# Supplementary material for: Targeted next-generation sequencing of a cancer transcriptome enhances detection of sequence variants and novel fusion transcripts
Source: Genome Biol. 2009 Oct 16;10(10):R115. doi: 10.1186/gb-2009-10-10-r115 (PMC2784330; doi:10.1186/gb-2009-10-10-r115)
Supplement: Additional data file 1 — Bait gene names and transcript accession numbers [file gb-2009-10-10-r115-S1.xls]

## Sheet: cancer_cdna_500_cds
Gene Name	Transcript GenBank Acc. #	CDS Start Position
AAK1	NM_014911.3	505
ABI1	NM_001012750.1	167
ABI1	NM_001012751.1	167
ABI1	NM_001012752.1	167
ABI1	NM_005470.2	167
ABL1	NM_005157.3	3
ABL1	NM_007313.2	439
ABL2	NM_001100108.1	32
ABL2	NM_005158.3	32
ABL2	NM_007314.2	235
ACSL6	NM_001009185.1	103
ACSL6	NM_015256.2	103
AFF1	NM_005935.2	407
AFF3	NM_001025108.1	144
AFF3	NM_002285.2	236
AFF4	NM_014423.3	408
AHR	NM_001621.3	582
AKAP9	NM_005751.3	222
AKAP9	NM_147166.1	222
AKAP9	NM_147171.1	222
AKAP9	NM_147185.1	222
AKT2	NM_001626.3	262
ALK	NM_004304.3	907
AR	NM_000044.2	1115
AR	NM_001011645.1	162
ARHGAP26	NM_015071.3	35
ARHGEF12	NM_015313.1	7
ARNT	NM_001668.2	143
ARNT	NM_178426.1	143
ARNT	NM_178427.1	143
ASPSCR1	NM_024083.2	97
ATF1	NM_005171.3	278
ATM	NM_000051.3	385
ATM	NM_138292.3	259
AXL	NM_001699.4	190
AXL	NM_021913.3	190
BCL10	NM_003921.3	705
BCL11A	NM_018014.3	228
BCL11A	NM_022893.3	228
BCL11A	NM_138559.1	228
BCL11B	NM_022898.1	267
BCL11B	NM_138576.2	267
BCL2	NM_000633.2	493
BCL2	NM_000657.2	493
BCL3	NM_005178.4	70
BCL6	NM_001706.3	327
BCL7A	NM_001024808.1	137
BCL7A	NM_020993.3	137
BCL9	NM_004326.2	740
BCR	NM_004327.3	596
BCR	NM_021574.2	596
BIRC3	NM_001165.3	2782
BIRC3	NM_182962.1	222
BLK	NM_001715.2	581
BLM	NM_000057.2	97
BMPR1A	NM_004329.2	548
BMX	NM_001721.6	111
BMX	NM_203281.2	173
BRCA1	NM_007294.2	200
BRCA1	NM_007295.2	397
BRCA1	NM_007296.2	194
BRCA1	NM_007297.2	399
BRCA1	NM_007298.2	200
BRCA1	NM_007299.2	200
BRCA1	NM_007300.2	200
BRCA1	NM_007302.2	200
BRCA1	NM_007303.2	200
BRCA1	NM_007304.2	200
BRCA1	NM_007305.2	200
BRCA2	NM_000059.3	227
BRD4	NM_014299.2	222
BRD4	NM_058243.2	222
BRD8	NM_006696.3	55
BRD8	NM_139199.1	55
BRD8	NM_183359.1	470
BRIP1	NM_032043.1	141
BTG1	NM_001731.1	308
BTK	NM_000061.1	163
BUB1B	NM_001211.5	212
C15orf55	NM_175741.1	155
CAMKK2	NM_006549.3	829
CAMKK2	NM_153499.2	829
CAMKK2	NM_153500.1	829
CAMKK2	NM_172214.1	829
CAMKK2	NM_172215.1	829
CAMKK2	NM_172216.1	829
CAMKK2	NM_172226.1	124
CARS	NM_001014437.1	74
CARS	NM_001014438.1	400
CARS	NM_001751.4	74
CARS	NM_139273.2	74
CASC5	NM_144508.3	161
CASC5	NM_170589.3	161
CBFA2T3	NM_005187.4	186
CBFA2T3	NM_175931.1	213
CBFB	NM_001755.2	261
CBFB	NM_022845.2	261
CBL	NM_005188.2	138
CCDC6	NM_005436.3	636
CCL4	NM_002984.2	79
CCNB1IP1	NM_021178.3	475
CCNB1IP1	NM_182849.1	275
CCNB1IP1	NM_182851.1	649
CCNB1IP1	NM_182852.1	617
CCND1	NM_053056.2	209
CCND2	NM_001759.2	269
CCND3	NM_001760.2	165
CDC42BPG	NM_017525.2	0
CDC73	NM_024529.3	170
CDH1	NM_004360.3	124
CDH11	NM_001797.2	434
CDK4	NM_000075.2	227
CDK6	NM_001259.5	393
CDKN2A	NM_000077.3	212
CDKN2A	NM_058195.2	37
CDKN2A	NM_058197.3	212
CDX2	NM_001265.3	174
CEBPA	NM_004364.2	0
CEP110	NM_007018.4	31
CHEK2	NM_001005735.1	72
CHEK2	NM_007194.3	72
CHEK2	NM_145862.2	72
CHIC2	NM_012110.2	321
CHN1	NM_001025201.1	350
CHN1	NM_001822.3	475
CIC	NM_015125.3	40
CIITA	NM_000246.3	133
CLK1	NM_004071.2	136
CLP1	NM_006831.1	723
CLTC	NM_004859.3	443
CLTCL1	NM_007098.2	75
COL1A1	NM_000088.3	126
COX6C	NM_004374.2	60
CREB1	NM_004379.2	181
CREB1	NM_134442.2	181
CREBBP	NM_001079846.1	204
CREBBP	NM_004380.2	204
CRIM1	NM_016441.1	39
CRKL	NM_005207.2	509
CRTC1	NM_001098482.1	88
CRTC1	NM_015321.2	88
CSF1R	NM_005211.2	292
CTNNB1	NM_001098209.1	268
CTNNB1	NM_001098210.1	268
CTNNB1	NM_001904.3	268
CXCR7	NM_020311.2	214
CXXC6	NM_030625.2	505
CYLD	NM_001042355.1	278
CYLD	NM_001042412.1	302
CYLD	NM_015247.2	415
DCLK1	NM_004734.2	212
DDB2	NM_000107.2	195
DDIT3	NM_004083.4	180
DDR1	NM_001954.4	333
DDR1	NM_013993.2	259
DDR1	NM_013994.2	42
DDR2	NM_001014796.1	465
DDR2	NM_006182.2	385
DDX10	NM_004398.2	65
DDX6	NM_004397.4	433
DEK	NM_003472.3	193
DUX4	NM_033178.2	300
DYRK1A	NM_001396.3	75
DYRK1A	NM_101395.2	249
DYRK1A	NM_130436.2	1470
DYRK1A	NM_130437.2	76
DYRK1A	NM_130438.2	76
DYRK2	NM_003583.3	472
DYRK2	NM_006482.2	402
EFNA3	NM_004952.4	70
EFNA4	NM_005227.2	87
EFNA4	NM_182689.1	87
EFNA4	NM_182690.2	87
EFNB3	NM_001406.3	397
EGFR	NM_005228.3	246
EGFR	NM_201282.1	246
EGFR	NM_201283.1	246
EGFR	NM_201284.1	246
EIF4A2	NM_001967.3	39
ELL	NM_006532.2	53
EML4	NM_019063.2	236
EPHA1	NM_005232.3	87
EPHA10	NM_001099439.1	86
EPHA10	NM_173641.2	86
EPHA2	NM_004431.2	137
EPHA3	NM_005233.5	225
EPHA3	NM_182644.2	225
EPHA4	NM_004438.3	42
EPHA5	NM_004439.4	49
EPHA5	NM_182472.1	49
EPHA7	NM_004440.2	213
EPHB1	NM_004441.3	220
EPHB2	NM_004442.6	145
EPHB2	NM_017449.3	145
EPHB3	NM_004443.3	437
EPHB4	NM_004444.4	491
EPHB6	NM_004445.2	832
EPS15	NM_001981.2	92
ERBB2	NM_001005862.1	520
ERBB2	NM_004448.2	238
ERBB3	NM_001005915.1	193
ERBB3	NM_001982.2	193
ERBB4	NM_001042599.1	98
ERBB4	NM_005235.2	98
ERC1	NM_015064.2	406
ERC1	NM_178037.1	406
ERC1	NM_178038.1	241
ERC1	NM_178039.1	241
ERC1	NM_178040.1	241
ERCC2	NM_000400.2	31
ERCC3	NM_000122.1	95
ERCC4	NM_005236.2	9
ERCC5	NM_000123.2	443
ERG	NM_004449.3	186
ERG	NM_182918.2	93
ESR1	NM_000125.3	234
ESR1	NM_001122740.1	261
ESR1	NM_001122741.1	218
ESR1	NM_001122742.1	370
ESR2	NM_001040275.1	468
ESR2	NM_001040276.1	743
ESR2	NM_001437.2	468
ESRRA	NM_004451.3	177
ESRRB	NM_004452.2	335
ESRRG	NM_001438.2	166
ESRRG	NM_206594.1	351
ESRRG	NM_206595.1	233
ETV1	NM_004956.3	87
ETV4	NM_001079675.1	261
ETV4	NM_001986.2	128
ETV6	NM_001987.4	274
EVI1	NM_001105077.2	113
EVI1	NM_001105078.2	1201
EVI1	NM_005241.2	243
EWSR1	NM_005243.2	309
EWSR1	NM_013986.2	309
EXT1	NM_000127.2	773
EXT2	NM_000401.2	487
EXT2	NM_207122.1	334
FAM123B	NM_152424.3	273
FANCA	NM_000135.2	42
FANCA	NM_001018112.1	42
FANCC	NM_000136.2	262
FANCD2	NM_001018115.1	78
FANCD2	NM_033084.3	78
FANCE	NM_021922.2	185
FANCF	NM_022725.3	31
FANCG	NM_004629.1	492
FAS	NM_000043.3	346
FAS	NM_152871.1	346
FAS	NM_152872.1	346
FAS	NM_152873.1	346
FAS	NM_152874.1	346
FAS	NM_152875.1	346
FAS	NM_152876.1	346
FAS	NM_152877.1	346
FBXW7	NM_001013415.1	177
FBXW7	NM_018315.4	228
FBXW7	NM_033632.2	149
FCGR2B	NM_001002273.1	92
FCGR2B	NM_001002274.1	92
FCGR2B	NM_001002275.1	92
FCGR2B	NM_004001.3	92
FCRL4	NM_031282.1	136
FER	NM_005246.2	384
FES	NM_002005.2	75
FEV	NM_017521.2	582
FGFR1	NM_015850.3	942
FGFR1	NM_023105.2	942
FGFR1	NM_023106.2	942
FGFR1	NM_023107.2	942
FGFR1	NM_023108.2	942
FGFR1	NM_023110.2	942
FGFR1	NM_023111.2	942
FGFR1OP	NM_007045.2	85
FGFR1OP	NM_194429.1	85
FGFR3	NM_000142.3	256
FGFR3	NM_022965.2	256
FGFR4	NM_002011.3	167
FGFR4	NM_022963.2	53
FGFR4	NM_213647.1	211
FGFRL1	NM_001004356.2	149
FGFRL1	NM_001004358.1	32
FGFRL1	NM_021923.3	22
FGR	NM_001042729.1	212
FGR	NM_001042747.1	271
FGR	NM_005248.2	228
FH	NM_000143.2	32
FIP1L1	NM_030917.2	143
FLI1	NM_002017.2	172
FLT1	NM_002019.3	285
FLT3	NM_004119.2	82
FNBP1	NM_015033.2	219
FOXO1	NM_002015.3	385
FOXO3	NM_001455.3	343
FOXO3	NM_201559.2	316
FOXO4	NM_005938.2	353
FRK	NM_002031.2	447
FSTL3	NM_005860.2	35
FUS	NM_004960.2	83
FYN	NM_002037.3	579
FYN	NM_153047.1	11
FYN	NM_153048.1	54
GAS7	NM_003644.2	143
GAS7	NM_201432.1	311
GAS7	NM_201433.1	161
GMPS	NM_003875.2	335
GNAS	NM_000516.4	356
GNAS	NM_001077488.1	13
GNAS	NM_001077489.1	357
GNAS	NM_001077490.1	472
GNAS	NM_016592.2	367
GNAS	NM_080425.2	285
GNAS	NM_080426.2	356
GOLGA5	NM_005113.2	182
GOPC	NM_001017408.1	230
GOPC	NM_020399.2	230
GPC3	NM_004484.2	190
GPHN	NM_001024218.1	1121
GPHN	NM_020806.4	1121
HCK	NM_002110.2	171
HIP1	NM_005338.4	41
HIST1H4I	NM_003495.2	0
HLF	NM_002126.4	525
HMGA1	NM_002131.2	249
HMGA1	NM_145899.1	249
HMGA1	NM_145901.1	205
HMGA1	NM_145902.1	205
HMGA1	NM_145903.1	135
HMGA1	NM_145904.1	307
HMGA1	NM_145905.1	211
HMGA2	NM_003483.4	811
HMGA2	NM_003484.1	811
HNF1A	NM_000545.4	23
HNF4A	NM_000457.3	89
HNF4A	NM_001030003.1	4
HNF4A	NM_001030004.1	4
HNF4A	NM_175914.3	4
HNF4A	NM_178849.1	89
HNF4A	NM_178850.1	89
HNF4G	NM_004133.4	25
HNRNPA2B1	NM_002137.3	216
HNRNPA2B1	NM_031243.2	216
HOXA11	NM_005523.5	72
HOXA9	NM_152739.3	73
HOXC11	NM_014212.3	116
HOXC13	NM_017410.2	115
HOXD11	NM_021192.2	0
HOXD13	NM_000523.3	87
HRAS	NM_005343.2	188
HRAS	NM_176795.2	188
HSP90AA1	NM_001017963.2	345
HSP90AA1	NM_005348.3	190
HSP90AB1	NM_007355.2	84
IGF1R	NM_000875.3	50
IGF2R	NM_000876.2	148
IKZF1	NM_006060.3	168
IL2	NM_000586.3	55
IL21R	NM_021798.2	120
IL21R	NM_181078.1	233
IL21R	NM_181079.1	135
INSR	NM_000208.2	109
INSR	NM_001079817.1	109
INSRR	NM_014215.1	254
IRF4	NM_002460.2	113
ITK	NM_005546.3	82
JAK1	NM_002227.2	249
JAK2	NM_004972.2	494
JAZF1	NM_175061.3	241
KDR	NM_002253.1	303
KDSR	NM_002035.2	155
KIAA1618	NM_020954.2	143
KIAA1804	NM_032435.2	261
KIT	NM_000222.2	87
KIT	NM_001093772.1	87
KLF6	NM_001300.4	249
KRAS	NM_004985.3	181
KRAS	NM_033360.2	181
KTN1	NM_001079521.1	178
KTN1	NM_001079522.1	302
KTN1	NM_004986.2	178
KTN1	NM_182926.2	302
LASP1	NM_006148.1	75
LCK	NM_001042771.1	121
LCK	NM_005356.3	138
LCP1	NM_002298.3	173
LHFP	NM_005780.2	511
LMO1	NM_002315.1	497
LMO2	NM_005574.2	1036
LMTK2	NM_014916.2	293
LPP	NM_005578.2	246
LTK	NM_002344.4	592
LTK	NM_206961.2	592
LYL1	NM_005583.3	361
LYN	NM_001111097.1	282
LYN	NM_002350.2	282
MAF	NM_001031804.1	809
MAF	NM_005360.3	809
MAFB	NM_005461.3	386
MALT1	NM_006785.2	258
MALT1	NM_173844.1	258
MAML2	NM_032427.1	1285
MAP2K4	NM_003010.2	69
MAP3K2	NM_006609.3	65
MAP3K9	NM_033141.2	0
MATK	NM_002378.3	338
MATK	NM_139354.2	300
MATK	NM_139355.2	400
MDS1	NM_004991.1	307
MEN1	NM_000244.2	110
MEN1	NM_130799.1	110
MEN1	NM_130800.1	73
MEN1	NM_130801.1	61
MEN1	NM_130802.1	497
MEN1	NM_130803.1	504
MEN1	NM_130804.1	376
MERTK	NM_006343.2	122
MET	NM_000245.2	187
MKL1	NM_020831.3	592
MLF1	NM_022443.2	106
MLH1	NM_000249.2	60
MLKL	NM_152649.1	441
MLL	NM_005933.2	23
MLLT1	NM_005934.3	164
MLLT10	NM_001009569.1	0
MLLT10	NM_004641.2	348
MLLT11	NM_006818.3	885
MLLT3	NM_004529.2	259
MLLT4	NM_001040000.1	142
MLLT4	NM_001040001.1	142
MLLT4	NM_005936.2	142
MLLT6	NM_005937.3	13
MN1	NM_002430.2	955
MNX1	NM_005515.3	303
MSH2	NM_000251.1	68
MSH6	NM_000179.2	152
MSI2	NM_138962.2	173
MSI2	NM_170721.1	35
MSN	NM_002444.2	198
MST1R	NM_002447.2	264
MTCP1	NM_001018024.1	678
MTCP1	NM_001018025.2	714
MTCP1	NM_014221.3	1515
MUC1	NM_001018016.1	66
MUC1	NM_001018017.1	66
MUC1	NM_001044390.1	66
MUC1	NM_001044391.1	66
MUC1	NM_001044392.1	66
MUC1	NM_001044393.1	66
MUC1	NM_002456.4	66
MUTYH	NM_001048171.1	216
MUTYH	NM_001048172.1	146
MUTYH	NM_001048173.1	146
MUTYH	NM_001048174.1	65
MUTYH	NM_012222.2	216
MYC	NM_002467.3	524
MYCL1	NM_001033081.1	581
MYCL1	NM_001033082.1	217
MYCL1	NM_005376.3	217
MYCN	NM_005378.4	300
MYH11	NM_001040113.1	107
MYH11	NM_001040114.1	107
MYH11	NM_002474.2	107
MYH11	NM_022844.2	107
MYH9	NM_002473.3	184
MYST3	NM_001099412.1	544
MYST3	NM_001099413.1	500
MYST3	NM_006766.3	412
MYST4	NM_012330.2	493
NACA	NM_001113201.1	349
NACA	NM_001113202.1	282
NACA	NM_001113203.1	282
NACA	NM_005594.4	323
NBN	NM_002485.4	110
NCKIPSD	NM_016453.2	94
NCKIPSD	NM_184231.1	94
NCOA2	NM_006540.2	162
NCOA4	NM_005437.2	140
NF1	NM_000267.2	333
NF1	NM_001042492.1	333
NF2	NM_000268.3	443
NF2	NM_016418.5	443
NF2	NM_181825.2	443
NF2	NM_181828.2	443
NF2	NM_181829.2	443
NF2	NM_181830.2	443
NF2	NM_181831.2	443
NF2	NM_181832.2	443
NF2	NM_181833.2	443
NFKB2	NM_001077493.1	201
NFKB2	NM_001077494.1	265
NFKB2	NM_002502.3	194
NIN	NM_016350.3	334
NIN	NM_020921.3	191
NIN	NM_182944.2	191
NIN	NM_182946.1	191
NONO	NM_007363.3	171
NOTCH1	NM_017617.3	0
NPM1	NM_001037738.1	155
NPM1	NM_002520.5	155
NPM1	NM_199185.2	155
NR0B2	NM_021969.1	29
NR1D1	NM_021724.2	626
NR1D2	NM_005126.3	264
NR1H2	NM_007121.4	276
NR1H3	NM_005693.1	35
NR1H4	NM_005123.2	348
NR1I2	NM_003889.3	1839
NR1I2	NM_022002.2	48
NR1I2	NM_033013.2	1839
NR1I3	NM_001077469.1	203
NR1I3	NM_001077470.1	150
NR1I3	NM_001077471.1	203
NR1I3	NM_001077472.1	150
NR1I3	NM_001077473.1	150
NR1I3	NM_001077474.1	203
NR1I3	NM_001077475.1	150
NR1I3	NM_001077476.1	150
NR1I3	NM_001077477.1	150
NR1I3	NM_001077478.1	203
NR1I3	NM_001077479.1	150
NR1I3	NM_001077480.1	203
NR1I3	NM_001077481.1	203
NR1I3	NM_001077482.1	203
NR1I3	NM_005122.3	203
NR2C2	NM_003298.3	217
NR2E1	NM_003269.2	707
NR2E3	NM_014249.2	190
NR2E3	NM_016346.2	190
NR2F1	NM_005654.4	1687
NR2F2	NM_021005.2	581
NR2F6	NM_005234.3	122
NR3C1	NM_000176.2	492
NR3C1	NM_001018074.1	322
NR3C1	NM_001018075.1	225
NR3C1	NM_001018076.1	118
NR3C1	NM_001018077.1	994
NR3C1	NM_001020825.1	492
NR3C1	NM_001024094.1	492
NR3C2	NM_000901.3	334
NR4A1	NM_002135.3	314
NR4A1	NM_173157.1	164
NR4A3	NM_006981.2	729
NR4A3	NM_173198.1	1476
NR4A3	NM_173199.1	729
NR4A3	NM_173200.1	44
NR5A1	NM_004959.4	187
NR5A2	NM_003822.3	206
NR5A2	NM_205860.1	206
NR6A1	NM_001489.3	178
NR6A1	NM_033334.2	178
NRP2	NM_003872.2	791
NRP2	NM_018534.3	791
NRP2	NM_201264.1	791
NRP2	NM_201266.1	791
NRP2	NM_201267.1	791
NRP2	NM_201279.1	791
NTRK1	NM_001007792.1	80
NTRK1	NM_001012331.1	56
NTRK1	NM_002529.3	56
NTRK2	NM_001007097.1	550
NTRK2	NM_001018064.1	938
NTRK2	NM_001018065.1	938
NTRK2	NM_001018066.1	938
NTRK2	NM_006180.3	938
NTRK3	NM_001007156.1	162
NTRK3	NM_001012338.1	162
NTRK3	NM_002530.2	162
NUMA1	NM_006185.2	172
NUP214	NM_005085.2	111
NUP98	NM_005387.4	291
NUP98	NM_016320.3	291
NUP98	NM_139131.2	291
NUP98	NM_139132.2	291
OLIG2	NM_005806.2	158
PAFAH1B2	NM_002572.2	102
PALB2	NM_024675.3	200
PATZ1	NM_014323.2	661
PATZ1	NM_032050.1	661
PATZ1	NM_032051.1	661
PATZ1	NM_032052.1	661
PAX5	NM_016734.1	448
PAX7	NM_002584.1	599
PAX7	NM_013945.1	599
PAX8	NM_003466.3	166
PAX8	NM_013951.3	166
PAX8	NM_013952.3	166
PAX8	NM_013953.3	166
PAX8	NM_013992.3	166
PBX1	NM_002585.1	123
PCM1	NM_006197.3	422
PCSK7	NM_004716.2	201
PDE4DIP	NM_001002810.2	291
PDE4DIP	NM_001002811.1	324
PDE4DIP	NM_001002812.1	291
PDE4DIP	NM_014644.4	291
PDE4DIP	NM_022359.4	217
PDGFB	NM_002608.1	1022
PDGFB	NM_033016.1	72
PDGFRB	NM_002609.3	469
PDGFRL	NM_006207.1	61
PER1	NM_002616.1	187
PGR	NM_000926.4	743
PGRMC1	NM_006667.2	78
PGRMC2	NM_006320.2	5
PICALM	NM_001008660.1	286
PICALM	NM_007166.2	286
PIK3CA	NM_006218.2	157
PIM1	NM_002648.2	363
PLAG1	NM_001114634.1	396
PLAG1	NM_001114635.1	283
PLAG1	NM_002655.2	501
PML	NM_002675.3	140
PML	NM_033238.2	140
PML	NM_033239.2	140
PML	NM_033240.2	140
PML	NM_033244.3	140
PML	NM_033246.2	140
PML	NM_033247.2	140
PML	NM_033249.2	140
PML	NM_033250.2	140
POU2AF1	NM_006235.2	255
POU5F1	NM_002701.4	54
POU5F1	NM_203289.3	83
PPARA	NM_001001928.2	182
PPARA	NM_005036.4	266
PPARD	NM_006238.3	309
PPARG	NM_005037.5	173
PPARG	NM_015869.4	91
PPARG	NM_138711.3	274
PPARG	NM_138712.3	247
PRCC	NM_005973.4	290
PRCC	NM_199416.1	290
PRDM16	NM_022114.2	80
PRDM16	NM_199454.1	80
PRKAR1A	NM_002734.3	153
PRKAR1A	NM_212471.1	180
PRKAR1A	NM_212472.1	184
PRKCB1	NM_002738.5	175
PRKCB1	NM_212535.1	175
PRRX1	NM_006902.3	47
PRRX1	NM_022716.2	47
PTCH1	NM_000264.3	188
PTCH1	NM_001083602.1	494
PTCH1	NM_001083603.1	145
PTCH1	NM_001083604.1	359
PTCH1	NM_001083605.1	342
PTCH1	NM_001083606.1	441
PTCH1	NM_001083607.1	515
PTEN	NM_000314.4	1031
PTGER3	NM_000957.2	231
PTGER3	NM_198712.2	231
PTGER3	NM_198713.1	231
PTGER3	NM_198714.1	231
PTGER3	NM_198715.2	231
PTGER3	NM_198716.1	231
PTGER3	NM_198717.1	231
PTGER3	NM_198718.1	231
PTGER3	NM_198719.1	231
PTK2	NM_005607.3	153
PTK2	NM_153831.2	230
PTK2B	NM_004103.3	648
PTK2B	NM_173174.1	808
PTK2B	NM_173175.1	155
PTK2B	NM_173176.1	182
PTK6	NM_005975.2	40
PTK7	NM_002821.3	198
PTK7	NM_152880.2	198
PTK7	NM_152881.2	198
PTK7	NM_152882.2	198
PTPN11	NM_002834.3	380
RABEP1	NM_001083585.1	224
RABEP1	NM_004703.4	224
RAD51L1	NM_002877.4	64
RAD51L1	NM_133509.2	64
RAD51L1	NM_133510.2	64
RANBP17	NM_022897.2	16
RAP1GDS1	NM_001100426.1	190
RAP1GDS1	NM_001100427.1	190
RAP1GDS1	NM_001100428.1	190
RAP1GDS1	NM_001100429.1	190
RAP1GDS1	NM_001100430.1	190
RAP1GDS1	NM_021159.4	190
RARA	NM_000964.2	455
RARA	NM_001024809.2	615
RARB	NM_000965.2	468
RARB	NM_016152.2	447
RARG	NM_000966.4	485
RARG	NM_001042728.1	266
RB1	NM_000321.2	166
RBM15	NM_022768.4	83
RECQL4	NM_004260.2	32
REL	NM_002908.2	224
RET	NM_020630.4	190
RET	NM_020975.4	190
RHOH	NM_004310.3	724
ROR1	NM_001083592.1	399
ROR1	NM_005012.2	399
ROR2	NM_004560.2	199
RORA	NM_002943.2	159
RORA	NM_134260.1	159
RORA	NM_134261.1	85
RORA	NM_134262.1	90
RORB	NM_006914.3	641
RORC	NM_001001523.1	141
RORC	NM_005060.3	108
ROS1	NM_002944.2	199
RPL22	NM_000983.3	46
RPN1	NM_002950.3	76
RPS6KA4	NM_001006944.1	83
RPS6KA4	NM_003942.2	83
RUNX1	NM_001001890.2	1578
RUNX1	NM_001122607.1	1578
RUNX1	NM_001754.4	190
RUNX1T1	NM_004349.2	411
RUNX1T1	NM_175634.1	84
RUNX1T1	NM_175635.1	211
RUNX1T1	NM_175636.1	340
RXRA	NM_002957.3	68
RXRB	NM_021976.3	179
RXRG	NM_001009598.1	300
RXRG	NM_006917.3	300
RYK	NM_001005861.2	90
RYK	NM_002958.3	90
SBDS	NM_016038.2	184
SCYL1	NM_001048218.1	77
SCYL1	NM_020680.3	77
SDHB	NM_003000.2	151
SDHC	NM_001035511.1	30
SDHC	NM_001035512.1	30
SDHC	NM_001035513.1	30
SDHC	NM_003001.3	30
SDHD	NM_003002.1	11
SEPT5	NM_002688.4	125
SEPT6	NM_015129.5	265
SEPT6	NM_145799.3	265
SEPT6	NM_145800.3	265
SEPT6	NM_145802.3	265
SEPT9	NM_001113491.1	126
SEPT9	NM_001113492.1	793
SEPT9	NM_001113493.1	308
SEPT9	NM_001113494.1	732
SEPT9	NM_001113495.1	276
SEPT9	NM_001113496.1	288
SEPT9	NM_006640.4	812
SET	NM_001122821.1	241
SET	NM_003011.3	353
SFPQ	NM_005066.1	85
SFRS3	NM_003017.3	95
SH3GL1	NM_003025.2	106
SKAP1	NM_001075099.1	112
SKAP1	NM_003726.3	112
SLC45A3	NM_033102.2	339
SMAD4	NM_005359.4	263
SMARCB1	NM_001007468.1	207
SMARCB1	NM_003073.3	207
SMO	NM_005631.3	280
SOCS1	NM_003745.1	154
SPECC1	NM_001033553.1	51
SPECC1	NM_001033554.1	108
SPECC1	NM_001033555.1	108
SPECC1	NM_152904.3	51
SPEG	NM_005876.4	0
SRC	NM_005417.3	449
SRC	NM_198291.1	348
SRMS	NM_080823.2	41
SS18	NM_001007559.1	78
SS18	NM_005637.2	78
SS18L1	NM_198935.1	55
SSX1	NM_005635.2	91
SSX2	NM_003147.4	108
SSX2	NM_175698.1	108
SSX4	NM_005636.3	58
SSX4	NM_175729.1	58
STIL	NM_001048166.1	155
STIL	NM_003035.2	155
STK11	NM_000455.4	1115
STK38	NM_007271.2	286
STYK1	NM_018423.1	269
SUFU	NM_016169.2	146
SUZ12	NM_015355.1	194
SYK	NM_003177.3	147
TAF15	NM_003487.2	86
TAF15	NM_139215.1	86
TAL1	NM_003189.1	577
TAL2	NM_005421.1	0
TCEA1	NM_006756.2	323
TCEA1	NM_201437.1	323
TCF12	NM_003205.3	294
TCF12	NM_207036.1	284
TCF12	NM_207037.1	294
TCF12	NM_207038.1	284
TCF12	NM_207040.1	65
TCF3	NM_003200.1	30
TCL1A	NM_001098725.1	130
TCL1A	NM_021966.2	130
TCL6	NM_012468.4	1767
TCL6	NM_014418.3	1767
TCL6	NM_020550.3	1767
TCL6	NM_020552.3	1804
TCL6	NM_020553.3	1406
TCL6	NM_020554.3	1469
TEC	NM_003215.2	91
TEX14	NM_031272.3	118
TEX14	NM_198393.2	118
TFE3	NM_006521.3	238
TFEB	NM_007162.1	302
TFG	NM_001007565.1	159
TFG	NM_006070.4	449
TFPT	NM_013342.2	279
THRA	NM_003250.4	483
THRA	NM_199334.2	580
THRAP3	NM_005119.3	224
TIE1	NM_005424.2	79
TLX1	NM_005521.2	1018
TLX3	NM_021025.2	82
TMPRSS2	NM_005656.2	127
TNFRSF17	NM_001192.2	218
TNK1	NM_003985.3	160
TNK2	NM_001010938.1	145
TNK2	NM_005781.4	543
TNNI3K	NM_001112808.1	16
TNNI3K	NM_015978.1	51
TOP1	NM_003286.2	246
TPM3	NM_001043351.1	130
TPM3	NM_001043352.1	130
TPM3	NM_001043353.1	130
TPM3	NM_152263.2	115
TPM3	NM_153649.3	130
TPM4	NM_003290.1	50
TPR	NM_003292.2	297
TRIM24	NM_003852.3	215
TRIM24	NM_015905.2	215
TRIM27	NM_006510.4	359
TRIM33	NM_015906.3	84
TRIM33	NM_033020.2	84
TSC1	NM_000368.3	234
TSC1	NM_001008567.1	234
TSC2	NM_000548.3	106
TSC2	NM_001077183.1	106
TSC2	NM_001114382.1	106
TSHR	NM_000369.2	156
TSHR	NM_001018036.1	156
TTK	NM_003318.3	74
TTL	NM_153712.4	179
TWF1	NM_002822.3	28
TXK	NM_003328.2	86
TYRO3	NM_006293.2	224
USP6	NM_004505.2	1699
VDR	NM_000376.2	160
VDR	NM_001017535.1	282
VHL	NM_000551.2	213
VHL	NM_198156.1	213
VRK3	NM_001025778.1	346
VRK3	NM_016440.3	346
WEE2	NM_001105558.1	406
WHSC1	NM_001042424.2	176
WHSC1	NM_007331.1	494
WHSC1	NM_133330.2	494
WHSC1	NM_133331.2	314
WHSC1	NM_133334.2	29
WHSC1L1	NM_017778.2	518
WHSC1L1	NM_023034.1	518
WT1	NM_000378.3	196
WT1	NM_024424.2	196
WT1	NM_024425.2	196
WT1	NM_024426.3	196
XPA	NM_000380.3	117
XPC	NM_004628.3	71
YES1	NM_005433.3	221
ZAK	NM_016653.2	200
ZAK	NM_133646.2	200
ZAP70	NM_001079.3	207
ZAP70	NM_207519.1	146
ZBTB16	NM_001018011.1	109
ZBTB16	NM_006006.4	264
ZMYM2	NM_003453.2	298
ZMYM2	NM_197968.1	251
ZNF331	NM_001079906.1	422
ZNF331	NM_001079907.1	442
ZNF331	NM_018555.5	1434
ZNF384	NM_001039916.1	498
ZNF384	NM_001039917.1	201
ZNF384	NM_001039918.1	329
ZNF384	NM_001039919.1	201
ZNF384	NM_001039920.1	201
ZNF384	NM_133476.3	329
