# Supplementary material for: Targeted next-generation sequencing of a cancer transcriptome enhances detection of sequence variants and novel fusion transcripts
Source: Genome Biol. 2009 Oct 16;10(10):R115. doi: 10.1186/gb-2009-10-10-r115 (PMC2784330; doi:10.1186/gb-2009-10-10-r115)
Supplement: Additional data file 2 — Novel SNPs [file gb-2009-10-10-r115-S2.xls]

## Sheet: Sheet1
	Detected	Chromosome	Position	Reference	Illumina Genotype	Allele Frequency After HS
VALIDATED	Before and After Hybrid Selection	8	17839071	G	AG	A[423] G[303] C[1]
		9	97049606	C	TT	T[98] G[1]
		16	24031853	G	AG	A[3380] G[1874] C[15] T[14]
	Only After Hybrid Selection	4	1911219	C	CT	C[611] T[182] A[8] G[6]
		6	160370629	A	AG	A[63] G[51] C[1]
		7	97660090	A	AG	A[59] G[47]
		8	41909265	G	AG	G[84] A[37] C[1]
		9	138532985	C	AC	C[14] A[11]
		11	63889417	C	CG	C[45] A[1]
		11	71403160	C	CT	C[54] T[22]
		11	118674399	G	CG	G[99] C[61] T[1]
		12	54774578	C	CT	T[34] C[17] G[1]
		15	72114735	C	CT	T[51] C[35] G[1]
FAILED TO VALIDATE	Before and After Hybrid Selection	3	187985485	A	AC	A[3436] C[2464] G[27] T[12]
	Only After Hybrid Selection	3	187987667	T	GT	T[4642] G[1810] C[21] A[9]
		11	117882137	A	AC	A[258] C[70] G[2]
