# Supplementary material for: Targeted next-generation sequencing of a cancer transcriptome enhances detection of sequence variants and novel fusion transcripts
Source: Genome Biol. 2009 Oct 16;10(10):R115. doi: 10.1186/gb-2009-10-10-r115 (PMC2784330; doi:10.1186/gb-2009-10-10-r115)
Supplement: Additional data file 3 — Splice junctions [file gb-2009-10-10-r115-S3.xls]

## Sheet: all junctions - pre HS
Target Gene	Chromosome	5' Splice Site	3' Splice Site	# Reads	# Distinct Reads
AAK1	2	69586308	69588056	3	3
AAK1	2	69588213	69589866	2	2
AAK1	2	69599875	69601469	3	3
AAK1	2	69601623	69605668	6	4
AAK1	2	69605747	69607851	5	5
AAK1	2	69607954	69610643	13	12
AAK1	2	69610775	69611260	2	2
AAK1	2	69611341	69612676	10	9
AAK1	2	69612797	69623158	3	3
AAK1	2	69623300	69625071	2	2
AAK1	2	69625179	69637495	5	5
AAK1	2	69637613	69723513	3	3
ABI1	10	27077679	27080532	3	3
ABI1	10	27080717	27087996	10	9
ABI1	10	27088172	27094152	8	7
ABI1	10	27094252	27097786	6	6
ABI1	10	27097926	27099179	12	10
ABI1	10	27099279	27100009	2	2
ABI1	10	27099279	27105999	5	5
ABI1	10	27100023	27105999	4	4
ABI1	10	27106175	27152072	14	12
ABI1	10	27152239	27189681	5	5
ABL1	9	132579662	132719271	3	3
ABL1	9	132719444	132720008	12	12
ABL1	9	132720303	132727970	14	10
ABL1	9	132728242	132737336	10	9
ABL1	9	132737420	132738067	4	4
ABL1	9	132738244	132740075	16	15
ABL1	9	132740259	132743622	31	27
ABL1	9	132743774	132745275	18	16
ABL1	9	132745364	132745707	16	11
ABL1	9	132745871	132749176	11	9
ABL2	1	177346212	177348066	2	2
ABL2	1	177348155	177350635	3	3
ABL2	1	177350787	177353089	3	3
ABL2	1	177353273	177354344	2	2
ABL2	1	177367238	177369069	3	3
ACSL6	5	131324212	131326126	2	2
AFF1	4	88186461	88186870	8	7
AFF1	4	88187769	88224295	3	3
AFF1	4	88224339	88230159	8	8
AFF1	4	88230245	88231968	6	4
AFF1	4	88232004	88235090	8	7
AFF1	4	88235144	88245803	8	7
AFF1	4	88245857	88245983	5	4
AFF1	4	88246020	88248334	4	4
AFF1	4	88248490	88254542	3	3
AFF1	4	88255474	88265212	5	5
AFF1	4	88265318	88266274	4	4
AFF1	4	88266511	88267201	2	2
AFF1	4	88267292	88267818	6	6
AFF1	4	88267878	88271258	4	3
AFF1	4	88271394	88271968	6	6
AFF1	4	88272039	88272446	2	2
AFF1	4	88274869	88275755	2	2
AFF4	5	132244776	132246930	6	5
AFF4	5	132247150	132248666	2	2
AFF4	5	132248709	132249900	5	5
AFF4	5	132249993	132251111	2	2
AFF4	5	132251182	132251436	4	4
AFF4	5	132251572	132251687	9	8
AFF4	5	132251750	132252669	6	6
AFF4	5	132252763	132255754	4	3
AFF4	5	132255994	132256620	6	5
AFF4	5	132256708	132259913	5	4
AFF4	5	132260830	132261820	6	6
AFF4	5	132261982	132262694	3	3
AFF4	5	132263231	132266032	4	4
AFF4	5	132266077	132267958	4	4
AFF4	5	132267994	132290711	4	3
AFF4	5	132267994	132295768	3	3
AFF4	5	132290797	132295768	4	4
AFF4	5	132295812	132297737	4	3
AFF4	5	132298531	132300657	2	2
AKAP9	7	91408396	91440960	2	2
AKAP9	7	91441217	91447538	4	3
AKAP9	7	91447582	91459407	5	4
AKAP9	7	91459460	91460134	4	4
AKAP9	7	91460304	91461870	3	3
AKAP9	7	91462025	91462852	7	7
AKAP9	7	91463049	91468097	5	5
AKAP9	7	91470484	91479678	3	2
AKAP9	7	91479891	91481498	2	2
AKAP9	7	91481577	91483378	4	4
AKAP9	7	91483516	91484266	3	3
AKAP9	7	91484351	91489487	2	2
AKAP9	7	91489601	91490063	2	2
AKAP9	7	91490258	91497144	3	3
AKAP9	7	91497240	91498761	7	7
AKAP9	7	91498853	91505668	4	4
AKAP9	7	91506021	91507923	2	2
AKAP9	7	91508147	91509295	3	3
AKAP9	7	91509435	91509917	2	2
AKAP9	7	91510020	91512257	2	2
AKAP9	7	91512462	91519975	2	2
AKAP9	7	91528671	91529523	7	7
AKAP9	7	91529735	91532480	8	8
AKAP9	7	91532712	91533676	7	7
AKAP9	7	91533795	91537279	7	5
AKAP9	7	91537431	91538154	3	3
AKAP9	7	91537455	91538154	2	2
AKAP9	7	91538258	91544104	6	6
AKAP9	7	91544256	91544945	5	5
AKAP9	7	91545124	91546328	11	10
AKAP9	7	91547401	91549771	7	6
AKAP9	7	91549911	91550419	2	2
AKAP9	7	91550904	91551889	7	4
AKAP9	7	91551952	91552068	10	10
AKAP9	7	91552189	91552744	7	7
AKAP9	7	91552935	91553477	9	7
AKAP9	7	91553665	91556634	11	10
AKAP9	7	91556778	91560346	8	8
AKAP9	7	91560565	91562272	19	13
AKAP9	7	91562422	91563938	17	12
AKAP9	7	91564606	91564835	15	11
AKAP9	7	91565043	91565358	16	12
AKAP9	7	91565463	91566936	13	13
AKAP9	7	91567118	91568105	9	7
AKAP9	7	91568305	91569843	7	6
AKAP9	7	91570075	91572927	8	7
AKAP9	7	91573012	91574542	11	8
AKAP9	7	91574671	91575743	7	7
AKAP9	7	91575882	91577371	8	7
AKT2	19	45431697	45432791	6	6
AKT2	19	45432893	45433009	8	6
AKT2	19	45433096	45433636	8	8
AKT2	19	45433850	45434003	3	3
AKT2	19	45434131	45435715	9	9
AKT2	19	45435837	45436651	6	6
AKT2	19	45436719	45437791	7	7
AKT2	19	45437856	45439684	3	3
AKT2	19	45439815	45440280	3	2
AKT2	19	45440433	45452904	7	7
AKT2	19	45453015	45454672	8	8
AKT2	19	45454800	45462968	8	6
ARHGAP26	5	142273041	142291795	2	2
ARHGEF12	11	119713193	119782036	4	3
ARHGEF12	11	119782059	119783656	3	2
ARHGEF12	11	119785368	119796671	2	2
ARHGEF12	11	119797770	119800276	2	2
ARHGEF12	11	119800333	119803987	7	7
ARHGEF12	11	119804165	119805358	2	2
ARHGEF12	11	119805435	119805630	6	5
ARHGEF12	11	119805749	119807689	5	4
ARHGEF12	11	119807829	119813226	4	3
ARHGEF12	11	119813300	119816047	5	4
ARHGEF12	11	119816139	119817625	4	3
ARHGEF12	11	119817735	119818022	2	2
ARHGEF12	11	119818120	119821340	4	4
ARHGEF12	11	119821382	119822321	7	5
ARHGEF12	11	119822426	119822866	7	6
ARHGEF12	11	119823003	119823792	7	7
ARHGEF12	11	119823824	119824152	6	6
ARHGEF12	11	119824266	119825027	5	4
ARHGEF12	11	119825132	119827430	3	3
ARHGEF12	11	119827642	119833036	4	4
ARHGEF12	11	119833168	119833639	8	6
ARHGEF12	11	119833674	119833998	7	6
ARHGEF12	11	119834152	119835092	6	6
ARHGEF12	11	119835238	119836590	2	2
ARHGEF12	11	119836675	119841155	13	9
ARHGEF12	11	119841280	119843112	7	6
ARHGEF12	11	119843226	119845206	14	13
ARHGEF12	11	119845306	119848968	12	8
ARHGEF12	11	119849045	119850478	8	7
ARHGEF12	11	119850553	119851258	11	10
ARHGEF12	11	119851425	119852579	10	8
ARHGEF12	11	119852666	119853137	5	5
ARHGEF12	11	119853223	119853365	14	11
ARHGEF12	11	119853444	119854074	12	11
ARHGEF12	11	119856348	119857178	13	10
ARHGEF12	11	119857494	119860356	6	6
ARNT	1	149052437	149053176	6	6
ARNT	1	149053338	149055358	3	3
ARNT	1	149055505	149055887	6	6
ARNT	1	149055989	149056181	10	9
ARNT	1	149056301	149056460	13	10
ARNT	1	149056532	149057019	20	15
ARNT	1	149056532	149062293	3	3
ARNT	1	149057129	149062293	20	15
ARNT	1	149062444	149065642	11	8
ARNT	1	149065716	149068192	8	7
ARNT	1	149068326	149069003	11	8
ARNT	1	149069079	149070917	4	3
ARNT	1	149071002	149071433	7	6
ARNT	1	149071498	149073637	5	5
ARNT	1	149073739	149075379	4	3
ARNT	1	149075592	149078540	10	10
ARNT	1	149078753	149081523	5	5
ARNT	1	149078753	149085362	2	2
ARNT	1	149081567	149085362	4	4
ARNT	1	149085406	149091861	5	5
ARNT	1	149091905	149097448	3	3
ARNT	1	149097559	149115642	4	3
ASPSCR1	17	77534832	77536671	5	5
ASPSCR1	17	77536771	77545985	2	2
ASPSCR1	17	77546042	77547156	2	2
ASPSCR1	17	77560355	77560650	5	5
ASPSCR1	17	77562032	77562707	6	6
ASPSCR1	17	77562769	77563395	4	4
ASPSCR1	17	77563447	77567640	4	4
ASPSCR1	17	77568033	77568105	2	2
ASPSCR1	17	77568277	77568473	3	3
ATF1	12	49444356	49460189	5	4
ATF1	12	49460287	49475958	4	4
ATF1	12	49476058	49489505	5	4
ATF1	12	49489638	49494059	13	13
ATF1	12	49494241	49494329	6	5
ATF1	12	49494488	49499684	10	9
ATM	11	107603824	107605114	4	4
ATM	11	107629975	107632151	3	3
ATM	11	107632276	107633417	2	2
ATM	11	107635011	107643107	3	3
ATM	11	107647342	107648468	2	2
ATM	11	107655544	107656931	2	2
ATM	11	107657104	107658646	2	2
ATM	11	107658815	107660163	2	2
ATM	11	107660409	107663536	2	2
ATM	11	107663651	107664913	3	3
ATM	11	107665039	107665538	4	4
ATM	11	107669413	107670863	2	2
ATM	11	107675821	107677584	4	4
ATM	11	107677725	107678789	5	4
ATM	11	107678965	107680611	3	3
ATM	11	107680788	107683833	3	3
ATM	11	107683920	107686096	5	5
ATM	11	107686251	107688347	3	3
ATM	11	107691847	107691947	2	2
ATM	11	107693457	107695890	4	3
ATM	11	107695994	107697237	5	5
ATM	11	107697356	107701246	4	3
ATM	11	107701480	107701994	7	7
ATM	11	107702161	107703581	5	5
ATM	11	107703694	107704957	4	4
ATM	11	107705174	107706150	4	4
ATM	11	107706357	107707380	5	5
ATM	11	107707493	107707815	5	5
ATM	11	107707973	107708698	4	4
ATM	11	107708836	107709822	13	7
ATM	11	107709904	107710905	5	5
ATM	11	107711045	107711781	8	7
ATM	11	107711897	107719158	3	3
ATM	11	107719307	107721679	5	4
ATM	11	107721844	107723215	6	6
ATM	11	107723301	107729702	4	4
ATM	11	107729816	107730747	3	3
ATM	11	107730810	107741018	8	7
ATM	11	107741154	107741261	6	6
BCL10	1	85506252	85508888	5	4
BCL10	1	85509176	85514566	2	2
BCL3	19	49951436	49952113	2	2
BCL3	19	49953509	49953820	2	2
BCL6	3	188923082	188925422	10	9
BCL6	3	188925559	188925980	4	4
BCL6	3	188926110	188927212	8	7
BCL6	3	188927379	188928841	6	6
BCL6	3	188929025	188929531	4	4
BCL6	3	188930502	188932190	8	6
BCL6	3	188932411	188934014	7	7
BCL6	3	188934184	188935350	11	11
BCL6	3	188935388	188936571	12	10
BCL6	3	188935388	188945891	2	2
BCL7A	12	120966341	120977093	2	2
BCL7A	12	120977214	120981380	2	2
BCR	22	21854425	21925985	4	4
BCR	22	21926166	21933136	4	4
BCR	22	21933240	21933541	5	5
BCR	22	21933726	21940594	6	6
BCR	22	21940701	21943718	16	14
BCR	22	21943778	21945267	12	11
BCR	22	21945319	21945820	18	16
BCR	22	21945960	21956163	9	8
BCR	22	21956284	21957219	5	5
BCR	22	21957387	21959345	15	12
BCR	22	21959464	21960283	13	11
BCR	22	21960358	21961703	15	14
BCR	22	21961807	21962525	12	10
BCR	22	21962599	21964727	4	4
BCR	22	21964824	21967210	4	4
BCR	22	21967341	21981610	2	2
BCR	22	21982619	21983883	4	4
BCR	22	21984022	21985073	2	2
BCR	22	21986259	21986738	3	3
BLM	15	89061674	89091622	5	5
BLM	15	89091723	89093600	6	5
BLM	15	89094300	89096020	6	5
BLM	15	89096179	89099044	8	8
BLM	15	89099171	89104380	5	5
BLM	15	89104512	89104827	7	7
BLM	15	89105488	89107199	5	5
BLM	15	89107390	89109529	3	3
BLM	15	89109647	89111143	8	7
BLM	15	89111256	89113366	4	4
BLM	15	89113464	89113671	8	7
BLM	15	89113819	89127055	6	5
BLM	15	89127161	89129154	6	5
BLM	15	89129314	89134882	7	7
BLM	15	89135077	89138400	15	11
BLM	15	89138590	89142423	10	10
BLM	15	89142570	89147754	11	9
BLM	15	89147953	89148400	9	7
BLM	15	89148592	89153370	10	8
BLM	15	89153492	89155438	5	5
BLM	15	89155639	89159335	8	8
BRCA1	17	38451344	38453185	6	6
BRCA1	17	38453245	38454663	12	10
BRCA1	17	38454736	38456605	8	8
BRCA1	17	38456659	38462594	9	8
BRCA1	17	38462677	38468875	16	15
BRCA1	17	38468915	38469416	11	10
BRCA1	17	38469493	38473150	13	9
BRCA1	17	38473237	38476470	10	8
BRCA1	17	38476780	38479873	18	15
BRCA1	17	38480063	38482030	15	13
BRCA1	17	38482153	38487946	8	7
BRCA1	17	38482156	38487946	9	9
BRCA1	17	38488117	38496486	10	9
BRCA1	17	38496574	38496977	9	8
BRCA1	17	38496574	38500286	3	3
BRCA1	17	38500402	38501388	9	8
BRCA1	17	38500402	38505317	3	3
BRCA1	17	38501464	38502786	6	5
BRCA1	17	38502831	38505317	8	8
BRCA1	17	38505422	38509664	6	6
BRCA1	17	38509803	38510410	5	5
BRCA1	17	38510498	38511998	8	8
BRCA1	17	38512075	38521268	4	4
BRCA1	17	38521321	38529559	5	4
BRCA1	17	38529657	38530819	2	2
BRCA2	13	31787803	31788558	2	2
BRCA2	13	31813332	31816694	2	2
BRCA2	13	31830065	31834659	2	2
BRCA2	13	31843236	31848806	4	4
BRCA2	13	31852049	31852143	3	2
BRCA2	13	31869180	31870298	2	2
BRD4	19	15210255	15210553	8	8
BRD4	19	15210790	15210869	4	4
BRD4	19	15211074	15211202	9	8
BRD4	19	15211332	15211469	3	3
BRD4	19	15211631	15211720	2	2
BRD4	19	15215297	15216041	7	7
BRD4	19	15216410	15216520	6	6
BRD4	19	15216572	15225962	10	10
BRD4	19	15221100	15225962	6	5
BRD4	19	15226072	15227107	17	14
BRD4	19	15227402	15227874	19	16
BRD4	19	15228073	15228774	7	7
BRD4	19	15228983	15235230	6	5
BRD4	19	15235358	15236214	11	9
BRD4	19	15236576	15237164	3	3
BRD4	19	15237453	15239226	19	17
BRD4	19	15239361	15240715	34	27
BRD4	19	15240852	15244625	18	13
BRD8	5	137520854	137523142	11	8
BRD8	5	137520854	137523656	8	7
BRD8	5	137523186	137523656	3	3
BRD8	5	137523760	137524478	19	14
BRD8	5	137524655	137525383	21	17
BRD8	5	137525451	137525641	36	26
BRD8	5	137525733	137526717	13	11
BRD8	5	137526931	137527674	20	16
BRD8	5	137526931	137527907	3	3
BRD8	5	137527720	137527907	17	14
BRD8	5	137528000	137528301	22	20
BRD8	5	137528753	137529415	26	18
BRD8	5	137529695	137530105	6	6
BRD8	5	137529695	137531521	2	2
BRD8	5	137530314	137531521	5	5
BRD8	5	137531665	137532057	3	3
BRD8	5	137532275	137532809	9	9
BRD8	5	137532945	137533932	20	17
BRD8	5	137533996	137534419	13	12
BRD8	5	137534499	137534625	21	18
BRD8	5	137534747	137534948	24	19
BRD8	5	137534997	137535652	14	13
BRD8	5	137535721	137541158	13	10
BRD8	5	137541254	137542183	20	13
BRIP1	17	57118307	57125572	2	2
BRIP1	17	57175276	57176574	3	3
BRIP1	17	57176733	57208543	3	3
BRIP1	17	57213147	57216412	5	5
BRIP1	17	57225871	57231242	3	3
BRIP1	17	57231441	57233395	3	3
BRIP1	17	57233616	57240609	4	4
BRIP1	17	57279362	57281271	2	2
BRIP1	17	57292049	57293589	2	2
BTG1	12	91062353	91063294	7	6
BTK	23	100491599	100494837	13	11
BTK	23	100494994	100495513	15	14
BTK	23	100495631	100496273	12	11
BTK	23	100496337	100497695	10	6
BTK	23	100497911	100498427	19	16
BTK	23	100498598	100499152	7	7
BTK	23	100499226	100499953	19	15
BTK	23	100500080	100500260	18	12
BTK	23	100500339	100500936	13	13
BTK	23	100500990	100501731	15	12
BTK	23	100501793	100502211	8	8
BTK	23	100502398	100503816	10	10
BTK	23	100503883	100504204	15	10
BTK	23	100504332	100511641	12	10
BTK	23	100511722	100513276	16	15
BTK	23	100513344	100516179	10	10
BTK	23	100516277	100516787	24	16
BTK	23	100516957	100527705	8	8
BUB1B	15	38240747	38244545	4	4
BUB1B	15	38244688	38249554	6	6
BUB1B	15	38249613	38250029	12	11
BUB1B	15	38250173	38255969	13	12
BUB1B	15	38256165	38263206	14	11
BUB1B	15	38263375	38264657	10	9
BUB1B	15	38264871	38265043	9	9
BUB1B	15	38265134	38276037	16	15
BUB1B	15	38276266	38279107	21	17
BUB1B	15	38279219	38279736	28	23
BUB1B	15	38279851	38280423	21	18
BUB1B	15	38280472	38281897	16	14
BUB1B	15	38281957	38282081	26	19
BUB1B	15	38282186	38285676	33	25
BUB1B	15	38285950	38288129	19	17
BUB1B	15	38288262	38289127	26	17
BUB1B	15	38289267	38289602	23	16
BUB1B	15	38289702	38291991	16	13
BUB1B	15	38292140	38292824	19	14
BUB1B	15	38292966	38296988	13	11
BUB1B	15	38297159	38297948	15	10
BUB1B	15	38298054	38300056	15	14
CAMKK2	12	120167425	120170791	3	3
CAMKK2	12	120170919	120171972	3	3
CAMKK2	12	120172219	120174846	5	5
CAMKK2	12	120174899	120175458	2	2
CAMKK2	12	120175657	120177735	3	3
CAMKK2	12	120177823	120177968	3	3
CAMKK2	12	120177989	120182504	2	2
CAMKK2	12	120182540	120185991	3	3
CAMKK2	12	120186124	120190823	2	2
CARS	11	2979053	2979767	10	9
CARS	11	2979053	2979775	22	18
CARS	11	2979858	2980346	43	21
CARS	11	2980405	2983171	26	20
CARS	11	2983238	2984684	36	24
CARS	11	2984764	2990000	34	28
CARS	11	2990081	2993586	37	26
CARS	11	2993654	2994911	40	27
CARS	11	2995100	2995662	43	28
CARS	11	2995759	2996213	35	24
CARS	11	2996316	2996425	17	14
CARS	11	2996554	2996944	22	18
CARS	11	2997072	2998025	15	13
CARS	11	2998137	3004481	33	23
CARS	11	3004602	3006801	31	22
CARS	11	3006889	3007108	52	30
CARS	11	3007248	3015855	34	23
CARS	11	3016004	3016999	31	19
CARS	11	3017097	3017640	31	22
CARS	11	3017736	3018701	27	19
CARS	11	3018789	3019970	6	6
CARS	11	3018836	3019970	3	3
CARS	11	3020061	3025558	2	2
CARS	11	3020061	3035148	11	7
CASC5	15	38682455	38684599	4	4
CASC5	15	38684638	38685882	2	2
CASC5	15	38685941	38688336	5	4
CASC5	15	38688397	38689734	3	3
CASC5	15	38689786	38690967	2	2
CASC5	15	38694867	38698448	4	4
CASC5	15	38705129	38707559	9	6
CASC5	15	38707697	38708100	3	3
CASC5	15	38708167	38708762	4	4
CASC5	15	38708860	38720401	8	6
CASC5	15	38720516	38724486	7	7
CASC5	15	38724576	38725145	13	10
CASC5	15	38725261	38726476	5	5
CASC5	15	38726563	38729790	6	5
CASC5	15	38729867	38730033	7	7
CASC5	15	38730072	38730960	8	7
CASC5	15	38731061	38731494	6	5
CASC5	15	38731594	38734398	7	7
CASC5	15	38734466	38736531	7	6
CASC5	15	38736640	38736844	5	4
CASC5	15	38736962	38738828	4	4
CASC5	15	38738950	38741563	7	7
CBFA2T3	16	87471183	87473178	5	4
CBFA2T3	16	87473368	87474628	6	6
CBFA2T3	16	87474696	87475199	2	2
CBFA2T3	16	87475397	87476584	5	5
CBFA2T3	16	87476669	87478954	3	3
CBFA2T3	16	87479177	87479869	3	2
CBFA2T3	16	87480050	87485790	4	4
CBFA2T3	16	87485879	87486152	9	7
CBFA2T3	16	87486393	87491986	3	3
CBFB	16	65620888	65621130	3	2
CBFB	16	65621216	65628042	2	2
CBFB	16	65628158	65658085	6	5
CBFB	16	65658201	65673616	8	7
CBFB	16	65673711	65690113	6	6
CBFB	16	65673742	65690113	11	8
CBL	11	118647800	118649787	3	3
CBL	11	118650872	118651916	2	2
CBL	11	118653763	118654085	6	6
CBL	11	118661019	118661108	3	2
CBL	11	118661485	118663771	2	2
CBL	11	118673400	118674277	3	2
CBL	11	118674459	118675414	3	3
CCDC6	10	61222874	61224236	10	8
CCDC6	10	61224360	61234183	21	16
CCDC6	10	61234283	61236685	15	13
CCDC6	10	61236841	61242398	10	9
CCDC6	10	61242558	61244415	9	9
CCDC6	10	61244518	61262288	16	13
CCDC6	10	61262416	61282316	18	15
CCDC6	10	61282465	61335885	6	6
CCNB1IP1	14	19849750	19851466	23	21
CCNB1IP1	14	19851799	19854225	5	5
CCNB1IP1	14	19867371	19871252	13	8
CCND2	12	4253661	4255431	5	5
CCND2	12	4258345	4268268	10	7
CCND2	12	4268416	4279286	2	2
CCND3	6	42011822	42012274	30	22
CCND3	6	42012410	42012950	31	19
CCND3	6	42016300	42017167	12	10
CDC42BPG	11	64357883	64357972	2	2
CDC42BPG	11	64358024	64358313	2	2
CDC42BPG	11	64364315	64364600	2	2
CDC73	1	191358083	191360864	5	5
CDC73	1	191360969	191365926	8	8
CDC73	1	191365995	191371143	11	10
CDC73	1	191371205	191371289	14	14
CDC73	1	191371341	191373837	15	13
CDC73	1	191373925	191377602	13	11
CDC73	1	191377818	191383619	14	11
CDC73	1	191383717	191386056	10	9
CDC73	1	191386134	191388132	13	11
CDC73	1	191388196	191439547	11	10
CDC73	1	191439604	191447817	7	7
CDC73	1	191447852	191448142	14	13
CDC73	1	191448229	191468745	15	14
CDC73	1	191468906	191472008	10	9
CDC73	1	191472108	191485482	6	6
CDC73	1	191485623	191486428	9	7
CDK4	12	56428666	56429231	43	25
CDK4	12	56429366	56429503	16	14
CDK4	12	56429553	56430705	21	18
CDK4	12	56430814	56430972	33	23
CDK4	12	56431139	56431256	31	23
CDK4	12	56431391	56431549	21	17
CDK4	12	56431785	56432224	5	3
CDK6	7	92082535	92085321	8	7
CDK6	7	92085456	92090285	15	15
CDK6	7	92090335	92138675	8	8
CDK6	7	92138784	92192875	6	6
CDK6	7	92193042	92241945	2	2
CDK6	7	92242080	92300340	3	3
CEP110	9	122890641	122892373	3	3
CEP110	9	122892503	122896986	3	3
CEP110	9	122897116	122898520	4	4
CEP110	9	122898661	122900484	3	3
CEP110	9	122900670	122909900	2	2
CEP110	9	122914676	122915600	6	6
CEP110	9	122915822	122917189	3	3
CEP110	9	122920638	122926029	2	2
CEP110	9	122926182	122927814	7	6
CEP110	9	122928034	122937904	5	4
CEP110	9	122938080	122940643	3	3
CEP110	9	122940777	122942739	6	6
CEP110	9	122942884	122943479	6	5
CEP110	9	122943686	122944189	3	3
CEP110	9	122944368	122946001	5	5
CEP110	9	122947057	122947342	3	3
CEP110	9	122947483	122948206	3	3
CEP110	9	122948354	122950770	4	4
CEP110	9	122950959	122952268	4	4
CEP110	9	122952581	122954583	6	5
CEP110	9	122954791	122956819	7	7
CEP110	9	122957011	122959568	9	9
CEP110	9	122959698	122959838	6	5
CEP110	9	122959978	122960081	9	8
CEP110	9	122960207	122960953	3	3
CEP110	9	122961117	122962241	6	6
CEP110	9	122962400	122963954	6	6
CEP110	9	122964069	122964152	10	9
CEP110	9	122964369	122967041	12	12
CEP110	9	122967198	122968205	9	8
CEP110	9	122968278	122969587	7	4
CEP110	9	122969775	122970194	16	12
CEP110	9	122970419	122971709	4	4
CEP110	9	122971914	122973506	6	6
CEP110	9	122971914	122975341	3	3
CEP110	9	122973646	122975341	6	5
CEP110	9	122975607	122975773	13	9
CEP110	9	122975835	122977116	3	3
CHEK2	22	27413973	27415122	4	4
CHEK2	22	27415202	27420019	5	5
CHEK2	22	27420104	27421114	16	12
CHEK2	22	27421229	27421697	6	6
CHEK2	22	27421860	27422888	9	9
CHEK2	22	27422974	27425825	4	4
CHEK2	22	27425924	27429492	14	12
CHEK2	22	27429553	27435993	7	6
CHEK2	22	27436046	27437896	10	7
CHEK2	22	27438004	27445382	11	10
CHEK2	22	27445472	27450964	3	2
CHEK2	22	27451111	27451230	5	4
CHEK2	22	27451354	27460390	4	4
CHEK2	22	27456535	27460390	4	4
CHIC2	4	54571068	54574760	19	12
CHIC2	4	54574819	54574986	7	7
CHIC2	4	54575042	54609878	7	6
CHIC2	4	54610033	54610174	8	8
CHIC2	4	54610228	54625105	3	3
CIC	19	47483440	47483536	2	2
CIC	19	47483718	47483801	2	2
CIC	19	47485397	47485839	4	3
CIC	19	47487736	47488077	2	2
CIC	19	47488457	47488557	2	2
CIC	19	47490726	47490815	4	4
CLK1	2	201426416	201426870	4	4
CLK1	2	201426960	201427583	26	15
CLK1	2	201427662	201427971	8	8
CLK1	2	201428053	201429649	11	11
CLK1	2	201429778	201429858	20	18
CLK1	2	201429952	201430685	13	12
CLK1	2	201430851	201430940	6	6
CLK1	2	201431056	201432647	11	8
CLK1	2	201432713	201433092	2	2
CLK1	2	201433182	201434205	4	4
CLK1	2	201434433	201434669	14	13
CLK1	2	201434829	201437531	2	2
CLTC	17	55052315	55076418	16	15
CLTC	17	55076625	55079540	36	21
CLTC	17	55079808	55080382	36	26
CLTC	17	55080543	55083345	54	29
CLTC	17	55083458	55087996	25	18
CLTC	17	55088169	55092533	60	34
CLTC	17	55092730	55093585	60	35
CLTC	17	55093785	55095984	31	24
CLTC	17	55096136	55096929	53	33
CLTC	17	55097051	55098245	44	27
CLTC	17	55098382	55098622	65	35
CLTC	17	55098786	55098939	59	34
CLTC	17	55099119	55100919	35	26
CLTC	17	55101082	55105789	45	27
CLTC	17	55105914	55106843	106	46
CLTC	17	55106985	55109096	57	35
CLTC	17	55109330	55111539	57	29
CLTC	17	55111661	55113054	61	34
CLTC	17	55113199	55113437	110	43
CLTC	17	55113620	55113789	110	43
CLTC	17	55113981	55114413	64	34
CLTC	17	55114570	55114771	69	30
CLTC	17	55114935	55115049	60	33
CLTC	17	55115156	55115237	80	33
CLTC	17	55115404	55115529	66	35
CLTC	17	55115678	55115767	127	39
CLTC	17	55115898	55116017	63	33
CLTC	17	55116127	55117198	95	48
CLTC	17	55117368	55117729	119	44
CLTC	17	55117950	55122778	85	36
CLTC	17	55122853	55125870	77	37
CLTCL1	22	17547481	17547711	3	3
CLTCL1	22	17567351	17568839	3	3
CLTCL1	22	17591576	17592975	2	2
CLTCL1	22	17621749	17643145	2	2
COL1A1	17	45618866	45618999	2	2
COX6C	8	100959668	100968893	4	2
COX6C	8	100969021	100973311	11	8
COX6C	8	100973455	100975042	39	13
CREB1	2	208103102	208128596	3	3
CREB1	2	208128717	208133194	5	3
CREB1	2	208133340	208134087	2	2
CREB1	2	208133340	208140431	4	4
CREB1	2	208134128	208140431	2	2
CREB1	2	208140531	208143147	9	8
CREB1	2	208143289	208148240	4	4
CREB1	2	208148422	208150473	7	5
CREB1	2	208150623	208169882	4	4
CREBBP	16	3721474	3721777	5	4
CREBBP	16	3721938	3726037	12	10
CREBBP	16	3726204	3726651	8	7
CREBBP	16	3726816	3728560	7	7
CREBBP	16	3728673	3729579	5	5
CREBBP	16	3729725	3730400	3	3
CREBBP	16	3730550	3734895	3	3
CREBBP	16	3734962	3735278	5	5
CREBBP	16	3739684	3741727	5	4
CREBBP	16	3741807	3747289	4	4
CREBBP	16	3747377	3747810	3	3
CREBBP	16	3748049	3748855	2	2
CREBBP	16	3757910	3759175	6	6
CREBBP	16	3763931	3764570	6	6
CREBBP	16	3764694	3767614	5	5
CREBBP	16	3767658	3768012	3	3
CREBBP	16	3768183	3768701	6	4
CREBBP	16	3768818	3770733	3	3
CREBBP	16	3770879	3771205	6	5
CREBBP	16	3771307	3772685	2	2
CREBBP	16	3772927	3781982	5	5
CREBBP	16	3782095	3783387	7	6
CREBBP	16	3783627	3800604	4	4
CREBBP	16	3800780	3840298	2	2
CRKL	22	19602532	19618066	30	21
CRKL	22	19618531	19633998	58	34
CRTC1	19	18718923	18721590	2	2
CRTC1	19	18725394	18731360	2	2
CTNNB1	3	41216164	41240515	6	6
CTNNB1	3	41240575	41241020	9	7
CTNNB1	3	41241247	41241448	25	17
CTNNB1	3	41241701	41241828	14	12
CTNNB1	3	41242066	41242154	43	23
CTNNB1	3	41242355	41243702	29	19
CTNNB1	3	41243846	41249835	25	21
CTNNB1	3	41249938	41250023	19	15
CTNNB1	3	41250361	41250633	35	21
CTNNB1	3	41250791	41252218	23	17
CTNNB1	3	41252337	41252843	17	13
CTNNB1	3	41252993	41253082	14	14
CTNNB1	3	41253203	41254510	14	13
CTNNB1	3	41254570	41255628	11	10
CTNNB1	3	41255848	41256313	4	4
CYLD	16	49367688	49369236	2	2
CYLD	16	49369352	49371076	2	2
CYLD	16	49371455	49372657	2	2
CYLD	16	49372822	49373736	3	3
CYLD	16	49373877	49375740	4	4
CYLD	16	49384116	49384957	2	2
DDB2	11	47194598	47194984	2	2
DDB2	11	47195175	47210940	6	6
DDB2	11	47211085	47212699	3	3
DDB2	11	47213538	47215963	3	3
DDB2	11	47216127	47216264	2	2
DDIT3	12	56197229	56197318	142	47
DDIT3	12	56197487	56197755	14	13
DDIT3	12	56197802	56200467	67	28
DDR1	6	30965185	30966728	3	3
DDR1	6	30967234	30967757	3	3
DDR1	6	30967943	30968051	3	3
DDR1	6	30968918	30969027	2	2
DDR1	6	30969178	30970261	5	5
DDR1	6	30972620	30972769	4	4
DDR1	6	30972896	30973134	5	5
DDR1	6	30973352	30973828	3	3
DDR1	6	30974792	30974911	2	2
DDR2	1	161015142	161016525	2	2
DDX10	11	108293954	108316182	8	8
DDX6	11	118128015	118130623	8	8
DDX6	11	118155654	118157039	3	2
DDX6	11	118162436	118167016	5	5
DEK	6	18333939	18334383	61	32
DEK	6	18334451	18344661	55	30
DEK	6	18344809	18345590	104	44
DEK	6	18345725	18357860	100	43
DEK	6	18358048	18363940	95	42
DEK	6	18364060	18364570	96	45
DEK	6	18364664	18366162	76	36
DEK	6	18366271	18366513	54	32
DEK	6	18366614	18372052	35	20
DEK	6	18372205	18372594	5	5
DYRK1A	21	37661799	37714470	2	2
DYRK1A	21	37714555	37766855	4	4
DYRK1A	21	37767051	37772379	5	4
DYRK1A	21	37772471	37774809	4	4
DYRK1A	21	37774997	37780638	9	8
DYRK1A	21	37780785	37784346	6	5
DYRK1A	21	37784632	37787188	7	6
DYRK1A	21	37787334	37790289	9	9
DYRK1A	21	37790429	37799455	10	10
DYRK1A	21	37799761	37800271	4	4
DYRK1A	21	37800395	37806083	4	4
EIF4A2	3	187984121	187984914	3	2
EIF4A2	3	187985178	187986365	3	3
EIF4A2	3	187985583	187986365	23	9
EIF4A2	3	187988364	187989607	78	30
ELL	19	18417077	18418118	6	4
ELL	19	18418289	18418557	2	2
ELL	19	18418623	18422286	3	3
ELL	19	18423457	18430014	2	2
ELL	19	18437727	18444644	3	3
EML4	2	42326330	42337144	4	4
EML4	2	42337273	42341764	6	5
EML4	2	42341937	42343821	5	5
EML4	2	42343949	42345349	12	9
EML4	2	42345374	42361493	6	5
EML4	2	42361616	42363466	5	4
EML4	2	42363615	42365277	8	8
EML4	2	42365346	42366912	6	6
EML4	2	42367022	42368870	6	6
EML4	2	42368965	42375768	3	3
EML4	2	42375902	42376024	4	4
EML4	2	42376159	42381884	10	8
EML4	2	42383872	42383958	5	5
EML4	2	42384089	42385127	6	6
EML4	2	42385194	42396605	5	4
EML4	2	42396693	42398070	4	4
EML4	2	42398167	42406110	3	3
EML4	2	42406197	42406797	4	4
EML4	2	42409659	42410377	5	5
EPHB4	7	100239147	100240723	3	3
EPHB4	7	100240878	100241058	4	4
EPHB4	7	100241251	100241977	19	14
EPHB4	7	100242126	100242922	6	5
EPHB4	7	100243137	100248304	4	4
EPHB4	7	100248551	100248652	9	8
EPHB4	7	100248765	100249209	7	6
EPHB4	7	100249273	100249476	12	11
EPHB4	7	100249578	100252749	4	4
EPHB4	7	100252914	100254077	2	2
EPHB4	7	100254201	100255114	3	3
EPHB4	7	100255446	100255698	7	6
EPHB4	7	100259488	100259760	5	5
EPHB4	7	100259830	100262536	3	3
EPHB6	7	142263268	142268931	2	2
EPHB6	7	142277840	142278088	3	3
EPS15	1	51595105	51599430	31	22
EPS15	1	51599614	51602125	26	16
EPS15	1	51602287	51604212	29	26
EPS15	1	51604288	51632640	28	22
EPS15	1	51632706	51637291	25	18
EPS15	1	51637424	51639177	29	22
EPS15	1	51639212	51640694	28	21
EPS15	1	51640784	51641678	19	16
EPS15	1	51641791	51644164	19	14
EPS15	1	51644367	51646394	29	22
EPS15	1	51646591	51647794	19	17
EPS15	1	51647955	51660045	38	28
EPS15	1	51660117	51678606	29	20
EPS15	1	51678691	51683148	27	20
EPS15	1	51683304	51685219	40	26
EPS15	1	51685364	51686305	24	17
EPS15	1	51686394	51699350	19	15
EPS15	1	51699409	51701932	24	19
EPS15	1	51702057	51703520	21	17
EPS15	1	51703585	51706732	16	15
EPS15	1	51706827	51709949	16	13
EPS15	1	51709996	51711118	12	11
EPS15	1	51711207	51719532	3	3
EPS15	1	51719573	51757458	9	5
ERBB2	17	35098056	35098474	2	2
ERBB3	12	54766706	54767627	2	2
ERBB3	12	54773946	54774149	2	2
ERBB3	12	54775856	54776553	3	3
ERBB3	12	54776672	54776798	2	2
ERBB3	12	54781411	54781579	3	3
ERC1	12	1084250	1089618	2	2
ERC1	12	1089773	1091641	2	2
ERC1	12	1160103	1161351	3	3
ERC1	12	1162847	1169285	2	2
ERC1	12	1169478	1216195	2	2
ERCC2	19	50546818	50547306	2	2
ERCC2	19	50547913	50548180	3	3
ERCC2	19	50548252	50548339	2	2
ERCC2	19	50548431	50549827	3	3
ERCC2	19	50549948	50550762	2	2
ERCC2	19	50550825	50552367	4	4
ERCC2	19	50552640	50552727	2	2
ERCC2	19	50552796	50556621	13	9
ERCC2	19	50556739	50558840	2	2
ERCC2	19	50559008	50559083	2	2
ERCC2	19	50559216	50559332	6	6
ERCC2	19	50559428	50559521	4	4
ERCC2	19	50559644	50559935	4	4
ERCC2	19	50560051	50560139	5	5
ERCC2	19	50560255	50563727	6	6
ERCC2	19	50563840	50564027	6	6
ERCC2	19	50564089	50564167	7	6
ERCC3	2	127731772	127733341	3	3
ERCC3	2	127733493	127735273	11	10
ERCC3	2	127735391	127745381	8	7
ERCC3	2	127745498	127746910	8	7
ERCC3	2	127747006	127753218	5	4
ERCC3	2	127753420	127754492	4	4
ERCC3	2	127754676	127760748	6	6
ERCC3	2	127761062	127762705	6	6
ERCC3	2	127762909	127763382	5	5
ERCC3	2	127763546	127763734	5	5
ERCC3	2	127763869	127764269	6	5
ERCC3	2	127764318	127766655	4	4
ERCC3	2	127766891	127767558	2	2
ERCC3	2	127767763	127768099	2	2
ERCC4	16	13923568	13927918	2	2
ERCC5	13	102296704	102302468	2	2
ERCC5	13	102302643	102304107	8	7
ERCC5	13	102304222	102304638	6	6
ERCC5	13	102304724	102306402	7	5
ERCC5	13	102306462	102308625	10	9
ERCC5	13	102308768	102311857	5	3
ERCC5	13	102312064	102312380	6	5
ERCC5	13	102313453	102316017	8	8
ERCC5	13	102316261	102316612	8	8
ERCC5	13	102316731	102316982	5	5
ERCC5	13	102317195	102318463	5	5
ERCC5	13	102318607	102322548	8	7
ERCC5	13	102322748	102323609	8	6
ERCC5	13	102323693	102325657	9	9
ESRRA	11	63829783	63831215	2	2
ESRRA	11	63838114	63838286	2	2
ESRRB	14	75998756	76018111	2	2
ESRRB	14	76018221	76018693	3	3
ETV1	7	13906988	13912579	3	3
ETV1	7	13912748	13915781	2	2
ETV1	7	13945395	13983576	3	3
ETV1	7	13992834	13994235	4	4
ETV1	7	13994322	13995157	5	5
ETV4	17	38961636	38962028	6	5
ETV4	17	38962129	38962397	6	5
ETV4	17	38962569	38962777	3	3
ETV4	17	38962845	38963000	3	3
ETV4	17	38963074	38965567	2	2
ETV4	17	38966241	38966752	5	5
ETV4	17	38966878	38969319	8	7
ETV4	17	38969372	38977868	5	5
ETV4	17	38977915	38978167	2	2
ETV6	12	11796779	11883340	2	2
EVI1	3	170290717	170293439	3	3
EVI1	3	170293583	170295557	3	3
EVI1	3	170301443	170302541	3	3
EVI1	3	170313355	170315864	2	2
EWSR1	22	28023938	28024722	2	2
EXT1	8	118886312	118888636	2	2
EXT1	8	118894380	118899854	2	2
EXT1	8	118901213	118903884	3	3
EXT1	8	118916970	118918527	3	3
EXT2	11	44086373	44087319	6	5
EXT2	11	44087408	44092310	4	4
EXT2	11	44092426	44102914	5	5
EXT2	11	44103109	44104941	7	5
EXT2	11	44105080	44108170	8	7
EXT2	11	44108263	44149736	12	11
EXT2	11	44149867	44175954	10	8
EXT2	11	44176143	44184918	12	11
EXT2	11	44185084	44210478	6	6
EXT2	11	44210621	44212240	8	7
EXT2	11	44212368	44214418	8	7
EXT2	11	44214500	44222274	4	4
FANCA	16	88332616	88332790	4	4
FANCA	16	88332882	88333041	3	3
FANCA	16	88333197	88333386	2	2
FANCA	16	88333461	88333902	7	7
FANCA	16	88334007	88334712	9	9
FANCA	16	88334774	88336708	4	4
FANCA	16	88336846	88338867	5	5
FANCA	16	88338979	88340492	3	3
FANCA	16	88340596	88340739	3	3
FANCA	16	88340798	88342567	6	6
FANCA	16	88342675	88343638	10	10
FANCA	16	88343810	88346046	5	5
FANCA	16	88346130	88352485	3	3
FANCA	16	88352613	88355857	9	9
FANCA	16	88355930	88358798	7	7
FANCA	16	88358974	88361049	3	3
FANCA	16	88361145	88363745	5	5
FANCA	16	88364542	88365586	2	2
FANCA	16	88365722	88367179	5	4
FANCA	16	88367292	88369650	3	3
FANCA	16	88369723	88372709	5	5
FANCA	16	88372758	88372851	3	3
FANCA	16	88372911	88373777	3	3
FANCA	16	88373865	88376767	3	3
FANCA	16	88376826	88376915	8	6
FANCA	16	88377010	88378762	8	6
FANCA	16	88378872	88385311	7	6
FANCA	16	88385976	88386379	3	3
FANCA	16	88386455	88389814	5	5
FANCA	16	88389926	88393074	4	4
FANCA	16	88392987	88393074	2	2
FANCA	16	88393140	88393513	2	2
FANCA	16	88393546	88397167	4	4
FANCA	16	88397249	88399188	5	5
FANCA	16	88399300	88402202	5	5
FANCA	16	88404710	88404837	2	2
FANCA	16	88404979	88408428	5	5
FANCC	9	96913739	96916731	2	2
FANCC	9	96919492	96927188	4	3
FANCC	9	96927287	96928631	2	2
FANCC	9	96928683	96937448	3	3
FANCC	9	96937604	96952025	3	3
FANCC	9	96952189	96973181	2	2
FANCC	9	96974249	97042751	3	3
FANCC	9	97042845	97049534	2	2
FANCC	9	97049618	97051229	3	3
FANCD2	3	10043156	10045308	8	6
FANCD2	3	10045404	10049515	5	5
FANCD2	3	10049655	10051152	12	10
FANCD2	3	10051219	10051378	6	5
FANCD2	3	10051481	10051856	8	8
FANCD2	3	10051916	10052970	12	10
FANCD2	3	10053022	10055962	14	13
FANCD2	3	10056528	10058306	8	6
FANCD2	3	10058393	10059242	7	7
FANCD2	3	10059346	10059733	4	3
FANCD2	3	10059833	10060167	17	15
FANCD2	3	10060275	10060512	11	8
FANCD2	3	10060547	10063263	5	4
FANCD2	3	10063406	10064600	17	15
FANCD2	3	10064734	10066057	20	15
FANCD2	3	10066188	10069070	22	19
FANCD2	3	10069180	10076977	18	17
FANCD2	3	10077086	10078834	10	9
FANCD2	3	10078894	10080475	12	11
FANCD2	3	10080594	10081039	8	8
FANCD2	3	10080594	10081412	2	2
FANCD2	3	10081112	10081412	13	10
FANCD2	3	10081558	10082077	17	15
FANCD2	3	10082177	10082547	18	17
FANCD2	3	10082662	10083892	25	21
FANCD2	3	10084000	10089554	21	16
FANCD2	3	10089664	10089936	20	16
FANCD2	3	10090045	10091213	24	19
FANCD2	3	10091356	10094764	34	24
FANCD2	3	10094880	10097783	18	14
FANCD2	3	10097911	10098029	24	19
FANCD2	3	10098147	10102495	34	21
FANCD2	3	10102605	10103817	34	25
FANCD2	3	10103947	10105132	31	24
FANCD2	3	10105225	10105511	16	13
FANCD2	3	10105633	10106975	32	23
FANCD2	3	10107068	10108864	20	16
FANCD2	3	10108935	10109968	20	17
FANCD2	3	10110006	10110972	22	18
FANCD2	3	10111046	10111883	18	14
FANCD2	3	10111957	10113009	50	29
FANCD2	3	10113155	10115403	17	12
FANCD2	3	10115498	10117871	13	13
FANCE	6	35532107	35533310	8	8
FANCE	6	35533354	35533670	4	4
FANCE	6	35533738	35534051	7	5
FANCE	6	35534194	35535085	7	7
FANCE	6	35535208	35535436	5	5
FANCE	6	35535514	35536306	6	5
FANCE	6	35535514	35538543	2	2
FANCE	6	35536372	35538543	4	4
FANCE	6	35538668	35541998	5	5
FANCG	9	35064212	35064367	4	4
FANCG	9	35064490	35064923	5	4
FANCG	9	35065078	35065275	2	2
FANCG	9	35065321	35065461	4	4
FANCG	9	35065750	35065958	3	3
FANCG	9	35066579	35066720	2	2
FANCG	9	35066866	35066967	4	3
FANCG	9	35067097	35067260	4	4
FANCG	9	35067395	35068137	2	2
FANCG	9	35068339	35068601	4	4
FANCG	9	35068732	35069147	5	5
FBXW7	4	153463750	153464785	6	6
FBXW7	4	153464995	153466607	2	2
FBXW7	4	153466832	153468809	4	4
FBXW7	4	153468990	153470273	3	2
FBXW7	4	153470386	153471333	2	2
FBXW7	4	153471469	153473197	2	2
FBXW7	4	153478537	153487531	4	4
FBXW7	4	153487672	153490643	4	4
FCGR2B	1	159908062	159909388	3	3
FCGR2B	1	159911726	159913741	4	4
FCGR2B	1	159913778	159913889	7	7
FER	5	108196542	108199307	2	2
FER	5	108231549	108234964	3	3
FER	5	108261447	108309729	2	2
FER	5	108318531	108322824	2	2
FER	5	108322946	108401021	4	4
FER	5	108401077	108408279	3	3
FER	5	108410797	108463995	2	2
FER	5	108464118	108544346	4	3
FGFR1OP	6	167332991	167333537	4	3
FGFR1OP	6	167333590	167336670	3	3
FGFR1OP	6	167336724	167337200	5	5
FGFR1OP	6	167337288	167337741	8	8
FGFR1OP	6	167337878	167344290	8	8
FGFR1OP	6	167344370	167346985	2	2
FGFR1OP	6	167344370	167355886	7	7
FGFR1OP	6	167347044	167355886	4	3
FGFR1OP	6	167356112	167358259	7	6
FGFR1OP	6	167358371	167360024	5	4
FGFR1OP	6	167360092	167366080	6	6
FGFR1OP	6	167366119	167367352	5	5
FGFR1OP	6	167367448	167373381	8	8
FGFR3	4	1773267	1773359	2	2
FGFR3	4	1776493	1776879	3	3
FGFR3	4	1777000	1777083	2	2
FGFR3	4	1777193	1777274	7	6
FGFR3	4	1777851	1778070	2	2
FGFR4	5	176450259	176450351	6	6
FGFR4	5	176450431	176450544	4	4
FGFR4	5	176452117	176452252	2	2
FGFR4	5	176452390	176452744	2	2
FGFR4	5	176455963	176456210	2	2
FGFR4	5	176457003	176457133	2	2
FGFRL1	4	1006262	1007428	3	3
FGFRL1	4	1007888	1008098	3	3
FH	1	239734167	239735925	24	16
FH	1	239736090	239738525	82	38
FH	1	239738707	239741889	68	40
FH	1	239742065	239743525	61	36
FH	1	239743635	239747104	47	33
FH	1	239747238	239749513	10	9
FIP1L1	4	53938846	53939996	2	2
FIP1L1	4	53938846	53940148	8	7
FIP1L1	4	53940040	53940148	4	4
FIP1L1	4	53940187	53943201	7	6
FIP1L1	4	53943258	53944696	7	7
FIP1L1	4	53944799	53950732	19	16
FIP1L1	4	53950796	53951444	8	8
FIP1L1	4	53951551	53951932	16	15
FIP1L1	4	53952062	53952353	12	12
FIP1L1	4	53952062	53960653	5	5
FIP1L1	4	53952421	53960653	8	8
FIP1L1	4	53960762	53975538	5	4
FIP1L1	4	53960762	53986795	13	12
FIP1L1	4	53975645	53986795	11	10
FIP1L1	4	53986888	53988950	22	16
FIP1L1	4	53989106	54001505	11	9
FIP1L1	4	53989106	54003576	18	16
FIP1L1	4	54001531	54003576	6	6
FIP1L1	4	54003630	54004971	14	13
FIP1L1	4	54005026	54013843	13	13
FIP1L1	4	54014056	54019576	17	15
FIP1L1	4	54019713	54020225	22	12
FNBP1	9	131727256	131729294	4	3
FNBP1	9	131729440	131731666	5	3
FNBP1	9	131759563	131760590	2	2
FNBP1	9	131760652	131780564	2	2
FNBP1	9	131780711	131781417	3	3
FNBP1	9	131781473	131796942	2	2
FOXO4	23	70233555	70237258	2	2
FOXO4	23	70238314	70238651	6	5
FUS	16	31099048	31101219	38	16
FUS	16	31101243	31101334	6	6
FUS	16	31101485	31102679	32	23
FUS	16	31102823	31103030	26	18
FUS	16	31103217	31103760	12	9
FUS	16	31104000	31105623	20	18
FUS	16	31105657	31107146	34	24
FUS	16	31107178	31107944	33	24
FUS	16	31108047	31108486	98	41
FUS	16	31108615	31108861	87	40
FUS	16	31108962	31109096	36	23
FUS	16	31109219	31109563	27	22
FUS	16	31109663	31109784	22	15
FUS	16	31109931	31110220	5	4
FYN	6	112089842	112102394	3	3
FYN	6	112102525	112122270	4	4
FYN	6	112122423	112122523	7	7
FYN	6	112122599	112124172	6	5
FYN	6	112130929	112131894	5	4
FYN	6	112131997	112135817	4	4
FYN	6	112135915	112142242	7	6
FYN	6	112142338	112147700	2	2
FYN	6	112147957	112208461	5	5
GMPS	3	157071379	157094000	15	13
GMPS	3	157094181	157098409	62	31
GMPS	3	157098523	157104345	79	41
GMPS	3	157104442	157106642	58	26
GMPS	3	157106745	157111174	62	35
GMPS	3	157111367	157111596	107	46
GMPS	3	157111761	157114901	155	40
GMPS	3	157115052	157116501	75	41
GMPS	3	157116674	157119715	55	32
GMPS	3	157119820	157122669	67	36
GMPS	3	157122784	157125723	115	43
GMPS	3	157125848	157132247	5	2
GNAS	20	56849335	56911980	3	2
GNAS	20	56900314	56904061	23	17
GNAS	20	56904133	56911977	48	31
GNAS	20	56904133	56911980	43	28
GNAS	20	56907434	56911977	3	3
GNAS	20	56907434	56911980	19	16
GNAS	20	56912034	56912121	131	43
GNAS	20	56912240	56913832	110	43
GNAS	20	56913929	56917611	143	49
GNAS	20	56917665	56917799	101	41
GNAS	20	56917872	56917970	119	46
GNAS	20	56918028	56918133	120	49
GNAS	20	56918253	56918400	141	48
GNAS	20	56918530	56918783	145	43
GNAS	20	56918850	56919132	131	47
GOLGA5	14	92334078	92342833	9	8
GOLGA5	14	92343060	92345397	17	15
GOLGA5	14	92345616	92346351	19	15
GOLGA5	14	92346474	92347648	16	14
GOLGA5	14	92347851	92352348	10	10
GOLGA5	14	92352518	92355805	21	19
GOLGA5	14	92355933	92360643	17	16
GOLGA5	14	92360741	92369219	16	12
GOLGA5	14	92371761	92373483	19	14
GOPC	6	117991239	117994709	5	5
GOPC	6	117994889	117997427	10	10
GOPC	6	117997591	117998715	7	7
GOPC	6	117998810	118001322	4	4
GOPC	6	118001487	118003032	2	2
GOPC	6	118003207	118006755	5	5
GOPC	6	118006919	118029859	4	4
GPHN	14	66045061	66217577	3	2
GPHN	14	66312991	66360944	2	2
GPHN	14	66361036	66416409	4	3
GPHN	14	66416503	66452472	2	2
GPHN	14	66452538	66459135	2	2
GPHN	14	66459407	66460663	3	3
GPHN	14	66460761	66501660	3	3
GPHN	14	66625544	66637325	2	2
GPHN	14	66648388	66649487	4	3
GPHN	14	66649640	66658725	2	2
GPHN	14	66658846	66679831	2	2
GPHN	14	66679918	66695884	4	3
GPHN	14	66705505	66716047	4	3
GPHN	14	66716143	66717273	4	4
HIP1	7	75005480	75006578	5	5
HIP1	7	75006686	75009173	3	2
HIP1	7	75009234	75010105	9	9
HIP1	7	75010228	75011928	4	4
HIP1	7	75012033	75012321	2	2
HIP1	7	75012421	75014172	2	2
HIP1	7	75015046	75016124	6	5
HIP1	7	75020823	75021347	3	3
HIP1	7	75021454	75021674	2	2
HIP1	7	75021760	75022655	2	2
HIP1	7	75022790	75023265	4	4
HIP1	7	75024050	75024893	6	5
HIP1	7	75025009	75025406	2	2
HIP1	7	75025494	75026971	2	2
HIP1	7	75028640	75029312	3	3
HIP1	7	75029409	75030174	6	5
HIP1	7	75041141	75048488	3	3
HIP1	7	75048549	75049326	3	3
HIP1	7	75049402	75054006	2	2
HIP1	7	75054086	75059309	4	4
HIP1	7	75059365	75059625	2	2
HIP1	7	75059767	75066437	3	3
HMGA1	6	34312717	34312958	6	5
HMGA1	6	34313071	34316491	33	22
HMGA1	6	34316636	34318466	20	11
HNRNPA2B1	7	26198482	26198639	70	37
HNRNPA2B1	7	26198721	26199395	74	30
HNRNPA2B1	7	26199517	26199719	70	35
HNRNPA2B1	7	26199838	26201991	112	43
HNRNPA2B1	7	26202053	26202545	103	40
HNRNPA2B1	7	26202625	26202701	162	43
HNRNPA2B1	7	26202802	26202951	168	48
HNRNPA2B1	7	26203161	26203459	142	45
HNRNPA2B1	7	26203605	26203766	160	45
HNRNPA2B1	7	26203876	26203975	21	17
HNRNPA2B1	7	26203876	26206716	29	25
HNRNPA2B1	7	26204010	26206716	3	3
HRAS	11	522754	523276	2	2
HRAS	11	523943	524211	2	2
HSP90AB1	6	44322909	44324344	111	12
IGF1R	15	97290411	97290986	2	2
IGF2R	6	160332344	160350031	5	5
IGF2R	6	160350155	160351708	8	6
IGF2R	6	160351806	160365593	8	8
IGF2R	6	160365725	160368206	2	2
IGF2R	6	160368335	160370571	6	5
IGF2R	6	160370676	160373572	4	3
IGF2R	6	160373734	160373963	6	6
IGF2R	6	160374128	160375440	2	2
IGF2R	6	160375543	160381581	5	5
IGF2R	6	160381745	160384169	3	3
IGF2R	6	160384309	160385535	5	5
IGF2R	6	160386903	160387519	7	6
IGF2R	6	160387666	160388180	6	6
IGF2R	6	160388357	160388813	3	3
IGF2R	6	160388928	160389396	8	7
IGF2R	6	160389564	160391494	2	2
IGF2R	6	160397546	160399044	5	4
IGF2R	6	160399145	160399927	6	6
IGF2R	6	160400119	160401568	8	8
IGF2R	6	160401738	160402524	6	5
IGF2R	6	160402667	160402774	10	8
IGF2R	6	160402949	160403553	7	6
IGF2R	6	160403640	160404436	9	8
IGF2R	6	160404651	160405422	6	5
IGF2R	6	160405552	160405825	7	7
IGF2R	6	160405922	160409270	2	2
IGF2R	6	160409406	160410889	7	7
IGF2R	6	160411079	160412931	7	7
IGF2R	6	160413057	160413786	7	6
IGF2R	6	160413905	160414234	7	6
IGF2R	6	160414490	160414778	8	8
IGF2R	6	160414996	160416868	5	5
IGF2R	6	160417017	160419222	11	9
IGF2R	6	160419383	160420601	7	5
IGF2R	6	160420808	160421150	6	6
IGF2R	6	160421296	160424971	14	12
IGF2R	6	160425205	160426016	3	3
IGF2R	6	160426152	160429054	8	7
IGF2R	6	160429168	160430128	14	9
IGF2R	6	160430274	160430937	16	14
IGF2R	6	160431124	160437460	15	15
IGF2R	6	160437646	160443540	3	3
IGF2R	6	160443692	160444767	8	7
IGF2R	6	160444836	160445695	8	7
IKZF1	7	50329241	50337777	2	2
IKZF1	7	50337896	50411724	2	2
IKZF1	7	50411984	50417731	2	2
IKZF1	7	50422661	50426920	6	5
IKZF1	7	50427054	50435109	3	3
INSR	19	7114209	7117164	2	2
JAK1	1	65072927	65073666	13	11
JAK1	1	65073776	65074368	22	15
JAK1	1	65074485	65076202	13	13
JAK1	1	65076374	65076735	6	6
JAK1	1	65076859	65077873	14	13
JAK1	1	65078065	65079515	10	8
JAK1	1	65079609	65079721	15	13
JAK1	1	65079871	65082334	7	7
JAK1	1	65082485	65083024	8	7
JAK1	1	65083159	65083783	6	6
JAK1	1	65083910	65084919	7	6
JAK1	1	65085006	65085802	6	6
JAK1	1	65085945	65089074	7	7
JAK1	1	65089180	65093779	8	7
JAK1	1	65093968	65095926	8	6
JAK1	1	65096049	65098375	10	7
JAK1	1	65098532	65103057	10	9
JAK1	1	65103242	65105136	20	16
JAK1	1	65105478	65107581	13	11
JAK1	1	65107744	65111640	7	7
JAK1	1	65111793	65117295	5	5
JAK1	1	65117418	65121547	5	5
JAK1	1	65121745	65124529	6	6
JAK2	9	4976021	5011962	3	2
JAK2	9	5012212	5019782	6	6
JAK2	9	5019905	5034402	4	4
JAK2	9	5034519	5040685	6	6
JAK2	9	5040830	5044562	9	9
JAK2	9	5044883	5045668	5	5
JAK2	9	5045787	5054882	3	3
JAK2	9	5055039	5056677	6	6
JAK2	9	5056788	5059021	6	6
JAK2	9	5059207	5059924	8	8
JAK2	9	5060051	5062491	8	7
JAK2	9	5062625	5063697	11	7
JAK2	9	5063784	5067452	7	7
JAK2	9	5067579	5068305	7	6
JAK2	9	5068443	5070228	8	6
JAK2	9	5070379	5070532	6	6
JAK2	9	5070682	5071724	6	5
JAK2	9	5071860	5079673	13	12
JAK2	9	5079862	5080445	10	10
JAK2	9	5080569	5080738	14	12
JAK2	9	5080910	5113003	6	6
JAK2	9	5113120	5116332	12	12
JAK2	9	5116445	5116683	14	13
KDSR	18	59150113	59153469	5	5
KDSR	18	59153570	59157012	4	4
KDSR	18	59157095	59162622	3	3
KDSR	18	59162705	59169100	4	4
KDSR	18	59169291	59173416	4	3
KDSR	18	59173775	59177948	4	4
KDSR	18	59178004	59180991	6	6
KIAA1618	17	75879121	75880021	4	3
KIAA1618	17	75883396	75883951	6	5
KIAA1618	17	75895595	75897412	2	2
KIAA1618	17	75897565	75901406	3	3
KIAA1618	17	75901561	75905582	2	2
KIAA1618	17	75905671	75907584	2	2
KIT	4	55256703	55259206	3	3
KIT	4	55264814	55268020	2	2
KIT	4	55292341	55292793	3	3
KIT	4	55292920	55293992	2	2
KIT	4	55297742	55298097	2	2
KIT	4	55298202	55299351	3	3
KLF6	10	3811781	3812297	4	3
KLF6	10	3812420	3813832	7	7
KLF6	10	3814405	3817104	5	5
KRAS	12	25254111	25269814	6	5
KRAS	12	25289595	25294951	3	3
KTN1	14	55116824	55148489	2	2
KTN1	14	55149041	55152987	14	12
KTN1	14	55153124	55154434	11	9
KTN1	14	55154604	55155652	20	16
KTN1	14	55155782	55164382	13	11
KTN1	14	55164498	55166427	31	23
KTN1	14	55166567	55169705	19	17
KTN1	14	55169811	55170996	18	15
KTN1	14	55171128	55172919	18	14
KTN1	14	55173006	55173668	18	14
KTN1	14	55173834	55174249	15	10
KTN1	14	55174317	55175655	19	15
KTN1	14	55175692	55176383	13	13
KTN1	14	55176473	55176844	12	9
KTN1	14	55176912	55177403	23	18
KTN1	14	55177440	55177597	22	19
KTN1	14	55177678	55178162	21	19
KTN1	14	55178230	55183443	20	15
KTN1	14	55183477	55184495	19	14
KTN1	14	55184585	55185272	14	12
KTN1	14	55185340	55186246	19	15
KTN1	14	55186283	55186798	19	18
KTN1	14	55186888	55187039	30	22
KTN1	14	55187107	55188360	28	21
KTN1	14	55188397	55189320	30	24
KTN1	14	55189410	55189487	34	23
KTN1	14	55189555	55190029	22	20
KTN1	14	55190066	55192512	32	25
KTN1	14	55192602	55195016	24	20
KTN1	14	55195084	55196136	26	18
KTN1	14	55196173	55197992	30	21
KTN1	14	55198082	55200425	7	7
KTN1	14	55198082	55203711	20	20
KTN1	14	55200511	55203711	8	8
KTN1	14	55203800	55207199	37	25
KTN1	14	55207279	55208036	29	21
KTN1	14	55208125	55208255	24	16
KTN1	14	55208347	55209100	47	24
KTN1	14	55209171	55209399	37	22
KTN1	14	55209482	55209642	7	7
KTN1	14	55209482	55212305	21	15
KTN1	14	55209725	55212305	12	10
KTN1	14	55212388	55214822	13	13
KTN1	14	55214914	55216035	10	8
KTN1	14	55216155	55220569	3	3
LASP1	17	34280036	34287864	20	15
LASP1	17	34287958	34300198	25	20
LASP1	17	34300282	34308190	9	8
LASP1	17	34308297	34324103	11	10
LASP1	17	34324253	34324821	3	3
LASP1	17	34324924	34328383	8	6
LCP1	13	45599858	45602949	71	37
LCP1	13	45603073	45606262	102	44
LCP1	13	45606385	45614427	91	43
LCP1	13	45614560	45615425	49	32
LCP1	13	45615539	45616577	38	27
LCP1	13	45616655	45619043	39	31
LCP1	13	45619238	45620487	40	26
LCP1	13	45620582	45623071	34	25
LCP1	13	45623213	45624915	34	25
LCP1	13	45625080	45626940	38	23
LCP1	13	45627021	45628573	47	24
LCP1	13	45628705	45630657	52	29
LCP1	13	45630786	45630961	62	33
LCP1	13	45631124	45631734	40	28
LCP1	13	45631821	45654246	79	27
LMO2	11	33837696	33842723	14	13
LMO2	11	33842938	33847467	5	4
LMTK2	7	97604689	97608644	2	2
LMTK2	7	97618702	97622005	2	2
LMTK2	7	97626672	97638788	3	3
LMTK2	7	97652382	97654124	2	2
LMTK2	7	97654245	97657975	2	2
LMTK2	7	97658124	97658861	3	3
LMTK2	7	97661819	97670821	2	2
LMTK2	7	97671433	97672711	2	2
LTK	15	39583733	39583831	4	4
LTK	15	39583921	39583995	3	3
LTK	15	39584363	39584461	3	3
LTK	15	39584553	39584697	5	5
LTK	15	39584794	39584890	4	4
LTK	15	39585019	39585202	7	6
LTK	15	39585266	39585404	3	3
LTK	15	39585494	39586584	4	4
LTK	15	39586779	39587051	2	2
LTK	15	39587146	39587558	8	7
LYL1	19	13071547	13072470	10	9
LYL1	19	13072561	13072650	9	9
LYL1	19	13073008	13074344	5	5
LYN	8	56955215	57016967	6	6
LYN	8	57017040	57021560	6	6
LYN	8	57017103	57021560	6	6
LYN	8	57021605	57022730	10	7
LYN	8	57022835	57025571	21	19
LYN	8	57025669	57025793	19	15
LYN	8	57025896	57027078	14	13
LYN	8	57027227	57028944	16	15
LYN	8	57029096	57041827	17	12
LYN	8	57042009	57044829	13	12
LYN	8	57044905	57073458	10	7
LYN	8	57073611	57074530	19	16
LYN	8	57074661	57085020	19	17
MALT1	18	54528283	54529132	2	2
MALT1	18	54541462	54551608	2	2
MAML2	11	95352774	95358342	6	6
MAML2	11	95358453	95364331	3	3
MAML2	11	95364534	95464703	3	3
MAP3K2	2	127782807	127788799	3	2
MAP3K2	2	127788928	127791674	2	2
MAP3K2	2	127791805	127792214	2	2
MAP3K2	2	127792362	127796091	4	4
MAP3K2	2	127796297	127797947	2	2
MAP3K2	2	127798039	127798219	4	4
MAP3K2	2	127800862	127803966	2	2
MAP3K2	2	127804053	127804437	3	3
MAP3K2	2	127804550	127809915	5	4
MAP3K2	2	127810014	127811783	2	2
MAP3K2	2	127811823	127812977	3	3
MAP3K2	2	127813095	127817171	2	2
MATK	19	3730448	3730530	2	2
MATK	19	3730614	3730695	2	2
MATK	19	3730794	3732604	3	3
MATK	19	3734216	3734811	2	2
MATK	19	3735881	3736061	3	3
MEN1	11	64328863	64329081	2	2
MEN1	11	64329817	64330279	2	2
MEN1	11	64330415	64331058	3	3
MEN1	11	64331266	64331599	4	4
MEN1	11	64331727	64331938	4	4
MEN1	11	64332146	64333712	2	2
MERTK	2	112419107	112421441	3	3
MERTK	2	112442299	112449336	2	2
MERTK	2	112457040	112468298	2	2
MERTK	2	112468451	112471370	2	2
MERTK	2	112478031	112482430	3	3
MERTK	2	112484113	112493460	2	2
MKL1	22	39150330	39155555	3	3
MKL1	22	39189235	39278055	3	3
MKL1	22	39278316	39320623	2	2
MLF1	3	159771829	159792916	3	3
MLF1	3	159793063	159797344	13	13
MLF1	3	159797427	159798562	4	4
MLF1	3	159798690	159800496	13	13
MLF1	3	159800655	159803289	13	13
MLF1	3	159803421	159805579	15	7
MLH1	3	37010157	37013113	7	6
MLH1	3	37013203	37017449	17	14
MLH1	3	37017547	37020895	19	15
MLH1	3	37020968	37023485	22	19
MLH1	3	37023557	37025308	18	14
MLH1	3	37025399	37028314	26	19
MLH1	3	37028356	37028505	30	21
MLH1	3	37028593	37030926	28	20
MLH1	3	37031038	37034000	32	24
MLH1	3	37034093	37036804	35	19
MLH1	3	37036957	37042131	20	19
MLH1	3	37042501	37045278	22	21
MLH1	3	37045426	37056680	8	7
MLH1	3	37056788	37058762	15	11
MLH1	3	37058825	37064013	16	13
MLH1	3	37064177	37065011	15	13
MLH1	3	37065103	37065398	29	13
MLH1	3	37065511	37066980	5	4
MLKL	16	73274184	73276884	2	2
MLKL	16	73282861	73283740	4	3
MLKL	16	73287157	73291851	2	2
MLL	11	117844768	117847586	2	2
MLL	11	117850239	117852729	4	3
MLL	11	117852906	117853891	4	4
MLL	11	117854125	117856098	5	5
MLL	11	117856162	117857639	7	7
MLL	11	117858016	117858346	3	3
MLL	11	117860238	117860786	2	2
MLL	11	117860899	117864538	2	2
MLL	11	117864684	117865716	3	3
MLL	11	117865811	117866053	3	3
MLL	11	117867233	117867668	3	3
MLL	11	117867852	117868981	4	4
MLL	11	117869154	117870212	2	2
MLL	11	117870691	117871624	3	3
MLL	11	117871817	117872185	4	4
MLL	11	117875344	117875759	3	3
MLL	11	117875837	117876911	4	3
MLL	11	117877071	117877596	6	6
MLL	11	117877781	117878322	8	7
MLL	11	117882570	117883453	3	3
MLL	11	117883533	117885060	3	3
MLL	11	117885124	117885872	7	7
MLL	11	117886042	117887875	14	10
MLL	11	117887949	117895542	5	5
MLL	11	117895716	117895881	7	7
MLL	11	117895988	117896726	7	7
MLL	11	117896809	117897212	3	3
MLL	11	117897341	117897821	5	5
MLLT1	19	6164180	6164347	3	3
MLLT1	19	6164418	6164736	3	3
MLLT1	19	6165048	6167415	2	2
MLLT1	19	6169051	6173131	12	10
MLLT1	19	6173694	6177987	2	2
MLLT1	19	6178112	6181580	2	2
MLLT1	19	6181723	6213238	12	9
MLLT1	19	6213320	6221589	5	5
MLLT10	10	21863454	21863579	2	2
MLLT10	10	21863738	21867767	4	3
MLLT10	10	21867846	21915228	2	2
MLLT10	10	21915282	21924265	5	5
MLLT10	10	21924374	21941282	6	6
MLLT10	10	21941385	21943765	8	8
MLLT10	10	21943858	21946046	9	7
MLLT10	10	21946141	21980607	12	11
MLLT10	10	21980702	21999383	5	5
MLLT10	10	21999638	22002284	2	2
MLLT10	10	22002853	22010266	9	9
MLLT10	10	22010310	22011159	4	4
MLLT10	10	22010310	22042706	5	5
MLLT10	10	22011191	22017425	3	3
MLLT10	10	22011191	22042706	5	5
MLLT10	10	22042884	22055178	5	5
MLLT10	10	22055289	22056790	9	9
MLLT10	10	22056862	22059834	5	5
MLLT10	10	22059988	22061833	13	13
MLLT10	10	22062021	22062438	11	10
MLLT10	10	22062526	22062702	16	14
MLLT10	10	22063063	22064073	7	6
MLLT10	10	22069170	22070873	21	17
MLLT11	1	149299652	149306318	4	4
MLLT4	6	167970765	168008079	3	3
MLLT4	6	168008274	168013914	6	6
MLLT4	6	168014026	168015742	4	4
MLLT4	6	168014026	168015745	6	5
MLLT4	6	168015905	168018863	8	8
MLLT4	6	168019023	168023888	6	6
MLLT4	6	168024045	168032743	6	6
MLLT4	6	168032854	168034390	8	7
MLLT4	6	168034557	168040406	7	7
MLLT4	6	168040500	168041733	10	8
MLLT4	6	168041995	168045845	5	5
MLLT4	6	168045914	168050699	7	6
MLLT4	6	168050817	168054629	5	5
MLLT4	6	168054690	168054812	10	10
MLLT4	6	168057841	168058172	11	10
MLLT4	6	168058266	168058696	11	9
MLLT4	6	168058961	168060617	15	7
MLLT4	6	168060760	168062263	9	9
MLLT4	6	168062461	168066384	16	14
MLLT4	6	168066487	168068533	15	10
MLLT4	6	168068619	168086657	14	11
MLLT4	6	168086722	168086930	11	10
MLLT4	6	168087003	168087469	12	9
MLLT4	6	168087587	168090235	12	10
MLLT4	6	168090429	168091381	6	6
MLLT4	6	168091472	168091821	19	16
MLLT4	6	168092006	168094714	12	9
MLLT4	6	168095715	168105961	2	2
MLLT4	6	168106095	168109285	10	8
MLLT4	6	168109573	168112642	3	3
MLLT4	6	168112726	168113310	6	6
MLLT6	17	34117318	34117541	3	3
MLLT6	17	34119054	34119260	2	2
MLLT6	17	34119353	34121625	2	2
MLLT6	17	34121792	34122469	5	5
MLLT6	17	34122567	34125390	5	5
MLLT6	17	34129361	34129528	2	2
MLLT6	17	34129673	34130150	2	2
MLLT6	17	34130347	34130437	2	2
MLLT6	17	34130525	34131656	2	2
MLLT6	17	34132546	34134398	2	2
MNX1	7	156491327	156491933	2	2
MSH2	2	47484044	47489043	9	9
MSH2	2	47489197	47490736	29	20
MSH2	2	47491014	47493056	24	16
MSH2	2	47493202	47494911	27	22
MSH2	2	47493202	47496938	2	2
MSH2	2	47495060	47496938	22	18
MSH2	2	47497071	47510384	24	18
MSH2	2	47510583	47526190	15	12
MSH2	2	47526299	47543673	20	16
MSH2	2	47543796	47547300	21	18
MSH2	2	47547450	47551607	30	20
MSH2	2	47551704	47555667	22	16
MSH2	2	47555912	47557009	36	28
MSH2	2	47557213	47558914	28	22
MSH2	2	47559161	47561338	30	20
MSH2	2	47561513	47563421	20	13
MSH6	2	47864135	47871569	8	8
MSH6	2	47871765	47876536	8	7
MSH6	2	47876705	47879253	15	13
MSH6	2	47881797	47884062	17	14
MSH6	2	47884327	47885552	14	13
MSH6	2	47885669	47886260	19	14
MSH6	2	47886349	47886846	32	18
MSH6	2	47887000	47887094	18	12
MSH6	2	47887293	47887421	3	3
MSI2	17	52689163	52689457	5	5
MSI2	17	52689497	52689825	2	2
MSI2	17	52689906	52690629	2	2
MSI2	17	52690713	52694510	6	5
MSI2	17	52694551	52833738	4	4
MSI2	17	52833830	52962035	5	5
MSI2	17	52962083	53029227	5	5
MSI2	17	53029309	53048329	3	3
MSI2	17	53059662	53084458	3	3
MSI2	17	53107485	53111908	3	3
MSI2	17	53109418	53111908	2	2
MSN	23	64864495	64866024	56	31
MSN	23	64872016	64873381	34	25
MTCP1	23	153943459	153945434	6	6
MTCP1	23	153945501	153952162	3	3
MTCP1	23	153946867	153946954	3	3
MUC1	1	153426473	153426554	3	3
MUC1	1	153426675	153426821	5	5
MUC1	1	153426957	153427107	3	3
MUTYH	1	45569814	45569919	3	3
MUTYH	1	45570107	45570281	2	2
MUTYH	1	45570568	45570649	4	4
MUTYH	1	45570945	45571021	2	2
MUTYH	1	45571092	45571176	2	2
MUTYH	1	45571217	45571355	5	5
MUTYH	1	45571428	45571543	3	3
MUTYH	1	45571582	45571671	3	2
MYC	8	128818050	128819675	12	12
MYC	8	128820446	128821823	33	22
MYCL1	1	40136228	40139197	3	3
MYCL1	1	40139701	40140066	2	2
MYH9	22	35008776	35010084	10	10
MYH9	22	35010256	35010394	16	13
MYH9	22	35010502	35011112	14	12
MYH9	22	35011320	35011649	28	19
MYH9	22	35011772	35011856	6	6
MYH9	22	35011944	35012709	9	8
MYH9	22	35012837	35014243	9	9
MYH9	22	35014404	35014718	16	15
MYH9	22	35014930	35015076	14	12
MYH9	22	35015288	35017977	23	18
MYH9	22	35018225	35019320	8	8
MYH9	22	35019472	35019750	8	8
MYH9	22	35019854	35020083	9	9
MYH9	22	35020289	35020923	11	9
MYH9	22	35021067	35021496	17	13
MYH9	22	35021708	35022834	10	7
MYH9	22	35023005	35024910	8	7
MYH9	22	35025033	35026118	14	11
MYH9	22	35026255	35026842	10	10
MYH9	22	35027048	35027525	6	6
MYH9	22	35028667	35029986	4	4
MYH9	22	35030146	35031024	13	13
MYH9	22	35031093	35031921	5	5
MYH9	22	35032042	35032405	5	5
MYH9	22	35032598	35035272	9	9
MYH9	22	35035386	35038039	4	4
MYH9	22	35038212	35040135	5	5
MYH9	22	35040308	35042507	13	12
MYH9	22	35042659	35044197	6	6
MYH9	22	35044315	35045530	9	8
MYH9	22	35045625	35046210	6	5
MYH9	22	35046353	35046788	11	10
MYH9	22	35046886	35047748	11	11
MYH9	22	35047811	35048419	4	4
MYH9	22	35048511	35052558	7	6
MYH9	22	35052651	35053451	7	6
MYH9	22	35053478	35067360	9	8
MYH9	22	35067516	35074894	6	5
MYH9	22	35075245	35113797	4	4
MYST3	8	41911541	41913930	5	5
MYST3	8	41914242	41917516	2	2
MYST3	8	41918118	41919467	2	2
MYST3	8	41920653	41923265	3	3
MYST3	8	41923358	41924425	5	5
MYST3	8	41924586	41925896	2	2
MYST3	8	41926037	41931970	4	4
MYST3	8	41951496	41953682	3	3
MYST3	8	41955451	41957520	2	2
MYST3	8	41957601	41958513	5	4
MYST3	8	41964237	42025052	2	2
MYST4	10	76389841	76399423	3	3
MYST4	10	76399538	76399783	2	2
MYST4	10	76415004	76418782	2	2
NACA	12	55393240	55393587	11	7
NACA	12	55394489	55394652	7	6
NACA	12	55404573	55405012	7	7
NACA	12	55404573	55405313	19	11
NACA	12	55404599	55405313	15	10
NBN	8	91017015	91018429	8	7
NBN	8	91018478	91024656	5	5
NBN	8	91024769	91027543	9	9
NBN	8	91027698	91029227	9	9
NBN	8	91029295	91034647	11	11
NBN	8	91035094	91036686	15	13
NBN	8	91036958	91040128	7	6
NBN	8	91040257	91045813	15	13
NBN	8	91045910	91051767	7	7
NBN	8	91051960	91052576	25	21
NBN	8	91052693	91059623	12	11
NBN	8	91059726	91062137	10	9
NBN	8	91062296	91062778	7	7
NBN	8	91062926	91064125	5	4
NBN	8	91064258	91065928	3	3
NCKIPSD	3	48687183	48691000	7	6
NCKIPSD	3	48691172	48691313	5	5
NCKIPSD	3	48691619	48691813	7	7
NCKIPSD	3	48691893	48692011	6	6
NCKIPSD	3	48692149	48692237	5	5
NCKIPSD	3	48692323	48692495	5	5
NCKIPSD	3	48692665	48693723	3	3
NCKIPSD	3	48694592	48694784	2	2
NCKIPSD	3	48694988	48695339	4	4
NCOA2	8	71201835	71203221	7	7
NCOA2	8	71203298	71203490	3	3
NCOA2	8	71216187	71219430	2	2
NCOA2	8	71219636	71223061	2	2
NCOA2	8	71223271	71230759	3	2
NCOA2	8	71237642	71238253	2	2
NCOA4	10	51242497	51249133	14	12
NCOA4	10	51252277	51252801	13	11
NCOA4	10	51255604	51256276	4	4
NF1	17	26446512	26507126	2	2
NF1	17	26507269	26510153	2	2
NF1	17	26514519	26521034	5	5
NF1	17	26521140	26532565	5	4
NF1	17	26532632	26532853	7	6
NF1	17	26533808	26551565	2	2
NF1	17	26552302	26552554	4	4
NF1	17	26552628	26557383	4	4
NF1	17	26557514	26565594	7	6
NF1	17	26565728	26570148	3	3
NF1	17	26570261	26572993	4	4
NF1	17	26576393	26577578	9	9
NF1	17	26578434	26578666	2	2
NF1	17	26578749	26580168	2	2
NF1	17	26580608	26580978	3	3
NF1	17	26581117	26581403	2	2
NF1	17	26581525	26581985	11	10
NF1	17	26582068	26583216	5	5
NF1	17	26582068	26616372	3	2
NF1	17	26583332	26583843	3	3
NF1	17	26584024	26584145	2	2
NF1	17	26584356	26586754	3	2
NF1	17	26586915	26587061	4	3
NF1	17	26587164	26600127	2	2
NF1	17	26600262	26604081	2	2
NF1	17	26604143	26609487	2	2
NF1	17	26609645	26610175	2	2
NF1	17	26610272	26611512	3	3
NF1	17	26611658	26612854	5	5
NF1	17	26613000	26616372	3	3
NF1	17	26677395	26678642	5	5
NF1	17	26678982	26681439	2	2
NF1	17	26681641	26685981	3	3
NF1	17	26686174	26687476	7	7
NF1	17	26687616	26687778	7	5
NF1	17	26688057	26688511	3	3
NF1	17	26688725	26688962	5	4
NF1	17	26689023	26689168	4	4
NF1	17	26689282	26689847	4	4
NF1	17	26689948	26691648	3	3
NF1	17	26691788	26694152	5	5
NF1	17	26694278	26700263	5	5
NF1	17	26700394	26701326	12	11
NF1	17	26701461	26703400	13	12
NF1	17	26703557	26707603	4	4
NF1	17	26707725	26708103	8	7
NF1	17	26708233	26708412	7	5
NF1	17	26708512	26709623	7	5
NF1	17	26709765	26710112	7	7
NF1	17	26710158	26711630	4	3
NF1	17	26711846	26725156	6	6
NF2	22	28362864	28365078	2	2
NF2	22	28380713	28381582	4	4
NF2	22	28384252	28387193	3	3
NF2	22	28387327	28390978	2	2
NF2	22	28391052	28394321	2	2
NF2	22	28394434	28397814	3	3
NF2	22	28397936	28399257	6	6
NF2	22	28400929	28404184	2	2
NFKB2	10	104146235	104146471	2	2
NFKB2	10	104146569	104146650	5	5
NFKB2	10	104146801	104147048	3	3
NFKB2	10	104147154	104147273	7	6
NFKB2	10	104147431	104147727	7	5
NFKB2	10	104147831	104147958	9	7
NFKB2	10	104148043	104148131	6	5
NFKB2	10	104148269	104148485	4	3
NFKB2	10	104148610	104149034	2	2
NFKB2	10	104149243	104149323	2	2
NFKB2	10	104150237	104150401	2	2
NFKB2	10	104151077	104151195	6	5
NFKB2	10	104151264	104151491	2	2
NIN	14	50266190	50271983	2	2
NIN	14	50272084	50274607	2	2
NIN	14	50275954	50278049	5	4
NIN	14	50284572	50288985	4	3
NIN	14	50291099	50291209	2	2
NONO	23	70420295	70427203	6	4
NONO	23	70421027	70421558	4	3
NONO	23	70421671	70427203	7	5
NONO	23	70427365	70428353	101	41
NOTCH1	9	138511830	138513171	3	3
NOTCH1	9	138515119	138516020	2	2
NOTCH1	9	138516185	138516273	2	2
NOTCH1	9	138516360	138516544	2	2
NOTCH1	9	138519376	138519582	2	2
NOTCH1	9	138520153	138520799	2	2
NOTCH1	9	138522657	138523142	2	2
NOTCH1	9	138523343	138524005	3	3
NOTCH1	9	138527406	138527664	2	2
NOTCH1	9	138528974	138529562	2	2
NOTCH1	9	138530366	138531544	2	2
NOTCH1	9	138531657	138532024	2	2
NPM1	5	170747614	170750913	2	2
NPM1	5	170759818	170764910	22	14
NR1D2	3	23971297	23972531	2	2
NR1D2	3	23972619	23976165	2	2
NR1D2	3	23976309	23978471	2	2
NR1D2	3	23979099	23981471	3	3
NR1D2	3	23981656	23984307	4	4
NR1D2	3	23984517	23993717	2	2
NR1H2	19	55572716	55572801	4	4
NR1H2	19	55572938	55573217	3	3
NR1H2	19	55573507	55573590	11	10
NR1H2	19	55573864	55574070	5	4
NR1H2	19	55574249	55574848	10	9
NR1H2	19	55574947	55577034	2	2
NR1H3	11	47238105	47238535	2	2
NR1H3	11	47239852	47240045	3	3
NR1H3	11	47240144	47246039	3	3
NR1H3	11	47246152	47246387	4	3
NR2C2	3	15021123	15030099	3	3
NR2C2	3	15030299	15032662	3	3
NR2C2	3	15037442	15039710	2	2
NR2C2	3	15039857	15040625	5	5
NR2C2	3	15040718	15045096	8	7
NR2C2	3	15045229	15046785	5	5
NR2C2	3	15046962	15048889	4	4
NR2C2	3	15049010	15051180	3	3
NR2C2	3	15051319	15054510	4	4
NR2C2	3	15054647	15055632	5	5
NR2C2	3	15055737	15059344	2	2
NR2F2	15	94676779	94678308	2	2
NR2F2	15	94678835	94681580	3	3
NR2F6	19	17204434	17207307	4	4
NR2F6	19	17212573	17216751	3	3
NR3C1	5	142641798	142642325	7	6
NR3C1	5	142642482	142655217	9	8
NR3C1	5	142655347	142658425	7	6
NR3C1	5	142658569	142660242	3	3
NR3C1	5	142660520	142669854	2	2
NR3C1	5	142669970	142673759	4	3
NR3C1	5	142673925	142759413	7	7
NR6A1	9	126326972	126328878	2	2
NR6A1	9	126338231	126340191	6	6
NR6A1	9	126345956	126356427	3	3
NTRK1	1	155101214	155103325	3	3
NTRK1	1	155103393	155104519	2	2
NTRK1	1	155105062	155108038	4	4
NTRK1	1	155110374	155110986	5	5
NTRK1	1	155111423	155111935	5	5
NTRK1	1	155112081	155112495	4	4
NTRK1	1	155112987	155115537	3	3
NTRK1	1	155115777	155116414	3	3
NUMA1	11	71392231	71392580	2	2
NUMA1	11	71392792	71392918	5	5
NUMA1	11	71393034	71393333	10	9
NUMA1	11	71393509	71393926	3	3
NUMA1	11	71394062	71394728	5	5
NUMA1	11	71394956	71395882	3	3
NUMA1	11	71396128	71397381	5	3
NUMA1	11	71397538	71397660	11	11
NUMA1	11	71397878	71397961	8	8
NUMA1	11	71398080	71399479	4	4
NUMA1	11	71399547	71401094	7	6
NUMA1	11	71399547	71401588	5	5
NUMA1	11	71401135	71401588	5	4
NUMA1	11	71404953	71405101	5	5
NUMA1	11	71405223	71406380	4	4
NUMA1	11	71406520	71406876	5	3
NUMA1	11	71407206	71407516	4	3
NUMA1	11	71407673	71408187	4	4
NUMA1	11	71408310	71409897	5	5
NUMA1	11	71409984	71411032	5	5
NUMA1	11	71411112	71411758	9	8
NUMA1	11	71411840	71412967	6	6
NUMA1	11	71413046	71417898	6	5
NUMA1	11	71417983	71424595	2	2
NUMA1	11	71458604	71469151	3	3
NUP214	9	132990956	132992731	6	6
NUP214	9	132992926	132993539	29	22
NUP214	9	132993690	132994486	39	26
NUP214	9	132994684	132995973	22	19
NUP214	9	132996043	132997803	26	21
NUP214	9	132997866	132998313	24	20
NUP214	9	132998416	133000105	28	22
NUP214	9	133000211	133001147	31	25
NUP214	9	133001213	133004488	37	27
NUP214	9	133004614	133005756	35	24
NUP214	9	133005917	133009487	22	17
NUP214	9	133009961	133011336	11	9
NUP214	9	133011511	133012697	25	20
NUP214	9	133012791	133015531	17	14
NUP214	9	133015617	133015823	24	21
NUP214	9	133015972	133016943	37	29
NUP214	9	133017101	133024590	42	28
NUP214	9	133024693	133028198	82	35
NUP214	9	133028380	133029077	34	26
NUP214	9	133029162	133029268	65	36
NUP214	9	133029351	133039262	33	23
NUP214	9	133039525	133040667	46	32
NUP214	9	133040828	133043518	28	22
NUP214	9	133043617	133052496	62	33
NUP214	9	133052571	133054260	41	26
NUP214	9	133054338	133057415	30	22
NUP214	9	133054338	133060440	2	2
NUP214	9	133057499	133060440	57	26
NUP214	9	133060501	133062423	26	19
NUP214	9	133064222	133066854	22	17
NUP214	9	133066924	133080419	18	16
NUP214	9	133080575	133087985	14	12
NUP214	9	133088137	133093367	17	14
NUP214	9	133093538	133095837	22	18
NUP214	9	133095976	133097491	21	17
NUP214	9	133097515	133098661	11	9
NUP98	11	3654181	3654314	20	10
NUP98	11	3654425	3657359	18	14
NUP98	11	3657513	3661005	22	18
NUP98	11	3661246	3663778	14	11
NUP98	11	3663999	3669152	27	20
NUP98	11	3669294	3671037	27	20
NUP98	11	3671180	3673254	20	19
NUP98	11	3673411	3676887	11	9
NUP98	11	3677153	3678415	19	16
NUP98	11	3678644	3680268	15	12
NUP98	11	3680697	3683005	7	7
NUP98	11	3683161	3684250	27	22
NUP98	11	3684432	3690369	5	5
NUP98	11	3690533	3691623	13	11
NUP98	11	3691800	3697217	13	12
[truncated: 959 more rows]

## Sheet: all junctions - post HS
Target Gene	Chromosome	5' Splice Site	3' Splice Site	# Reads	# Distinct Reads
AAK1	2	69556598	69557515	4	2
AAK1	2	69557625	69559586	4	3
AAK1	2	69559696	69561495	18	9
AAK1	2	69561596	69576620	19	8
AAK1	2	69561596	69586204	10	6
AAK1	2	69576715	69586204	40	13
AAK1	2	69586308	69588056	171	43
AAK1	2	69588213	69589866	156	41
AAK1	2	69590095	69595106	37	20
AAK1	2	69595384	69599589	50	27
AAK1	2	69599875	69601469	65	28
AAK1	2	69601623	69605668	82	33
AAK1	2	69605747	69607851	89	32
AAK1	2	69607954	69610643	137	39
AAK1	2	69610775	69611260	173	43
AAK1	2	69611341	69612676	197	47
AAK1	2	69612797	69623158	209	39
AAK1	2	69623300	69625071	309	49
AAK1	2	69625179	69637495	285	46
AAK1	2	69637613	69723513	52	26
ABI1	10	27077679	27080532	130	38
ABI1	10	27080717	27084589	55	22
ABI1	10	27080717	27087996	508	50
ABI1	10	27080717	27094152	19	14
ABI1	10	27084675	27087996	32	20
ABI1	10	27084675	27094152	9	2
ABI1	10	27088172	27094152	615	52
ABI1	10	27094252	27097786	959	53
ABI1	10	27094252	27099179	22	11
ABI1	10	27097926	27099179	1173	53
ABI1	10	27099279	27100009	351	49
ABI1	10	27099279	27105999	482	52
ABI1	10	27100023	27105999	397	50
ABI1	10	27106175	27152072	521	52
ABI1	10	27152239	27189681	364	50
ABL1	9	132579662	132719271	127	36
ABL1	9	132700732	132719271	9	3
ABL1	9	132719444	132720008	775	48
ABL1	9	132720303	132727970	770	53
ABL1	9	132728242	132737336	778	53
ABL1	9	132737420	132738067	655	48
ABL1	9	132738244	132740075	635	53
ABL1	9	132740259	132743622	1298	53
ABL1	9	132743774	132745275	1286	51
ABL1	9	132745364	132745707	1587	53
ABL1	9	132745871	132749176	517	52
ABL2	1	177344655	177344965	28	15
ABL2	1	177345198	177346039	131	34
ABL2	1	177346212	177348066	210	43
ABL2	1	177348155	177350635	160	38
ABL2	1	177350787	177353089	66	23
ABL2	1	177353273	177354344	76	27
ABL2	1	177354521	177355947	82	25
ABL2	1	177356031	177357352	86	31
ABL2	1	177357624	177362134	44	22
ABL2	1	177362429	177367068	45	22
ABL2	1	177367238	177369069	36	16
ABL2	1	177367238	177464998	28	11
ABL2	1	177369131	177464998	12	7
ACSL6	5	131317962	131323127	56	17
ACSL6	5	131323198	131324111	43	16
ACSL6	5	131324212	131326126	67	25
ACSL6	5	131326269	131330007	43	14
ACSL6	5	131330123	131331531	52	18
ACSL6	5	131331619	131333719	40	18
ACSL6	5	131333791	131335141	52	17
ACSL6	5	131335236	131336315	62	23
ACSL6	5	131336449	131336857	83	25
ACSL6	5	131336991	131338349	31	10
ACSL6	5	131336991	131338484	4	2
ACSL6	5	131338426	131340239	16	9
ACSL6	5	131338561	131340239	2	2
ACSL6	5	131340312	131348998	23	8
ACSL6	5	131349049	131350413	11	9
ACSL6	5	131350445	131351639	14	10
ACSL6	5	131351817	131352396	21	11
ACSL6	5	131352495	131352998	24	15
ACSL6	5	131353099	131353691	11	8
ACSL6	5	131353755	131354444	42	16
ACSL6	5	131354558	131357622	9	7
ACSL6	5	131357842	131375096	3	2
AFF1	4	88147599	88186341	49	20
AFF1	4	88186461	88186870	104	35
AFF1	4	88187769	88224295	144	38
AFF1	4	88224339	88230159	270	49
AFF1	4	88230245	88231968	218	45
AFF1	4	88232004	88235090	167	42
AFF1	4	88235144	88245803	254	48
AFF1	4	88245857	88245983	116	37
AFF1	4	88246020	88248334	92	34
AFF1	4	88248490	88254542	24	15
AFF1	4	88255474	88265212	124	38
AFF1	4	88265318	88266274	117	47
AFF1	4	88266511	88267201	138	43
AFF1	4	88267292	88267818	181	45
AFF1	4	88267878	88271258	151	40
AFF1	4	88271394	88271968	352	42
AFF1	4	88272039	88272446	151	40
AFF1	4	88272583	88274649	9	5
AFF1	4	88274869	88275755	238	43
AFF4	5	132244776	132246930	351	50
AFF4	5	132247150	132248666	207	45
AFF4	5	132248709	132249900	232	46
AFF4	5	132248709	132251111	6	3
AFF4	5	132249993	132251111	105	32
AFF4	5	132251182	132251436	72	31
AFF4	5	132251572	132251687	91	35
AFF4	5	132251750	132252669	194	38
AFF4	5	132252763	132255754	152	38
AFF4	5	132255994	132256620	224	47
AFF4	5	132256708	132259913	282	47
AFF4	5	132260830	132261820	324	51
AFF4	5	132260830	132262694	3	3
AFF4	5	132261982	132262694	209	42
AFF4	5	132262731	132263177	179	35
AFF4	5	132263231	132266032	230	45
AFF4	5	132266077	132267958	163	40
AFF4	5	132267994	132290711	95	36
AFF4	5	132267994	132295768	20	8
AFF4	5	132290797	132295768	176	41
AFF4	5	132295812	132297737	116	38
AFF4	5	132298531	132300657	14	10
AFF4	5	132300783	132326849	160	34
AKAP9	7	91408396	91440960	69	25
AKAP9	7	91441217	91447538	107	31
AKAP9	7	91441217	91460134	3	2
AKAP9	7	91447582	91459407	105	34
AKAP9	7	91447582	91460134	6	4
AKAP9	7	91459460	91460134	165	37
AKAP9	7	91460304	91461870	108	33
AKAP9	7	91462025	91462852	67	21
AKAP9	7	91463049	91468097	20	10
AKAP9	7	91470484	91479678	16	12
AKAP9	7	91479891	91481498	36	23
AKAP9	7	91481577	91483378	10	7
AKAP9	7	91483516	91484266	42	20
AKAP9	7	91484351	91489487	11	7
AKAP9	7	91489601	91490063	44	19
AKAP9	7	91490258	91497144	53	20
AKAP9	7	91497240	91498761	43	19
AKAP9	7	91498853	91505668	19	10
AKAP9	7	91506021	91507923	124	37
AKAP9	7	91508147	91509295	174	44
AKAP9	7	91508147	91509917	18	10
AKAP9	7	91509435	91509917	186	38
AKAP9	7	91510020	91512257	119	37
AKAP9	7	91512462	91519975	114	33
AKAP9	7	91520207	91528509	176	45
AKAP9	7	91528671	91529523	259	46
AKAP9	7	91529735	91532480	156	35
AKAP9	7	91532712	91533676	29	14
AKAP9	7	91533795	91537279	54	19
AKAP9	7	91537431	91538154	39	18
AKAP9	7	91537455	91538154	46	20
AKAP9	7	91538258	91544104	66	23
AKAP9	7	91544256	91544945	45	22
AKAP9	7	91545124	91546328	25	17
AKAP9	7	91547401	91549771	65	30
AKAP9	7	91549911	91550419	93	29
AKAP9	7	91550904	91551889	210	47
AKAP9	7	91551952	91552068	312	53
AKAP9	7	91552189	91552744	256	48
AKAP9	7	91552935	91553477	131	40
AKAP9	7	91553665	91556634	249	49
AKAP9	7	91556778	91560346	294	49
AKAP9	7	91560565	91562272	544	50
AKAP9	7	91562422	91563938	316	46
AKAP9	7	91564606	91564835	259	46
AKAP9	7	91565043	91565358	368	47
AKAP9	7	91565463	91566936	379	50
AKAP9	7	91567118	91568105	315	49
AKAP9	7	91568305	91569843	516	50
AKAP9	7	91570075	91572927	474	53
AKAP9	7	91570075	91577371	10	2
AKAP9	7	91573012	91574542	355	47
AKAP9	7	91574671	91575743	191	47
AKAP9	7	91575882	91577371	81	25
AKT2	19	45431697	45432791	158	38
AKT2	19	45432893	45433009	268	53
AKT2	19	45433096	45433636	283	45
AKT2	19	45433850	45434003	150	40
AKT2	19	45433850	45435715	6	5
AKT2	19	45434131	45435715	175	48
AKT2	19	45435837	45436651	151	48
AKT2	19	45436719	45437791	225	42
AKT2	19	45437856	45439684	280	50
AKT2	19	45439815	45440280	105	33
AKT2	19	45440433	45452904	195	44
AKT2	19	45453015	45454672	254	50
AKT2	19	45454800	45462968	216	46
AKT2	19	45463097	45482927	37	24
ARHGAP26	5	142130663	142233148	4	3
ARHGAP26	5	142233243	142234858	7	5
ARHGAP26	5	142234919	142239122	4	3
ARHGAP26	5	142239193	142245046	11	7
ARHGAP26	5	142245147	142253986	26	10
ARHGAP26	5	142254096	142261683	15	10
ARHGAP26	5	142261787	142263288	26	13
ARHGAP26	5	142263417	142267452	4	4
ARHGAP26	5	142267552	142272947	45	18
ARHGAP26	5	142273041	142291795	25	11
ARHGAP26	5	142291873	142373837	27	12
ARHGAP26	5	142373873	142396953	40	17
ARHGAP26	5	142397018	142401573	36	16
ARHGAP26	5	142401647	142414196	17	11
ARHGAP26	5	142414283	142415785	32	13
ARHGAP26	5	142415843	142417399	36	17
ARHGAP26	5	142417504	142480745	18	10
ARHGAP26	5	142480904	142493724	36	18
ARHGAP26	5	142493862	142506988	25	16
ARHGAP26	5	142507138	142566955	13	10
ARHGAP26	5	142567065	142573754	5	5
ARHGAP26	5	142567230	142573754	7	4
ARHGAP26	5	142573845	142582115	19	10
ARHGEF12	11	119713193	119782036	48	24
ARHGEF12	11	119782059	119783656	56	23
ARHGEF12	11	119783741	119785312	38	16
ARHGEF12	11	119783741	119796671	83	25
ARHGEF12	11	119785368	119796671	61	21
ARHGEF12	11	119796769	119797721	215	46
ARHGEF12	11	119797770	119800276	301	48
ARHGEF12	11	119800333	119803987	404	51
ARHGEF12	11	119804165	119805358	225	46
ARHGEF12	11	119805435	119805630	514	45
ARHGEF12	11	119805435	119807689	5	3
ARHGEF12	11	119805749	119807689	238	43
ARHGEF12	11	119807829	119813226	281	47
ARHGEF12	11	119807829	119816047	12	3
ARHGEF12	11	119813300	119816047	267	46
ARHGEF12	11	119816139	119817625	156	35
ARHGEF12	11	119817735	119818022	148	38
ARHGEF12	11	119818120	119821340	231	43
ARHGEF12	11	119821382	119822321	243	45
ARHGEF12	11	119822426	119822866	420	50
ARHGEF12	11	119823003	119823792	376	49
ARHGEF12	11	119823824	119824152	327	50
ARHGEF12	11	119824266	119825027	227	34
ARHGEF12	11	119825132	119827430	287	50
ARHGEF12	11	119827642	119833036	535	50
ARHGEF12	11	119833168	119833639	415	49
ARHGEF12	11	119833674	119833998	229	44
ARHGEF12	11	119834152	119835092	191	41
ARHGEF12	11	119835238	119836590	178	40
ARHGEF12	11	119836675	119841155	138	33
ARHGEF12	11	119841280	119843112	287	45
ARHGEF12	11	119843226	119845206	220	43
ARHGEF12	11	119845306	119848968	189	42
ARHGEF12	11	119849045	119850478	270	45
ARHGEF12	11	119850553	119851258	189	45
ARHGEF12	11	119851425	119852579	250	49
ARHGEF12	11	119852666	119853137	334	50
ARHGEF12	11	119853223	119853365	341	48
ARHGEF12	11	119853444	119854074	220	41
ARHGEF12	11	119854307	119855878	365	50
ARHGEF12	11	119856348	119857178	401	47
ARHGEF12	11	119857494	119860356	244	45
ARHGEF12	11	119860425	119860985	84	30
ARNT	1	149051209	149052271	28	6
ARNT	1	149052437	149053176	274	52
ARNT	1	149053338	149055358	242	48
ARNT	1	149055505	149055887	439	52
ARNT	1	149055505	149056181	11	4
ARNT	1	149055989	149056181	1207	53
ARNT	1	149056301	149056460	1173	51
ARNT	1	149056532	149057019	1070	52
ARNT	1	149056532	149062293	98	27
ARNT	1	149057129	149062293	1355	53
ARNT	1	149057129	149065642	3	2
ARNT	1	149062444	149065642	830	53
ARNT	1	149065716	149068192	791	53
ARNT	1	149065716	149070917	4	3
ARNT	1	149068326	149069003	435	52
ARNT	1	149069079	149070917	276	21
ARNT	1	149071002	149071433	575	53
ARNT	1	149071498	149073637	477	47
ARNT	1	149073739	149075379	785	52
ARNT	1	149075592	149078540	505	51
ARNT	1	149078753	149081523	457	51
ARNT	1	149078753	149085362	188	41
ARNT	1	149081567	149085362	407	52
ARNT	1	149085406	149091861	244	49
ARNT	1	149091905	149097448	178	42
ARNT	1	149097559	149115642	290	32
ASPSCR1	17	77528912	77530348	5	3
ASPSCR1	17	77530403	77534718	15	10
ASPSCR1	17	77534832	77536671	37	23
ASPSCR1	17	77536771	77545985	47	25
ASPSCR1	17	77546042	77547156	19	14
ASPSCR1	17	77547229	77547584	23	18
ASPSCR1	17	77560355	77560650	101	35
ASPSCR1	17	77560731	77561966	84	32
ASPSCR1	17	77562032	77562707	81	31
ASPSCR1	17	77562769	77563395	192	46
ASPSCR1	17	77563447	77567640	44	26
ASPSCR1	17	77567691	77567964	41	23
ASPSCR1	17	77568033	77568105	36	19
ATF1	12	49444356	49460189	83	33
ATF1	12	49460287	49475958	145	39
ATF1	12	49476058	49489505	136	44
ATF1	12	49489638	49494059	718	53
ATF1	12	49494241	49494329	584	50
ATF1	12	49494488	49499684	158	42
ATM	11	107603632	107603712	3	2
ATM	11	107603824	107605114	9	4
ATM	11	107605259	107611606	15	9
ATM	11	107611770	107619889	14	6
ATM	11	107620054	107620724	33	18
ATM	11	107620962	107622900	6	4
ATM	11	107623063	107624869	11	6
ATM	11	107625038	107626637	10	6
ATM	11	107627008	107627773	34	12
ATM	11	107627967	107628753	18	8
ATM	11	107628848	107629750	7	4
ATM	11	107629975	107632151	9	6
ATM	11	107632276	107633417	15	10
ATM	11	107633542	107634922	26	15
ATM	11	107635011	107643107	28	17
ATM	11	107643278	107644346	42	17
ATM	11	107644545	107647000	39	15
ATM	11	107647082	107647187	21	14
ATM	11	107647342	107648468	35	16
ATM	11	107648543	107648658	27	14
ATM	11	107648788	107655427	17	8
ATM	11	107655544	107656931	23	14
ATM	11	107657104	107658646	24	11
ATM	11	107658815	107660163	58	26
ATM	11	107660409	107663536	65	22
ATM	11	107663651	107664913	77	22
ATM	11	107665039	107665538	35	19
ATM	11	107665737	107668555	34	15
ATM	11	107668729	107669249	22	15
ATM	11	107669413	107670863	13	8
ATM	11	107670995	107673223	33	13
ATM	11	107673318	107675650	32	17
ATM	11	107675821	107677584	57	26
ATM	11	107677725	107678789	13	8
ATM	11	107678965	107680611	61	26
ATM	11	107680788	107683833	56	26
ATM	11	107683920	107686096	63	27
ATM	11	107686251	107688347	77	31
ATM	11	107688434	107691759	119	35
ATM	11	107691847	107691947	150	36
ATM	11	107692049	107693309	164	40
ATM	11	107693457	107695890	254	40
ATM	11	107695994	107697237	173	39
ATM	11	107697356	107701246	127	39
ATM	11	107701480	107701994	122	37
ATM	11	107702161	107703581	155	34
ATM	11	107703694	107704957	113	33
ATM	11	107705174	107706150	145	40
ATM	11	107706357	107707380	296	45
ATM	11	107707493	107707815	173	36
ATM	11	107707973	107708698	131	36
ATM	11	107708836	107709822	125	39
ATM	11	107709904	107710905	217	48
ATM	11	107711045	107711781	256	46
ATM	11	107711897	107719158	154	34
ATM	11	107719307	107721679	63	30
ATM	11	107721844	107723215	68	33
ATM	11	107723301	107729702	147	37
ATM	11	107729816	107730747	206	40
ATM	11	107730810	107741018	291	48
ATM	11	107741154	107741261	341	49
AXL	19	46417221	46418380	4	3
AXL	19	46418990	46419624	13	8
AXL	19	46419800	46428711	2	2
AXL	19	46436353	46436908	3	2
AXL	19	46437058	46437438	2	2
AXL	19	46440759	46441360	10	4
AXL	19	46441451	46446258	7	4
AXL	19	46446353	46446487	5	3
AXL	19	46446564	46450095	24	11
AXL	19	46450187	46450590	25	11
AXL	19	46450711	46451343	24	15
AXL	19	46451452	46454196	13	8
AXL	19	46454355	46455237	8	5
AXL	19	46455373	46457297	13	6
BCL10	1	85506252	85508888	173	38
BCL10	1	85509176	85514566	38	17
BCL3	19	49944142	49946323	3	3
BCL3	19	49946476	49951328	8	5
BCL3	19	49951436	49952113	2	2
BCL3	19	49952317	49952423	6	4
BCL3	19	49952511	49952742	5	5
BCL3	19	49952819	49953342	6	5
BCL3	19	49953509	49953820	4	4
BCL6	3	188923082	188925422	431	50
BCL6	3	188925559	188925980	571	48
BCL6	3	188926110	188927212	511	52
BCL6	3	188926110	188928841	15	9
BCL6	3	188927379	188928841	126	43
BCL6	3	188929025	188929531	146	43
BCL6	3	188930502	188932190	506	51
BCL6	3	188932411	188934014	561	51
BCL6	3	188934184	188935350	170	48
BCL6	3	188935388	188936571	97	36
BCL6	3	188935388	188945891	39	11
BCL7A	12	120944471	120952988	43	24
BCL7A	12	120953069	120957619	47	26
BCL7A	12	120957715	120966174	65	29
BCL7A	12	120966341	120977093	122	34
BCL7A	12	120977214	120981380	44	21
BCL9	1	145550311	145551305	5	3
BCL9	1	145551621	145552849	5	3
BCL9	1	145553038	145554226	15	7
BCL9	1	145554325	145557245	18	12
BCL9	1	145559486	145560695	37	18
BCL9	1	145560955	145562266	21	10
BCR	22	21854425	21925985	47	21
BCR	22	21926166	21933136	392	49
BCR	22	21933240	21933541	489	48
BCR	22	21933726	21940594	780	52
BCR	22	21940701	21943718	1042	53
BCR	22	21943778	21945267	435	49
BCR	22	21945319	21945820	751	53
BCR	22	21945960	21956163	269	50
BCR	22	21956284	21957219	191	45
BCR	22	21957387	21959345	543	52
BCR	22	21959464	21960283	537	51
BCR	22	21960358	21961703	935	53
BCR	22	21961807	21962525	971	51
BCR	22	21962599	21964727	232	44
BCR	22	21964824	21967210	238	44
BCR	22	21967341	21981610	86	35
BCR	22	21981669	21982510	111	35
BCR	22	21982619	21983883	98	39
BCR	22	21984022	21985073	123	40
BCR	22	21985207	21986154	127	41
BCR	22	21985207	21986738	22	11
BCR	22	21986259	21986738	204	44
BCR	22	21986900	21987619	87	34
BIRC3	11	101701302	101701406	22	4
BIRC3	11	101701505	101703992	7	4
BIRC3	11	101704070	101704837	11	7
BIRC3	11	101704885	101706939	5	3
BIRC3	11	101707181	101711906	6	3
BIRC3	11	101712160	101712700	7	2
BLM	15	89061674	89091622	26	13
BLM	15	89091723	89093600	101	30
BLM	15	89094300	89096020	81	34
BLM	15	89096179	89099044	189	45
BLM	15	89099171	89104380	94	35
BLM	15	89104512	89104827	135	38
BLM	15	89105488	89107199	231	45
BLM	15	89107390	89109529	180	45
BLM	15	89109647	89111143	339	42
BLM	15	89111256	89113366	289	46
BLM	15	89113464	89113671	337	51
BLM	15	89113819	89127055	451	52
BLM	15	89113819	89129154	6	5
BLM	15	89127161	89129154	373	49
BLM	15	89129314	89134882	215	42
BLM	15	89135077	89138400	108	36
BLM	15	89138590	89142423	66	32
BLM	15	89142570	89147754	131	34
BLM	15	89147953	89148400	83	33
BLM	15	89148592	89153370	455	52
BLM	15	89153492	89155438	354	48
BLM	15	89155639	89159335	226	50
BMPR1A	10	88649626	88649763	32	13
BMX	23	15459450	15462255	2	2
BMX	23	15478040	15484116	2	2
BRCA1	17	38451344	38453185	429	53
BRCA1	17	38453245	38454663	473	52
BRCA1	17	38454736	38456605	768	53
BRCA1	17	38454736	38462594	6	3
BRCA1	17	38456659	38462594	597	53
BRCA1	17	38462677	38468875	564	53
BRCA1	17	38468915	38469416	445	49
BRCA1	17	38469493	38473150	597	51
BRCA1	17	38473237	38476470	647	50
BRCA1	17	38476780	38479873	890	53
BRCA1	17	38480063	38482030	640	50
BRCA1	17	38482153	38487946	344	45
BRCA1	17	38482156	38487946	472	45
BRCA1	17	38488117	38496486	710	52
BRCA1	17	38496574	38496977	719	53
BRCA1	17	38496574	38500286	210	46
BRCA1	17	38496574	38501388	2	2
BRCA1	17	38496574	38505317	9	4
BRCA1	17	38500402	38501388	214	43
BRCA1	17	38500402	38505317	70	23
BRCA1	17	38501464	38502786	166	40
BRCA1	17	38501464	38505317	4	3
BRCA1	17	38502831	38505317	144	38
BRCA1	17	38505422	38509664	89	35
BRCA1	17	38509803	38510410	151	43
BRCA1	17	38510498	38511998	90	37
BRCA1	17	38512075	38521268	44	21
BRCA1	17	38521321	38529559	62	25
BRCA1	17	38529657	38530279	13	7
BRCA1	17	38529657	38530813	11	7
BRCA1	17	38529657	38530819	6	4
BRCA2	13	31788663	31791213	3	2
BRCA2	13	31791461	31797212	5	5
BRCA2	13	31797320	31798237	3	2
BRCA2	13	31813332	31816694	9	6
BRCA2	13	31816789	31818963	11	7
BRCA2	13	31819032	31826997	2	2
BRCA2	13	31827424	31828564	12	9
BRCA2	13	31828745	31829878	20	10
BRCA2	13	31830065	31834659	8	4
BRCA2	13	31834829	31835315	12	7
BRCA2	13	31835669	31842538	30	13
BRCA2	13	31842693	31843092	39	17
BRCA2	13	31843236	31848806	25	15
BRCA2	13	31848927	31851453	12	8
BRCA2	13	31851651	31851886	21	10
BRCA2	13	31852049	31852143	40	19
BRCA2	13	31852281	31866825	42	19
BRCA2	13	31867069	31869034	45	19
BRCA2	13	31869180	31870298	30	15
BRD4	19	15210255	15210553	26	18
BRD4	19	15210790	15210869	3	2
BRD4	19	15211074	15211202	62	28
BRD4	19	15211332	15211469	55	27
BRD4	19	15211631	15211720	40	24
BRD4	19	15211832	15214710	87	36
BRD4	19	15215297	15216041	39	21
BRD4	19	15216410	15216520	473	47
BRD4	19	15216572	15225962	522	50
BRD4	19	15221100	15225962	147	40
BRD4	19	15226072	15227107	844	53
BRD4	19	15227402	15227874	880	53
BRD4	19	15228073	15228774	328	48
BRD4	19	15228983	15235230	429	51
BRD4	19	15235358	15236214	652	53
BRD4	19	15236576	15237164	38	20
BRD4	19	15237453	15239226	716	52
BRD4	19	15239361	15240715	1210	51
BRD4	19	15240852	15244625	643	53
BRD8	5	137520854	137523142	500	50
BRD8	5	137520854	137523656	646	45
BRD8	5	137523186	137523656	543	52
BRD8	5	137523760	137524478	995	52
BRD8	5	137524655	137525383	1463	51
BRD8	5	137524655	137526717	44	17
BRD8	5	137525451	137525641	1500	53
BRD8	5	137525733	137526717	1315	52
BRD8	5	137526931	137527674	1372	53
BRD8	5	137526931	137527907	200	42
BRD8	5	137527720	137527907	1593	53
BRD8	5	137528000	137528301	1366	53
BRD8	5	137528753	137529415	1238	49
BRD8	5	137529695	137530105	1165	53
BRD8	5	137529695	137531521	109	37
BRD8	5	137529695	137532057	3	2
BRD8	5	137530197	137531521	43	17
BRD8	5	137530314	137531521	323	48
BRD8	5	137531665	137532057	316	42
BRD8	5	137531665	137532809	45	19
BRD8	5	137532275	137532809	612	51
BRD8	5	137532945	137533932	1138	53
BRD8	5	137533996	137534419	784	52
BRD8	5	137533996	137534424	62	23
BRD8	5	137534499	137534625	805	53
BRD8	5	137534747	137534948	1483	53
BRD8	5	137534997	137535652	627	52
BRD8	5	137535721	137541158	335	51
BRD8	5	137541254	137542183	1568	46
BRIP1	17	57116282	57117978	21	7
BRIP1	17	57118307	57125572	23	12
BRIP1	17	57125654	57148093	21	10
BRIP1	17	57148205	57175155	28	10
BRIP1	17	57175276	57176574	16	10
BRIP1	17	57176733	57208543	34	16
BRIP1	17	57208704	57212403	28	16
BRIP1	17	57212543	57212982	26	11
BRIP1	17	57213147	57216412	22	12
BRIP1	17	57216566	57225739	19	12
BRIP1	17	57225871	57231242	26	15
BRIP1	17	57231441	57233395	66	20
BRIP1	17	57233616	57240609	100	31
BRIP1	17	57240899	57279243	34	16
BRIP1	17	57279362	57281271	27	17
BRIP1	17	57279362	57289200	2	2
BRIP1	17	57281398	57289200	19	10
BRIP1	17	57289373	57291938	31	16
BRIP1	17	57292049	57293589	62	24
BRIP1	17	57293711	57295426	5	3
BTG1	12	91062353	91063294	181	28
BTK	23	100491599	100494837	294	45
BTK	23	100494994	100495513	811	50
BTK	23	100495631	100496273	698	48
BTK	23	100496337	100497695	1170	53
BTK	23	100497911	100498427	896	52
BTK	23	100498598	100499152	508	53
BTK	23	100499226	100499953	632	53
BTK	23	100500080	100500260	622	52
BTK	23	100500339	100500936	1059	53
BTK	23	100500990	100501731	1230	53
BTK	23	100500990	100502211	4	2
BTK	23	100501793	100502211	894	53
BTK	23	100502398	100503816	551	52
BTK	23	100503883	100504204	919	51
BTK	23	100504332	100511641	681	53
BTK	23	100511722	100513276	742	49
BTK	23	100513344	100516179	442	47
BTK	23	100516277	100516787	323	49
BTK	23	100516957	100527705	23	11
BUB1B	15	38240747	38244545	175	41
BUB1B	15	38244688	38249554	364	51
BUB1B	15	38249613	38250029	557	52
BUB1B	15	38250173	38255969	540	50
BUB1B	15	38256165	38263206	793	53
BUB1B	15	38263375	38264657	951	51
BUB1B	15	38264871	38265043	288	50
BUB1B	15	38265134	38276037	226	49
BUB1B	15	38276266	38279107	671	51
BUB1B	15	38279219	38279736	766	51
BUB1B	15	38279851	38280423	665	53
BUB1B	15	38280472	38281897	380	48
BUB1B	15	38281957	38282081	438	50
BUB1B	15	38282186	38285676	506	53
BUB1B	15	38285950	38288129	543	53
BUB1B	15	38285950	38289127	7	2
BUB1B	15	38288262	38289127	665	52
BUB1B	15	38289267	38289602	312	46
BUB1B	15	38289702	38291991	267	43
BUB1B	15	38292140	38292824	250	44
BUB1B	15	38292966	38296988	146	38
BUB1B	15	38297159	38297948	285	47
BUB1B	15	38298054	38300056	322	49
CAMKK2	12	120163054	120167325	72	25
CAMKK2	12	120167425	120170791	70	25
CAMKK2	12	120167425	120171972	59	29
CAMKK2	12	120170919	120171972	118	37
CAMKK2	12	120172059	120172146	421	50
CAMKK2	12	120172219	120174846	221	44
CAMKK2	12	120174899	120175458	307	51
CAMKK2	12	120175657	120177735	218	48
CAMKK2	12	120177823	120177968	339	48
CAMKK2	12	120177989	120182504	308	52
CAMKK2	12	120177989	120185991	4	3
CAMKK2	12	120182540	120185991	260	45
CAMKK2	12	120186124	120190823	235	46
CAMKK2	12	120190874	120191713	249	49
CAMKK2	12	120191766	120193083	134	37
CAMKK2	12	120193130	120196241	82	30
CAMKK2	12	120196770	120218823	21	13
CARS	11	2979053	2979767	306	49
CARS	11	2979053	2979775	851	53
CARS	11	2979858	2980346	2873	53
CARS	11	2979858	2983171	2	2
CARS	11	2980405	2983171	2258	53
CARS	11	2983238	2984684	2887	53
CARS	11	2983238	2990000	3	2
CARS	11	2984764	2990000	2751	53
CARS	11	2990081	2993586	4125	53
CARS	11	2990081	2994911	14	8
CARS	11	2993654	2994911	4294	53
CARS	11	2995100	2995662	3881	53
CARS	11	2995759	2996213	2971	53
CARS	11	2996316	2996425	1379	53
CARS	11	2996554	2996944	2310	52
CARS	11	2997072	2998025	2348	53
CARS	11	2998137	3004481	2749	50
CARS	11	3004602	3006801	3048	53
CARS	11	3006889	3007108	5117	53
CARS	11	3007248	3015855	2685	52
CARS	11	3016004	3016999	3382	53
CARS	11	3017097	3017640	3148	53
CARS	11	3017736	3018701	2270	53
CARS	11	3017736	3035148	7	4
CARS	11	3018789	3019970	998	51
CARS	11	3018789	3035148	9	2
CARS	11	3018836	3019970	213	39
CARS	11	3018836	3035148	5	3
CARS	11	3020061	3025558	141	44
CARS	11	3020061	3035148	972	49
CARS	11	3025806	3035148	91	25
CASC5	15	38673881	38682404	2	2
CASC5	15	38682455	38684599	16	10
CASC5	15	38684638	38685882	25	15
CASC5	15	38685941	38688336	38	19
CASC5	15	38688397	38689734	32	18
CASC5	15	38689786	38690967	47	22
CASC5	15	38690365	38690967	3	2
CASC5	15	38691000	38694830	33	11
CASC5	15	38694867	38698448	43	16
CASC5	15	38698500	38700129	11	7
CASC5	15	38698500	38707559	6	4
CASC5	15	38705129	38707559	148	41
CASC5	15	38707697	38708100	138	41
CASC5	15	38708167	38708762	99	32
CASC5	15	38708860	38720401	205	42
CASC5	15	38720516	38724486	187	43
CASC5	15	38724576	38725145	162	41
CASC5	15	38724576	38726476	3	2
CASC5	15	38725261	38726476	175	48
CASC5	15	38726563	38729790	146	39
CASC5	15	38729867	38730033	201	38
CASC5	15	38730072	38730960	161	36
CASC5	15	38731061	38731494	131	41
CASC5	15	38731594	38734398	130	38
CASC5	15	38734466	38736531	167	45
CASC5	15	38736640	38736844	88	32
CASC5	15	38736962	38738828	115	33
CASC5	15	38738950	38741563	38	19
CBFA2T3	16	87471183	87473178	25	17
CBFA2T3	16	87473368	87474628	43	25
CBFA2T3	16	87473368	87475199	3	3
CBFA2T3	16	87474696	87475199	15	12
CBFA2T3	16	87475397	87476584	64	28
CBFA2T3	16	87476669	87478954	41	24
CBFA2T3	16	87479177	87479869	134	43
CBFA2T3	16	87480050	87485790	173	46
CBFA2T3	16	87485879	87486152	176	46
CBFA2T3	16	87486393	87491986	50	22
CBFA2T3	16	87486393	87495412	27	18
CBFA2T3	16	87492060	87495412	13	11
CBFA2T3	16	87495564	87570565	12	8
CBFB	16	65620888	65621130	69	29
CBFB	16	65621216	65628042	139	40
CBFB	16	65628158	65658085	248	49
CBFB	16	65628158	65673616	6	3
CBFB	16	65658201	65673616	411	52
CBFB	16	65673711	65690113	105	22
CBFB	16	65673742	65690113	165	41
CBL	11	118582531	118608367	117	29
CBL	11	118608614	118647654	52	21
CBL	11	118647800	118649787	43	16
CBL	11	118649943	118650751	80	32
CBL	11	118650872	118651916	87	37
CBL	11	118652053	118653676	238	40
CBL	11	118653763	118654085	196	38
CBL	11	118654216	118654429	201	46
CBL	11	118654632	118660888	148	36
CBL	11	118661019	118661108	173	42
CBL	11	118661485	118663771	145	37
CBL	11	118663865	118672837	117	35
CBL	11	118672953	118673303	158	45
CBL	11	118673400	118674277	176	42
CBL	11	118674459	118675414	186	40
CCDC6	10	61222874	61224236	769	52
CCDC6	10	61224360	61234183	989	53
CCDC6	10	61234283	61236685	1224	51
CCDC6	10	61236841	61242398	708	51
CCDC6	10	61242558	61244415	524	53
CCDC6	10	61244518	61262288	397	50
CCDC6	10	61262416	61282316	159	43
CCDC6	10	61282465	61335885	42	21
CCNB1IP1	14	19849750	19851466	533	52
CCNB1IP1	14	19851799	19854225	196	40
CCNB1IP1	14	19854558	19856254	5	2
CCNB1IP1	14	19854558	19871252	5	2
CCND1	11	69165459	69166979	5	3
CCND1	11	69167194	69167780	12	9
CCND1	11	69167939	69171942	3	3
CCND1	11	69172090	69175066	3	2
CCND2	12	4253661	4255431	112	39
CCND2	12	4255646	4258186	3	2
CCND2	12	4258345	4268268	472	52
CCND2	12	4268416	4279286	273	48
CCND3	6	42011822	42012274	309	50
CCND3	6	42011822	42012950	2	2
CCND3	6	42012410	42012950	327	35
CCND3	6	42013109	42016085	5	3
CCND3	6	42016300	42017167	56	23
CDC42BPG	11	64348576	64350517	3	2
CDC42BPG	11	64350602	64350718	8	6
CDC42BPG	11	64350841	64351097	9	8
CDC42BPG	11	64351214	64351325	21	14
CDC42BPG	11	64351445	64351574	32	19
CDC42BPG	11	64351658	64351733	16	14
CDC42BPG	11	64351658	64353518	2	2
CDC42BPG	11	64351830	64353518	13	8
CDC42BPG	11	64356790	64356873	2	2
CDC42BPG	11	64357006	64357278	2	2
CDC42BPG	11	64357383	64357647	7	4
CDC42BPG	11	64357706	64357785	2	2
CDC42BPG	11	64357883	64357972	19	12
CDC42BPG	11	64358024	64358313	18	11
CDC42BPG	11	64358401	64358476	8	7
CDC42BPG	11	64358624	64358896	2	2
CDC42BPG	11	64360577	64360786	6	2
CDC42BPG	11	64360866	64360969	28	11
CDC42BPG	11	64361066	64362130	11	10
CDC42BPG	11	64362209	64362701	6	4
CDC42BPG	11	64362949	64363080	8	5
CDC42BPG	11	64363280	64363525	11	7
CDC42BPG	11	64363618	64364167	7	7
CDC42BPG	11	64364315	64364600	19	10
CDC42BPG	11	64364695	64365697	9	6
CDC42BPG	11	64365780	64365860	31	11
CDC42BPG	11	64365951	64368457	5	4
CDC73	1	191358083	191360864	163	46
CDC73	1	191360969	191365926	297	47
CDC73	1	191365995	191371143	366	49
CDC73	1	191371205	191371289	331	53
CDC73	1	191371341	191373837	400	52
CDC73	1	191373925	191377602	693	53
CDC73	1	191377818	191383619	771	51
CDC73	1	191383717	191386056	946	53
CDC73	1	191386134	191388132	546	52
CDC73	1	191388196	191439547	651	50
CDC73	1	191439604	191447817	785	53
CDC73	1	191447852	191448142	544	52
CDC73	1	191448229	191468745	431	49
CDC73	1	191468906	191472008	444	51
CDC73	1	191472108	191485482	315	42
CDC73	1	191485623	191486428	413	43
CDH1	16	67400251	67401600	6	3
CDH1	16	67401744	67403087	6	4
CDH1	16	67404898	67406918	4	2
CDH1	16	67410828	67413404	2	2
CDH1	16	67413628	67414802	11	5
CDH1	16	67419707	67421057	3	2
CDH1	16	67421200	67424693	5	2
CDK4	12	56428666	56429231	1303	52
CDK4	12	56429366	56429503	1184	51
CDK4	12	56429553	56430705	1232	50
CDK4	12	56429553	56430972	7	3
CDK4	12	56430814	56430972	3114	53
CDK4	12	56431139	56431256	3558	53
CDK4	12	56431391	56431549	2342	51
CDK4	12	56431785	56432224	85	36
CDK6	7	92082535	92085321	902	49
CDK6	7	92085456	92090285	1190	53
CDK6	7	92085456	92138675	2	2
CDK6	7	92090335	92138675	987	53
CDK6	7	92138784	92192875	864	51
CDK6	7	92193042	92241945	278	45
CDK6	7	92242080	92300340	153	43
CEP110	9	122890641	122892373	35	16
CEP110	9	122892503	122896986	33	16
CEP110	9	122892503	122898520	5	2
CEP110	9	122897116	122898520	14	7
CEP110	9	122898661	122900484	87	27
CEP110	9	122900670	122909900	45	21
CEP110	9	122910093	122914557	50	21
CEP110	9	122910093	122915600	6	3
CEP110	9	122914676	122915600	115	31
CEP110	9	122915822	122917189	116	24
CEP110	9	122917298	122920444	44	18
CEP110	9	122920638	122926029	74	27
CEP110	9	122926182	122927814	205	45
CEP110	9	122928034	122937904	173	41
CEP110	9	122928034	122940643	13	5
CEP110	9	122938080	122940643	161	43
CEP110	9	122940777	122942739	141	43
CEP110	9	122942884	122943479	272	47
CEP110	9	122943686	122944189	247	41
CEP110	9	122944368	122946001	163	45
CEP110	9	122946180	122946941	222	48
CEP110	9	122947057	122947342	164	42
CEP110	9	122947483	122948206	95	33
CEP110	9	122948354	122950770	140	40
CEP110	9	122950959	122952268	195	43
CEP110	9	122952581	122954583	273	46
CEP110	9	122954791	122956819	145	38
CEP110	9	122957011	122959568	90	36
CEP110	9	122959698	122959838	115	35
CEP110	9	122959978	122960081	235	46
CEP110	9	122960207	122960953	642	53
CEP110	9	122961117	122962241	187	39
CEP110	9	122962400	122963954	244	46
CEP110	9	122964069	122964152	261	49
CEP110	9	122964369	122967041	423	52
CEP110	9	122964369	122969587	4	2
CEP110	9	122967198	122968205	300	51
CEP110	9	122968278	122969587	414	51
CEP110	9	122969775	122970194	484	48
CEP110	9	122970419	122971709	336	53
CEP110	9	122971914	122973506	250	47
CEP110	9	122971914	122975341	40	15
CEP110	9	122973646	122975341	143	35
CEP110	9	122975607	122975773	358	48
CEP110	9	122975835	122977116	466	50
CEP110	9	122977322	122979261	155	33
CHEK2	22	27413973	27415122	341	48
CHEK2	22	27415202	27420019	291	45
CHEK2	22	27420104	27421114	739	48
CHEK2	22	27421229	27421697	475	50
CHEK2	22	27421860	27422888	460	52
CHEK2	22	27421860	27425825	62	18
CHEK2	22	27422974	27425825	397	46
CHEK2	22	27425924	27429492	575	53
CHEK2	22	27425924	27435993	14	7
CHEK2	22	27429553	27435993	606	51
CHEK2	22	27436046	27437896	559	53
CHEK2	22	27438004	27445382	383	52
CHEK2	22	27438004	27450964	2	2
CHEK2	22	27445472	27450964	279	48
CHEK2	22	27451111	27451230	233	43
CHEK2	22	27451354	27456407	51	15
CHEK2	22	27451354	27460390	149	36
CHEK2	22	27451354	27467756	3	2
CHEK2	22	27456535	27460390	74	31
CHEK2	22	27460714	27467756	475	35
CHIC2	4	54571068	54574760	192	22
CHIC2	4	54574819	54574986	76	24
CHIC2	4	54575042	54609878	75	22
CHIC2	4	54610033	54610174	189	36
CHIC2	4	54610228	54625105	79	35
CHN1	2	175374785	175381878	2	2
CHN1	2	175382015	175384484	2	2
CHN1	2	175384561	175385282	2	2
CHN1	2	175451101	175488031	4	2
CIC	19	47480762	47482762	2	2
CIC	19	47483231	47483311	2	2
CIC	19	47483440	47483536	44	18
CIC	19	47483718	47483801	13	11
CIC	19	47483966	47484879	11	7
CIC	19	47485081	47485172	2	2
CIC	19	47485397	47485839	53	22
CIC	19	47485942	47486224	48	26
CIC	19	47487457	47487549	3	3
CIC	19	47487736	47488077	10	7
CIC	19	47488198	47488291	7	6
CIC	19	47488457	47488557	3	3
CIC	19	47488850	47488947	3	3
CIC	19	47489272	47489583	5	4
CIC	19	47489827	47489926	27	18
CIC	19	47490080	47490164	71	35
CIC	19	47490295	47490595	55	27
CIC	19	47490726	47490815	54	31
CLK1	2	201426416	201426870	36	19
CLK1	2	201426960	201427583	889	49
CLK1	2	201427662	201427971	268	45
CLK1	2	201428053	201429649	393	49
CLK1	2	201429778	201429858	501	52
CLK1	2	201429778	201430685	3	2
CLK1	2	201429952	201430685	295	47
CLK1	2	201430851	201430940	240	49
CLK1	2	201431056	201432647	205	40
CLK1	2	201432713	201433092	226	40
CLK1	2	201432713	201434205	59	24
CLK1	2	201433182	201434205	407	51
CLK1	2	201434433	201434669	707	53
CLK1	2	201434829	201437531	99	25
CLP1	11	57181907	57183502	19	12
CLP1	11	57184129	57184812	99	29
CLTC	17	55052315	55076418	720	51
CLTC	17	55076625	55079540	836	51
CLTC	17	55079808	55080382	1865	53
CLTC	17	55080543	55083345	2393	53
CLTC	17	55083458	55087996	1165	53
CLTC	17	55088169	55092533	2434	53
CLTC	17	55092730	55093585	3452	53
CLTC	17	55093785	55095984	1365	53
CLTC	17	55096136	55096929	971	53
CLTC	17	55097051	55098245	1202	53
CLTC	17	55098382	55098622	1241	53
CLTC	17	55098786	55098939	1392	53
CLTC	17	55099119	55100919	821	48
CLTC	17	55101082	55105789	720	47
CLTC	17	55105914	55106843	4475	53
CLTC	17	55106985	55109096	3016	53
CLTC	17	55106985	55122778	2	2
CLTC	17	55109330	55111539	3898	52
CLTC	17	55111661	55113054	2766	53
CLTC	17	55113199	55113437	3513	53
CLTC	17	55113620	55113789	3673	53
CLTC	17	55113981	55114413	3939	53
CLTC	17	55114570	55114771	4746	50
CLTC	17	55114935	55115049	5095	53
CLTC	17	55115156	55115237	7813	53
CLTC	17	55115404	55115529	3820	53
CLTC	17	55115404	55115767	2	2
CLTC	17	55115678	55115767	2608	52
CLTC	17	55115898	55116017	940	51
CLTC	17	55116127	55117198	2193	52
CLTC	17	55117368	55117729	2314	53
CLTC	17	55117950	55122778	4566	53
CLTC	17	55122853	55125870	4252	53
CLTCL1	22	17547481	17547711	15	8
CLTCL1	22	17547750	17548243	32	17
CLTCL1	22	17548318	17550902	14	7
CLTCL1	22	17551123	17555069	32	18
CLTCL1	22	17551123	17555492	2	2
CLTCL1	22	17555239	17555492	39	17
CLTCL1	22	17555602	17558815	17	9
CLTCL1	22	17558946	17563776	40	24
CLTCL1	22	17563925	17563999	27	15
CLTCL1	22	17564166	17567244	12	9
CLTCL1	22	17567351	17568839	9	6
CLTCL1	22	17569002	17575662	47	14
CLTCL1	22	17575820	17576431	60	26
CLTCL1	22	17576623	17577835	103	34
CLTCL1	22	17578018	17583620	94	29
CLTCL1	22	17583765	17587393	40	14
CLTCL1	22	17587515	17588899	18	13
CLTCL1	22	17589133	17589473	20	9
CLTCL1	22	17589615	17590206	58	23
CLTCL1	22	17590331	17591413	33	13
CLTCL1	22	17591576	17592975	55	21
CLTCL1	22	17593155	17593741	47	18
CLTCL1	22	17593905	17597360	37	18
CLTCL1	22	17597497	17599998	19	12
CLTCL1	22	17600120	17600688	38	14
CLTCL1	22	17600840	17600944	46	15
CLTCL1	22	17601144	17602031	33	15
CLTCL1	22	17602228	17603218	45	17
CLTCL1	22	17603391	17606797	30	14
CLTCL1	22	17606910	17610297	20	13
CLTCL1	22	17610458	17621481	42	16
CLTCL1	22	17621749	17643145	6	3
CLTCL1	22	17643352	17659122	9	7
COL1A1	17	45618007	45618137	7	5
COL1A1	17	45618379	45618676	10	7
COL1A1	17	45618866	45618999	23	9
COL1A1	17	45620508	45620889	2	2
COL1A1	17	45621154	45621262	3	2
COL1A1	17	45621369	45621527	9	4
COL1A1	17	45621634	45621736	4	3
COL1A1	17	45629422	45629539	2	2
COL1A1	17	45631812	45631915	2	2
COX6C	8	100959668	100968893	81	11
COX6C	8	100969021	100973311	205	43
COX6C	8	100973455	100975042	1580	30
CREB1	2	208103102	208128596	190	38
CREB1	2	208128717	208133194	343	45
CREB1	2	208133340	208134087	151	34
CREB1	2	208133340	208140431	166	42
CREB1	2	208134128	208140431	140	34
CREB1	2	208140531	208143147	489	52
CREB1	2	208143289	208148240	358	51
CREB1	2	208148422	208150473	304	43
CREB1	2	208150623	208169882	94	31
CREBBP	16	3719875	3721193	20	14
CREBBP	16	3721474	3721777	161	43
CREBBP	16	3721938	3726037	592	53
CREBBP	16	3726204	3726651	651	52
CREBBP	16	3726816	3728560	437	51
CREBBP	16	3728673	3729579	410	46
CREBBP	16	3729725	3730400	305	46
CREBBP	16	3730550	3734895	247	50
CREBBP	16	3734962	3735278	322	49
CREBBP	16	3735355	3739628	291	49
CREBBP	16	3739684	3741727	510	51
CREBBP	16	3741807	3747289	272	46
CREBBP	16	3747377	3747810	378	49
CREBBP	16	3748049	3748855	256	46
CREBBP	16	3748973	3757721	279	49
CREBBP	16	3757910	3759175	154	42
CREBBP	16	3759354	3760571	51	32
CREBBP	16	3760987	3763752	64	30
CREBBP	16	3763931	3764570	375	51
CREBBP	16	3764694	3767614	235	43
CREBBP	16	3764694	3768012	20	10
CREBBP	16	3767658	3768012	267	47
CREBBP	16	3768183	3768701	332	51
CREBBP	16	3768818	3770733	269	49
CREBBP	16	3770879	3771205	258	49
CREBBP	16	3771307	3772685	277	48
CREBBP	16	3772927	3781982	205	44
CREBBP	16	3772927	3783387	5	3
CREBBP	16	3782095	3783387	202	41
CREBBP	16	3783627	3800604	272	49
CREBBP	16	3800780	3840298	206	42
CREBBP	16	3841010	3869833	72	26
CRIM1	2	36560340	36579865	5	3
CRIM1	2	36579993	36590629	9	3
CRIM1	2	36590785	36592919	4	3
CRIM1	2	36593040	36594202	4	3
CRIM1	2	36594411	36597973	2	2
CRIM1	2	36598188	36602738	4	2
CRIM1	2	36618192	36625022	6	3
CRIM1	2	36625144	36627630	9	2
CRIM1	2	36627817	36629171	4	2
CRKL	22	19602532	19618066	2411	52
CRKL	22	19602532	19633998	2	2
CRKL	22	19618531	19633998	1932	51
CRTC1	19	18717769	18718862	6	5
CRTC1	19	18718923	18721590	43	18
CRTC1	19	18725394	18731360	21	14
CRTC1	19	18731400	18731817	26	15
CRTC1	19	18740602	18743251	6	5
CRTC1	19	18743355	18747450	9	3
CRTC1	19	18746795	18747450	3	2
CRTC1	19	18747630	18748980	12	9
CTNNB1	3	41216164	41240515	212	40
CTNNB1	3	41240575	41241020	671	53
CTNNB1	3	41241247	41241448	1332	53
CTNNB1	3	41241701	41241828	630	52
CTNNB1	3	41242066	41242154	842	53
CTNNB1	3	41242355	41243702	1317	52
CTNNB1	3	41243846	41249835	950	53
CTNNB1	3	41249938	41250023	1402	51
CTNNB1	3	41250361	41250633	3059	52
CTNNB1	3	41250791	41252218	2270	53
CTNNB1	3	41252337	41252843	1654	53
CTNNB1	3	41252993	41253082	1588	53
CTNNB1	3	41253203	41254510	1367	53
CTNNB1	3	41253203	41256154	10	3
CTNNB1	3	41253203	41256313	11	3
CTNNB1	3	41254570	41255628	1180	53
CTNNB1	3	41255848	41256154	49	18
CTNNB1	3	41255848	41256313	145	32
CYLD	16	49341613	49343015	62	22
CYLD	16	49343317	49345730	73	22
CYLD	16	49345835	49367590	98	30
CYLD	16	49367688	49369236	40	13
CYLD	16	49369352	49371076	40	11
CYLD	16	49371455	49372657	93	28
CYLD	16	49372822	49373736	68	23
CYLD	16	49373877	49375740	33	14
CYLD	16	49375862	49378266	23	15
CYLD	16	49378357	49379197	12	7
CYLD	16	49379263	49382969	7	7
CYLD	16	49383101	49384008	27	12
CYLD	16	49384116	49384957	30	13
CYLD	16	49385075	49385623	15	10
CYLD	16	49385839	49387735	29	11
DDB2	11	47193389	47194462	25	21
DDB2	11	47194598	47194984	133	37
DDB2	11	47195175	47210940	201	45
DDB2	11	47195175	47215963	4	2
DDB2	11	47211085	47212699	187	44
DDB2	11	47212798	47212883	180	44
DDB2	11	47212798	47213396	56	20
DDB2	11	47213060	47213396	141	35
DDB2	11	47213538	47215963	141	39
DDB2	11	47216127	47216264	75	30
DDB2	11	47216309	47216926	81	36
DDIT3	12	56197229	56197318	3179	53
DDIT3	12	56197487	56197755	878	51
DDIT3	12	56197802	56200467	1853	52
DDR1	6	30960465	30961380	3	3
DDR1	6	30960465	30964443	12	11
DDR1	6	30961435	30964443	14	9
DDR1	6	30964569	30964663	55	26
DDR1	6	30964765	30964957	31	21
DDR1	6	30965185	30966728	118	38
DDR1	6	30966875	30967135	172	45
DDR1	6	30967234	30967757	122	44
DDR1	6	30967943	30968051	74	30
DDR1	6	30968297	30968823	86	29
DDR1	6	30968918	30969027	65	30
DDR1	6	30969178	30970261	25	19
DDR1	6	30970426	30971159	27	18
DDR1	6	30970426	30972376	7	6
DDR1	6	30971269	30972376	7	6
DDR1	6	30972620	30972769	375	51
DDR1	6	30972896	30973116	8	5
DDR1	6	30972896	30973134	390	48
DDR1	6	30973352	30973828	128	39
DDR1	6	30974062	30974643	170	44
DDR1	6	30974792	30974911	124	43
DDR2	1	160955558	160989508	14	6
DDR2	1	160989610	160991037	8	5
DDR2	1	160991268	160991569	10	6
DDR2	1	160991716	160992077	28	11
DDR2	1	160992182	160996209	6	4
DDR2	1	160996392	160997624	9	6
DDR2	1	160997867	161002414	23	8
DDR2	1	161002476	161003642	19	8
DDR2	1	161003772	161006715	11	5
DDR2	1	161006925	161008437	8	3
DDR2	1	161008660	161009882	15	7
DDR2	1	161010009	161012065	8	6
DDR2	1	161012256	161012549	6	2
DDR2	1	161012783	161014993	26	13
DDR2	1	161015142	161016525	14	9
DDX10	11	108055496	108064872	43	16
DDX10	11	108064998	108067812	10	9
DDX10	11	108091902	108095733	26	16
DDX10	11	108293954	108316182	167	40
DDX6	11	118128015	118130623	151	34
DDX6	11	118132241	118133089	5	3
DDX6	11	118135962	118139130	18	12
DDX6	11	118139224	118141126	2	2
DDX6	11	118139224	118144140	9	5
DDX6	11	118141272	118144140	15	8
DDX6	11	118155654	118157039	229	44
DDX6	11	118157102	118161970	19	14
DEK	6	18333939	18334383	113	34
DEK	6	18334451	18344661	146	46
DEK	6	18344809	18345590	348	52
DEK	6	18345725	18357860	614	53
DEK	6	18358048	18363940	818	52
DEK	6	18364060	18364570	1111	53
DEK	6	18364664	18366162	995	52
DEK	6	18366271	18366513	456	48
DEK	6	18366271	18372052	3	3
DEK	6	18366614	18372052	553	52
DEK	6	18372205	18372594	20	12
DYRK1A	21	37661799	37714470	31	15
DYRK1A	21	37661799	37766855	7	4
DYRK1A	21	37714555	37766855	230	37
DYRK1A	21	37767051	37772352	103	27
DYRK1A	21	37767051	37772379	470	49
DYRK1A	21	37772471	37774809	709	52
DYRK1A	21	37774997	37780638	353	50
DYRK1A	21	37780785	37784346	110	37
DYRK1A	21	37784632	37787188	366	49
DYRK1A	21	37787334	37790289	487	50
DYRK1A	21	37790429	37799455	645	53
DYRK1A	21	37799761	37800271	603	51
DYRK1A	21	37800395	37806083	429	49
DYRK2	12	66329228	66337152	4	2
DYRK2	12	66329991	66337152	13	10
EFNA3	1	153324503	153324976	4	4
EFNA3	1	153325041	153325227	13	12
EFNA3	1	153325041	153325512	4	3
EFNA3	1	153325304	153325512	20	14
EFNA4	1	153303035	153305829	9	6
EFNA4	1	153306115	153306471	86	30
EFNA4	1	153306539	153307952	99	33
EFNA4	1	153306539	153308118	3	3
EIF4A2	3	187984121	187984914	902	31
EIF4A2	3	187984121	187985046	9	4
EIF4A2	3	187985178	187986365	202	45
EIF4A2	3	187985178	187986646	13	6
EIF4A2	3	187985583	187986365	1055	14
EIF4A2	3	187986755	187987609	5	2
EIF4A2	3	187987746	187987977	125	10
EIF4A2	3	187987746	187988285	54	15
EIF4A2	3	187988066	187988285	26	11
EIF4A2	3	187988364	187989607	4867	45
ELL	19	18416677	18417033	43	20
ELL	19	18417077	18418118	153	37
ELL	19	18418289	18418557	67	29
ELL	19	18418623	18422286	71	28
ELL	19	18422784	18423361	2	2
ELL	19	18423457	18430014	3	3
ELL	19	18430138	18433387	4	3
ELL	19	18433661	18437221	16	11
ELL	19	18437384	18437606	93	34
ELL	19	18437727	18444644	69	28
ELL	19	18444691	18493730	47	23
EML4	2	42250279	42326148	43	24
EML4	2	42326330	42337144	53	23
EML4	2	42337273	42341764	64	20
EML4	2	42341937	42343821	29	16
EML4	2	42343949	42345349	189	46
EML4	2	42345374	42361493	168	40
EML4	2	42361616	42363466	224	44
EML4	2	42363615	42365277	225	48
EML4	2	42365346	42366912	238	46
EML4	2	42367022	42368870	195	45
EML4	2	42368965	42375768	131	33
EML4	2	42375902	42376024	56	24
EML4	2	42376159	42381884	44	18
EML4	2	42382035	42383747	147	41
EML4	2	42383872	42383958	423	51
EML4	2	42384089	42385127	211	49
EML4	2	42385194	42396605	493	41
EML4	2	42396693	42398070	174	44
EML4	2	42398167	42406110	179	40
EML4	2	42406197	42406797	185	46
EML4	2	42406895	42409529	245	49
EML4	2	42409659	42410377	326	51
EPHB2	1	23107247	23108101	5	3
EPHB2	1	23111678	23112541	4	3
EPHB4	7	100239147	100240723	17	13
EPHB4	7	100240878	100241058	23	18
EPHB4	7	100241251	100241977	228	49
EPHB4	7	100242126	100242922	453	50
EPHB4	7	100243137	100248304	576	52
EPHB4	7	100248551	100248652	377	48
EPHB4	7	100248765	100249209	253	50
EPHB4	7	100249273	100249476	272	49
EPHB4	7	100249578	100252749	62	29
EPHB4	7	100252914	100254077	35	20
EPHB4	7	100254201	100255114	101	36
EPHB4	7	100255446	100255698	57	31
EPHB4	7	100255853	100257828	61	29
EPHB4	7	100258224	100259201	56	26
EPHB4	7	100259488	100259760	3	3
EPHB4	7	100259830	100262536	4	3
EPHB6	7	142271206	142271510	17	10
EPHB6	7	142271574	142271845	16	11
EPHB6	7	142272625	142273351	7	7
EPHB6	7	142273506	142273836	13	9
EPHB6	7	142274192	142274357	8	5
EPHB6	7	142274481	142274782	31	15
EPHB6	7	142274944	142275484	10	7
EPHB6	7	142275598	142275873	6	5
EPHB6	7	142275925	142276117	10	5
EPHB6	7	142276236	142276368	8	6
EPHB6	7	142276615	142276848	4	2
EPHB6	7	142277021	142277691	18	10
EPHB6	7	142277840	142278088	26	13
EPHB6	7	142278281	142278404	12	8
EPHB6	7	142278559	142278670	15	12
EPS15	1	51595105	51599430	796	52
EPS15	1	51599614	51602125	1018	53
EPS15	1	51602287	51604212	1549	53
EPS15	1	51604288	51632640	1175	52
EPS15	1	51604288	51640694	4	3
EPS15	1	51632706	51637291	1089	52
EPS15	1	51637424	51639177	752	53
EPS15	1	51639212	51640694	771	53
EPS15	1	51640784	51641678	977	52
EPS15	1	51641791	51644164	505	52
EPS15	1	51641791	51646394	5	2
EPS15	1	51644367	51646394	1413	53
EPS15	1	51646591	51647794	1346	53
EPS15	1	51647955	51660045	1159	52
EPS15	1	51647955	51678606	5	2
EPS15	1	51660117	51678606	1004	53
EPS15	1	51660117	51683148	6	2
EPS15	1	51678691	51683148	503	53
EPS15	1	51683304	51685219	762	53
EPS15	1	51685364	51686305	542	52
EPS15	1	51685364	51699350	4	2
EPS15	1	51686394	51699350	913	53
EPS15	1	51699409	51701932	620	50
EPS15	1	51702057	51703520	476	52
EPS15	1	51703585	51706732	416	51
EPS15	1	51706827	51709949	430	52
EPS15	1	51709996	51711118	234	49
EPS15	1	51711207	51719532	155	35
EPS15	1	51719573	51757458	391	41
ERBB2	17	35116919	35118099	6	5
ERBB2	17	35118312	35119096	8	4
ERBB2	17	35119230	35119591	13	7
ERBB2	17	35119659	35119864	17	8
ERBB2	17	35119979	35120118	8	8
ERBB2	17	35120259	35121706	32	17
ERBB2	17	35121825	35122100	46	21
ERBB2	17	35122226	35125064	26	14
ERBB2	17	35125137	35125224	40	14
ERBB2	17	35125314	35125518	24	17
ERBB2	17	35125717	35126079	7	6
ERBB2	17	35126211	35126293	16	12
ERBB2	17	35126383	35127098	8	7
ERBB2	17	35127258	35129565	10	5
ERBB2	17	35133235	35133316	6	4
ERBB2	17	35133438	35133690	18	12
ERBB2	17	35133788	35134504	30	16
ERBB2	17	35134689	35134827	30	17
ERBB2	17	35134982	35135105	27	16
ERBB2	17	35135180	35135485	22	15
ERBB2	17	35135631	35136340	29	15
ERBB2	17	35136437	35136593	20	11
ERBB2	17	35137325	35137467	9	7
ERBB3	12	54760432	54763801	59	21
ERBB3	12	54763952	54765045	56	21
ERBB3	12	54765231	54766581	94	27
ERBB3	12	54766706	54767627	74	25
ERBB3	12	54767692	54767845	45	21
ERBB3	12	54767963	54768071	27	12
ERBB3	12	54768212	54768593	30	15
ERBB3	12	54768706	54768798	25	13
ERBB3	12	54768918	54772797	60	22
ERBB3	12	54772870	54773036	43	18
ERBB3	12	54773126	54773395	45	19
ERBB3	12	54773600	54773814	32	14
ERBB3	12	54773946	54774149	39	21
ERBB3	12	54774239	54774452	17	13
ERBB3	12	54774606	54775307	41	20
ERBB3	12	54775360	54775715	67	24
ERBB3	12	54775856	54776553	70	31
ERBB3	12	54776672	54776798	77	24
ERBB3	12	54776896	54777095	95	28
ERBB3	12	54777280	54777835	97	31
ERBB3	12	54777990	54778550	42	19
ERBB3	12	54778625	54778809	34	20
ERBB3	12	54778955	54779698	75	26
ERBB3	12	54779795	54779888	40	22
ERBB3	12	54780079	54780224	42	24
ERBB3	12	54780295	54781111	20	11
ERBB3	12	54781411	54781579	30	14
ERC1	12	1007998	1062590	62	29
ERC1	12	1063006	1084176	110	27
ERC1	12	1084250	1089618	127	32
ERC1	12	1089773	1091641	74	27
ERC1	12	1089773	1095292	4	3
ERC1	12	1091724	1095292	85	31
ERC1	12	1095459	1121046	82	24
ERC1	12	1121213	1159966	102	33
ERC1	12	1160103	1161351	112	34
ERC1	12	1161491	1162707	68	25
ERC1	12	1162847	1169285	82	28
ERC1	12	1169478	1216195	37	18
ERC1	12	1183938	1216195	3	2
ERC1	12	1216330	1242460	22	13
ERC1	12	1242591	1269278	41	16
ERC1	12	1269438	1351259	92	27
ERC1	12	1351403	1387575	67	22
ERC1	12	1387673	1423988	27	13
ERC1	12	1424176	1469519	30	14
ERC1	12	970748	1007174	2	2
ERCC2	19	50546818	50547306	35	18
ERCC2	19	50547449	50547603	74	32
ERCC2	19	50547746	50547843	179	49
ERCC2	19	50547913	50548180	249	52
ERCC2	19	50548252	50548339	219	48
ERCC2	19	50548431	50549827	221	45
ERCC2	19	50549948	50550762	299	50
ERCC2	19	50550825	50552367	308	49
ERCC2	19	50552468	50552571	409	53
ERCC2	19	50552640	50552727	198	46
ERCC2	19	50552640	50556621	2	2
ERCC2	19	50552796	50556621	358	46
ERCC2	19	50556739	50558840	114	40
ERCC2	19	50559008	50559083	57	33
ERCC2	19	50559216	50559332	80	32
ERCC2	19	50559428	50559521	84	32
ERCC2	19	50559644	50559935	142	40
ERCC2	19	50560051	50560139	219	49
ERCC2	19	50560255	50563727	295	42
ERCC2	19	50560255	50564027	3	2
ERCC2	19	50563840	50564027	502	50
ERCC2	19	50564089	50564167	379	52
ERCC2	19	50564244	50565230	78	32
ERCC2	19	50564244	50565633	4	4
ERCC2	19	50565329	50565633	65	20
ERCC3	2	127731772	127733341	118	39
ERCC3	2	127733493	127735273	376	48
ERCC3	2	127735391	127745381	462	50
ERCC3	2	127745498	127746910	415	48
ERCC3	2	127747006	127753218	552	50
ERCC3	2	127753420	127754492	124	38
ERCC3	2	127754676	127760748	135	41
ERCC3	2	127761062	127762705	424	51
ERCC3	2	127762909	127763382	457	52
ERCC3	2	127763546	127763734	426	50
ERCC3	2	127763869	127764269	903	53
ERCC3	2	127763869	127766655	8	2
ERCC3	2	127764318	127766655	646	52
ERCC3	2	127766891	127767558	420	51
ERCC3	2	127767763	127768099	63	18
ERCC4	16	13921729	13923388	3	2
ERCC4	16	13923568	13927918	7	5
ERCC4	16	13928113	13929385	41	13
ERCC4	16	13929592	13932067	9	6
ERCC4	16	13932247	13933514	12	7
ERCC4	16	13933642	13935549	18	11
ERCC4	16	13935659	13936503	37	14
ERCC4	16	13937100	13939123	58	25
ERCC4	16	13939215	13946080	46	16
ERCC4	16	13946192	13948971	76	25
ERCC5	13	102296704	102302468	302	46
ERCC5	13	102302643	102304107	372	50
ERCC5	13	102304222	102304638	317	44
ERCC5	13	102304724	102306402	223	43
ERCC5	13	102306462	102308625	88	24
ERCC5	13	102308768	102311857	197	43
ERCC5	13	102312064	102312380	279	47
ERCC5	13	102313453	102316017	33	13
ERCC5	13	102316261	102316612	104	33
ERCC5	13	102316731	102316982	75	32
ERCC5	13	102317195	102318463	276	48
ERCC5	13	102318607	102322548	301	45
ERCC5	13	102322748	102323609	223	45
ERCC5	13	102323693	102325657	501	51
ESR2	14	63764084	63771440	27	10
ESR2	14	63769793	63771440	10	3
ESR2	14	63771620	63786016	44	16
ESR2	14	63786149	63793696	56	19
ESR2	14	63793834	63796919	14	8
ESR2	14	63797218	63805265	29	15
ESR2	14	63805381	63816451	32	17
ESR2	14	63816623	63819094	29	13
ESRRA	11	63838114	63838286	33	20
ESRRA	11	63838414	63838788	20	12
ESRRB	14	75975845	75998640	50	27
ESRRB	14	75998756	76018111	43	19
ESRRB	14	76018221	76018693	49	25
ESRRB	14	76018854	76027542	11	9
ESRRB	14	76027811	76034309	5	4
ETV1	7	13902236	13906887	50	21
ETV1	7	13906988	13912579	60	21
ETV1	7	13912748	13915781	64	25
ETV1	7	13915849	13917388	69	26
ETV1	7	13917456	13937651	50	20
ETV1	7	13937898	13941857	48	22
ETV1	7	13942045	13945266	120	33
ETV1	7	13945395	13983576	124	45
ETV1	7	13983629	13992787	143	37
ETV1	7	13992834	13994235	101	34
ETV1	7	13994322	13995157	26	14
ETV4	17	38961636	38962028	121	32
ETV4	17	38962129	38962397	137	40
ETV4	17	38962569	38962777	89	34
ETV4	17	38962845	38963000	88	37
ETV4	17	38963074	38965567	97	38
ETV4	17	38965832	38966080	76	34
ETV4	17	38966241	38966752	197	38
ETV4	17	38966878	38969319	525	53
ETV4	17	38969372	38977868	305	51
ETV4	17	38977915	38978167	236	48
ETV4	17	38978260	38978451	195	46
ETV4	17	38978561	38978754	6	5
ETV4	17	38978561	38979078	9	8
ETV6	12	11694360	11796650	24	11
ETV6	12	11694360	11883340	4	2
ETV6	12	11796779	11883340	49	21
ETV6	12	11883504	11897627	62	25
ETV6	12	11897761	11913624	27	13
ETV6	12	11914169	11928645	57	24
ETV6	12	11928787	11930126	64	26
ETV6	12	11930226	11935141	46	19
EVI1	3	170285524	170289481	47	18
EVI1	3	170289664	170290481	50	18
EVI1	3	170290717	170293439	52	22
EVI1	3	170293583	170295557	69	25
EVI1	3	170295726	170301366	133	28
EVI1	3	170301443	170302541	121	29
EVI1	3	170302707	170308407	49	16
EVI1	3	170302707	170313268	32	11
EVI1	3	170308433	170313268	37	15
EVI1	3	170313355	170315864	64	25
EVI1	3	170317220	170321537	36	16
EVI1	3	170321690	170323061	79	21
EVI1	3	170323208	170328325	92	25
EVI1	3	170328541	170331910	92	29
EVI1	3	170332012	170344179	20	10
EVI1	3	170344313	170347204	14	7
EWSR1	22	28004204	28012911	7	5
EWSR1	22	28013122	28017550	2	2
EWSR1	22	28013122	28018125	11	7
EWSR1	22	28014774	28018125	9	6
EWSR1	22	28022357	28024722	15	11
EWSR1	22	28023938	28024722	13	11
EXT1	8	118881316	118886141	56	19
EXT1	8	118886312	118888636	41	22
EXT1	8	118888796	118894291	40	18
EXT1	8	118894380	118899854	50	22
EXT1	8	118899949	118901095	102	25
EXT1	8	118901213	118903884	40	20
EXT1	8	118904016	118911649	102	31
EXT1	8	118911768	118916863	70	20
EXT1	8	118916970	118918527	92	29
EXT1	8	118918620	119191504	70	20
EXT2	11	44073977	44085808	33	20
EXT2	11	44074446	44085808	2	2
EXT2	11	44086373	44087319	833	53
EXT2	11	44087408	44092310	787	53
EXT2	11	44092426	44102914	691	53
EXT2	11	44103109	44104941	571	49
EXT2	11	44105080	44108170	609	52
EXT2	11	44108263	44149736	569	52
EXT2	11	44149867	44175954	521	52
EXT2	11	44176143	44184918	580	52
EXT2	11	44185084	44210478	714	53
EXT2	11	44210621	44212240	1024	53
EXT2	11	44212368	44214418	1124	53
EXT2	11	44214500	44222274	483	47
FANCA	16	88332616	88332790	103	38
FANCA	16	88332882	88333041	333	52
FANCA	16	88333197	88333386	398	48
FANCA	16	88333461	88333902	445	51
FANCA	16	88334007	88334712	314	51
FANCA	16	88334007	88336708	4	2
FANCA	16	88334774	88336708	385	53
FANCA	16	88336846	88338867	102	37
FANCA	16	88338979	88340492	33	23
FANCA	16	88340596	88340739	36	20
FANCA	16	88340798	88342567	86	28
FANCA	16	88342675	88343638	96	35
FANCA	16	88342675	88346046	2	2
FANCA	16	88343810	88346046	320	46
FANCA	16	88343810	88352485	9	6
FANCA	16	88346130	88352485	266	41
FANCA	16	88346130	88355857	23	12
FANCA	16	88352613	88355857	357	48
FANCA	16	88355930	88358798	317	47
FANCA	16	88358974	88361049	265	44
FANCA	16	88361145	88363745	244	47
FANCA	16	88363932	88364074	44	28
FANCA	16	88364167	88364472	67	26
FANCA	16	88364542	88365586	154	44
FANCA	16	88365722	88367179	134	44
FANCA	16	88367292	88369650	162	48
FANCA	16	88369723	88372709	254	44
FANCA	16	88372758	88372851	178	46
FANCA	16	88372911	88373777	222	46
FANCA	16	88373865	88376767	203	44
FANCA	16	88376826	88376915	218	43
FANCA	16	88377010	88378762	405	47
FANCA	16	88378872	88385311	251	50
FANCA	16	88378872	88385835	11	4
FANCA	16	88385444	88385835	374	50
FANCA	16	88385976	88386379	288	49
FANCA	16	88386455	88389814	283	50
FANCA	16	88389926	88393074	300	44
FANCA	16	88392987	88393074	38	15
FANCA	16	88393140	88393513	314	50
FANCA	16	88393546	88397167	332	51
FANCA	16	88397249	88399188	489	51
FANCA	16	88399300	88402202	424	50
FANCA	16	88402275	88404615	437	48
FANCA	16	88404710	88404837	499	51
FANCA	16	88404979	88408428	342	47
FANCA	16	88408521	88409785	114	34
FANCA	16	88409894	88410445	21	10
FANCC	9	96903952	96909168	14	7
FANCC	9	96909371	96913565	41	22
FANCC	9	96913739	96916731	101	35
FANCC	9	96916812	96919417	131	40
FANCC	9	96919492	96927188	179	43
FANCC	9	96927287	96928631	88	33
FANCC	9	96928683	96937448	94	38
FANCC	9	96937604	96952025	244	43
FANCC	9	96952189	96973181	205	44
FANCC	9	96973245	96974139	189	36
FANCC	9	96974249	97042751	146	35
FANCC	9	97042845	97049534	74	24
FANCC	9	97049618	97051229	74	32
FANCC	9	97051471	97119628	31	15
FANCD2	3	10043156	10045308	234	32
FANCD2	3	10045404	10049515	68	29
FANCD2	3	10049655	10051152	349	50
FANCD2	3	10051219	10051378	249	47
FANCD2	3	10051481	10051856	458	53
FANCD2	3	10051916	10052970	479	51
FANCD2	3	10053022	10055962	682	53
FANCD2	3	10053022	10056404	3	2
FANCD2	3	10056040	10056404	573	52
FANCD2	3	10056528	10058306	354	50
FANCD2	3	10056528	10059242	6	3
FANCD2	3	10058393	10059242	326	46
FANCD2	3	10059346	10059733	179	43
FANCD2	3	10059833	10060167	155	41
FANCD2	3	10060275	10060512	119	31
FANCD2	3	10060547	10063263	77	29
FANCD2	3	10060547	10069070	5	2
FANCD2	3	10063406	10064600	852	53
FANCD2	3	10064734	10066057	1774	53
FANCD2	3	10066188	10069070	1807	51
FANCD2	3	10066188	10076977	19	7
FANCD2	3	10069180	10076977	1283	51
FANCD2	3	10077086	10078834	1558	53
FANCD2	3	10078894	10080475	1027	47
FANCD2	3	10080594	10081039	1055	53
FANCD2	3	10080594	10081412	337	48
FANCD2	3	10081112	10081412	900	52
FANCD2	3	10081558	10082077	1215	53
FANCD2	3	10082177	10082547	1439	52
FANCD2	3	10082662	10083892	1519	53
FANCD2	3	10082662	10089554	15	7
FANCD2	3	10084000	10089554	890	52
FANCD2	3	10084000	10089936	7	4
FANCD2	3	10089664	10089936	772	52
FANCD2	3	10090045	10091213	791	52
FANCD2	3	10091356	10094764	1907	53
FANCD2	3	10091356	10097783	16	8
FANCD2	3	10094880	10097783	1369	51
FANCD2	3	10097911	10098029	2350	48
FANCD2	3	10098147	10102495	2600	53
FANCD2	3	10102605	10103817	3456	53
FANCD2	3	10102605	10105132	7	4
FANCD2	3	10103947	10105132	3211	53
FANCD2	3	10105225	10105511	2130	53
FANCD2	3	10105633	10106975	2053	53
FANCD2	3	10105633	10108864	27	13
FANCD2	3	10107068	10108864	1871	53
FANCD2	3	10108935	10109968	1406	53
FANCD2	3	10108935	10110972	62	18
FANCD2	3	10108935	10111883	4	2
FANCD2	3	10108935	10113009	6	4
FANCD2	3	10110006	10110972	1361	53
FANCD2	3	10111046	10111883	1231	52
FANCD2	3	10111957	10113009	1695	53
FANCD2	3	10113155	10115403	537	49
FANCD2	3	10115498	10117871	472	46
FANCE	6	35528547	35531501	6	5
FANCE	6	35532107	35533310	321	52
FANCE	6	35532107	35533670	10	7
FANCE	6	35533354	35533670	279	50
FANCE	6	35533354	35534051	64	29
FANCE	6	35533738	35534051	219	51
FANCE	6	35534194	35535085	260	48
FANCE	6	35535208	35535436	234	45
FANCE	6	35535514	35536306	167	48
FANCE	6	35535514	35538543	18	12
FANCE	6	35535514	35541998	6	4
FANCE	6	35536372	35538543	85	35
FANCE	6	35538668	35541998	163	45
FANCG	9	35064212	35064367	45	18
FANCG	9	35064490	35064923	56	23
FANCG	9	35065078	35065275	92	27
FANCG	9	35065321	35065461	118	35
FANCG	9	35065750	35065958	148	37
FANCG	9	35066024	35066428	151	39
FANCG	9	35066579	35066720	267	43
FANCG	9	35066866	35066967	490	53
FANCG	9	35067097	35067260	297	48
FANCG	9	35067395	35068137	145	40
FANCG	9	35067395	35068601	10	4
FANCG	9	35068339	35068601	84	34
FANCG	9	35068732	35069147	47	23
FANCG	9	35069237	35069437	26	16
FAS	10	90752930	90757436	11	5
FAS	10	90757573	90758625	15	6
FAS	10	90758733	90760275	10	4
FAS	10	90760336	90760489	6	4
FBXW7	4	153463750	153464785	252	46
FBXW7	4	153464995	153466607	163	36
FBXW7	4	153466832	153468809	221	44
FBXW7	4	153468990	153470273	185	46
FBXW7	4	153470386	153471333	127	40
FBXW7	4	153471469	153473197	215	40
FBXW7	4	153473320	153478403	232	44
FBXW7	4	153478537	153487531	198	43
FBXW7	4	153487672	153490643	205	43
FBXW7	4	153490725	153551904	118	33
FBXW7	4	153552473	153675542	3	2
FCGR2B	1	159899766	159906665	148	41
FCGR2B	1	159906685	159907805	135	39
FCGR2B	1	159906685	159907808	16	9
FCGR2B	1	159908062	159909388	323	50
FCGR2B	1	159909642	159910373	360	52
FCGR2B	1	159910486	159911670	187	31
FCGR2B	1	159910486	159913741	102	23
FCGR2B	1	159911726	159913741	115	32
FCGR2B	1	159913778	159913889	224	41
FER	5	108161988	108196369	31	16
FER	5	108196542	108199307	8	6
FER	5	108199406	108231366	15	8
FER	5	108231549	108234964	11	6
FER	5	108235101	108235692	3	3
FER	5	108235811	108246995	14	6
FER	5	108247117	108261258	40	13
FER	5	108261447	108309729	12	5
FER	5	108309821	108318328	20	11
FER	5	108318531	108322824	20	10
FER	5	108322946	108401021	11	6
FER	5	108401077	108408279	33	12
FER	5	108408394	108410703	22	9
FER	5	108410797	108463995	38	19
FER	5	108464118	108544346	50	26
FER	5	108544500	108549799	29	14
FER	5	108549921	108551032	161	40
FES	15	89235424	89235787	5	2
FES	15	89236344	89236940	6	4
FES	15	89237058	89237333	12	7
FES	15	89237427	89237524	2	2
FES	15	89237647	89237887	13	8
FES	15	89238044	89238169	6	5
FES	15	89238291	89239649	5	3
FGFR1OP	6	167332991	167333537	14	11
FGFR1OP	6	167333590	167336670	77	25
FGFR1OP	6	167336724	167337200	172	45
FGFR1OP	6	167336724	167337741	16	8
FGFR1OP	6	167337288	167337741	304	50
FGFR1OP	6	167337878	167344290	556	51
FGFR1OP	6	167344370	167346985	202	43
FGFR1OP	6	167344370	167355886	326	42
FGFR1OP	6	167347044	167355886	179	37
FGFR1OP	6	167356112	167358259	456	52
FGFR1OP	6	167358371	167360024	284	46
FGFR1OP	6	167358371	167366080	3	3
FGFR1OP	6	167360092	167366080	273	47
FGFR1OP	6	167366119	167367352	185	44
FGFR1OP	6	167367448	167373381	64	23
FGFR3	4	1771047	1771271	4	4
FGFR3	4	1771336	1772891	3	3
FGFR3	4	1773060	1773144	13	9
FGFR3	4	1773267	1773359	20	16
FGFR3	4	1773549	1775216	51	25
FGFR3	4	1775360	1775854	96	38
FGFR3	4	1776044	1776348	39	26
FGFR3	4	1776493	1776879	34	20
FGFR3	4	1777000	1777083	58	29
FGFR3	4	1777193	1777274	68	31
FGFR3	4	1777464	1777575	144	44
FGFR3	4	1777697	1777781	160	44
FGFR3	4	1777851	1778070	255	50
FGFR3	4	1778207	1778353	191	47
FGFR3	4	1778458	1778640	117	39
FGFR4	5	176449299	176449996	13	7
FGFR4	5	176449299	176450351	2	2
FGFR4	5	176450259	176450351	56	28
FGFR4	5	176450431	176450544	39	23
FGFR4	5	176450710	176451291	15	11
FGFR4	5	176451414	176451927	7	6
FGFR4	5	176452117	176452252	28	20
FGFR4	5	176452390	176452744	28	17
FGFR4	5	176452937	176453012	27	19
FGFR4	5	176453157	176453260	48	26
FGFR4	5	176453381	176454936	58	25
FGFR4	5	176455046	176455139	43	22
FGFR4	5	176455329	176455663	104	38
FGFR4	5	176455785	176455893	64	33
FGFR4	5	176455963	176456210	118	36
FGFR4	5	176456347	176456898	25	15
FGFR4	5	176457003	176457133	32	16
FGFRL1	4	1007888	1008098	21	13
FGFRL1	4	1008451	1008692	15	14
FH	1	239734167	239735925	1629	28
FH	1	239736090	239738525	2371	53
FH	1	239738707	239741889	882	52
FH	1	239742065	239743525	1179	48
FH	1	239743635	239747104	1681	53
FH	1	239747238	239749513	621	50
FIP1L1	4	53938846	53939996	44	20
FIP1L1	4	53938846	53940148	58	30
FIP1L1	4	53940040	53940148	87	36
FIP1L1	4	53940187	53943201	222	43
FIP1L1	4	53943258	53944696	449	50
FIP1L1	4	53944799	53950732	561	53
FIP1L1	4	53950796	53951444	576	52
FIP1L1	4	53951551	53951932	415	51
FIP1L1	4	53952062	53952353	145	40
FIP1L1	4	53952062	53960653	261	48
FIP1L1	4	53952421	53960653	344	42
FIP1L1	4	53960762	53975538	671	49
FIP1L1	4	53960762	53986795	327	48
FIP1L1	4	53975645	53986795	743	53
FIP1L1	4	53986888	53988950	1530	52
FIP1L1	4	53989106	54001505	191	48
FIP1L1	4	53989106	54003576	390	53
FIP1L1	4	54001531	54003576	156	47
FIP1L1	4	54003630	54004971	346	52
FIP1L1	4	54005026	54013843	460	53
FIP1L1	4	54005026	54019576	12	3
FIP1L1	4	54014056	54019576	468	50
FIP1L1	4	54019713	54020225	432	45
FNBP1	9	131692645	131697937	28	14
FNBP1	9	131698095	131702064	55	26
FNBP1	9	131702200	131702525	32	19
FNBP1	9	131702646	131704968	28	15
FNBP1	9	131705100	131710989	53	24
FNBP1	9	131711098	131725943	14	11
FNBP1	9	131711098	131727059	12	7
FNBP1	9	131726125	131727059	102	25
FNBP1	9	131727256	131729294	133	37
FNBP1	9	131729440	131731666	99	35
FNBP1	9	131731794	131759459	134	41
FNBP1	9	131759563	131760590	158	41
FNBP1	9	131760652	131780564	119	35
FNBP1	9	131780711	131781417	80	24
FNBP1	9	131781473	131796942	42	19
FNBP1	9	131797057	131845051	17	11
FOXO4	23	70233555	70237258	93	38
FOXO4	23	70238314	70238651	13	9
FRK	6	116370480	116370875	10	5
FRK	6	116371040	116372099	3	2
FRK	6	116372280	116384307	5	4
FRK	6	116384465	116395406	17	6
FRK	6	116395574	116396431	5	3
FRK	6	116396594	116431732	17	7
FSTL3	19	632559	632649	3	2
FUS	16	31099048	31101219	1453	44
FUS	16	31101243	31101334	233	43
FUS	16	31101485	31102679	1113	53
FUS	16	31102823	31103030	276	47
FUS	16	31103217	31103760	85	36
FUS	16	31104000	31105623	1155	53
FUS	16	31104000	31107146	94	32
FUS	16	31105657	31107146	2652	53
FUS	16	31107178	31107944	3402	53
FUS	16	31108047	31108486	4490	50
FUS	16	31108615	31108861	4884	53
FUS	16	31108962	31109096	1412	52
FUS	16	31109219	31109563	289	50
FUS	16	31109663	31109784	388	48
FUS	16	31109931	31110220	63	30
FYN	6	112089842	112102394	156	42
FYN	6	112102525	112122270	186	44
FYN	6	112122423	112122523	178	44
FYN	6	112122599	112124172	140	38
FYN	6	112124351	112127410	70	24
FYN	6	112124351	112127999	88	37
FYN	6	112127565	112127999	15	6
FYN	6	112127565	112130780	49	19
FYN	6	112128163	112130780	77	25
FYN	6	112130929	112131894	197	43
FYN	6	112131997	112135817	162	43
FYN	6	112135915	112142242	212	45
FYN	6	112142338	112147700	145	39
FYN	6	112147957	112208461	32	20
FYN	6	112208530	112274484	8	5
FYN	6	112274524	112300863	5	2
GMPS	3	157071379	157094000	400	51
GMPS	3	157094181	157098409	1188	53
GMPS	3	157098523	157104345	1049	53
GMPS	3	157104442	157106642	766	50
GMPS	3	157106745	157111174	667	53
GMPS	3	157111367	157111596	886	53
GMPS	3	157111761	157114901	1190	51
GMPS	3	157115052	157116501	1302	53
GMPS	3	157116674	157119715	1197	49
GMPS	3	157119820	157122669	1732	53
GMPS	3	157122784	157125723	3605	53
GMPS	3	157125848	157132247	38	6
GNAS	20	56849335	56911980	132	4
GNAS	20	56900314	56904061	1610	45
GNAS	20	56904133	56907390	102	36
GNAS	20	56904133	56911977	3659	53
GNAS	20	56904133	56911980	2669	53
GNAS	20	56907434	56911977	152	36
GNAS	20	56907434	56911980	1941	53
GNAS	20	56912034	56912121	10764	53
GNAS	20	56912240	56913832	11161	53
GNAS	20	56913929	56917611	14032	53
GNAS	20	56917665	56917799	9849	53
GNAS	20	56917872	56917970	10486	53
GNAS	20	56918028	56918133	10743	53
GNAS	20	56918253	56918400	11965	53
GNAS	20	56918530	56918783	20745	53
GNAS	20	56918850	56919132	11770	53
GOLGA5	14	92330553	92333505	36	19
GOLGA5	14	92334078	92342833	747	53
GOLGA5	14	92343060	92345397	464	49
GOLGA5	14	92345616	92346351	744	53
GOLGA5	14	92346474	92347648	813	52
GOLGA5	14	92347851	92352348	764	52
GOLGA5	14	92352518	92355805	1115	53
GOLGA5	14	92355933	92360643	1027	52
GOLGA5	14	92360741	92369219	729	51
GOLGA5	14	92371761	92373483	256	43
GOLGA5	14	92373546	92375463	2	2
GOPC	6	117991239	117994709	381	48
GOPC	6	117994889	117997427	379	52
GOPC	6	117997591	117998715	325	51
GOPC	6	117998810	118001322	423	50
GOPC	6	118001487	118003032	175	41
GOPC	6	118003207	118006755	217	37
GOPC	6	118006919	118029859	75	34
GPHN	14	66045061	66217577	59	20
GPHN	14	66217655	66312934	61	22
GPHN	14	66312991	66360944	99	35
GPHN	14	66361036	66416409	172	38
GPHN	14	66416503	66452472	189	40
GPHN	14	66452538	66459135	119	32
GPHN	14	66459407	66460663	114	30
GPHN	14	66460761	66501660	118	39
GPHN	14	66501794	66560102	163	46
GPHN	14	66560144	66595118	146	35
GPHN	14	66595255	66625452	225	42
GPHN	14	66625544	66637325	144	42
GPHN	14	66637380	66646609	108	34
GPHN	14	66646728	66648330	243	37
GPHN	14	66648388	66649487	162	37
GPHN	14	66649640	66658725	131	31
GPHN	14	66658846	66679831	127	36
GPHN	14	66679918	66695884	111	37
GPHN	14	66695957	66701631	147	42
GPHN	14	66701695	66705402	77	24
GPHN	14	66705505	66716047	78	28
GPHN	14	66716143	66717273	122	29
HIP1	7	75005480	75006578	158	44
HIP1	7	75006686	75009173	97	37
HIP1	7	75009234	75010105	203	48
HIP1	7	75010228	75011928	113	34
HIP1	7	75012033	75012321	141	42
HIP1	7	75012421	75014172	150	40
HIP1	7	75014265	75014988	141	34
HIP1	7	75015046	75016124	122	34
HIP1	7	75016234	75020687	39	23
HIP1	7	75020823	75021347	75	32
HIP1	7	75021454	75021674	194	42
HIP1	7	75021760	75022655	199	45
HIP1	7	75022790	75023265	266	44
HIP1	7	75023408	75023949	146	37
HIP1	7	75024050	75024893	124	38
HIP1	7	75025009	75025406	77	31
HIP1	7	75025494	75026971	131	37
HIP1	7	75027154	75028568	65	30
HIP1	7	75028640	75029312	111	40
HIP1	7	75029409	75030174	74	27
HIP1	7	75030314	75030427	91	39
HIP1	7	75030502	75035438	83	32
HIP1	7	75035495	75041001	62	24
HIP1	7	75041141	75048488	90	33
HIP1	7	75048549	75049326	52	25
HIP1	7	75049402	75054006	74	31
HIP1	7	75054086	75059309	166	40
HIP1	7	75059365	75059625	54	20
HIP1	7	75059767	75066437	132	28
HIP1	7	75066500	75206054	5	4
HMGA1	6	34312717	34312958	4	2
HMGA1	6	34313071	34316491	221	45
HMGA1	6	34314711	34316491	6	5
HMGA1	6	34316636	34318466	177	30
HNF4A	20	42480565	42481774	11	5
HNF4A	20	42481929	42486071	37	16
HNF4A	20	42486307	42490388	7	6
HNRNPA2B1	7	26198482	26198639	858	49
HNRNPA2B1	7	26198721	26199395	1165	52
HNRNPA2B1	7	26199517	26199719	1816	50
HNRNPA2B1	7	26199838	26201991	3038	53
HNRNPA2B1	7	26202053	26202545	1396	53
HNRNPA2B1	7	26202625	26202701	2473	51
HNRNPA2B1	7	26202802	26202951	2883	53
HNRNPA2B1	7	26203161	26203459	9648	53
HNRNPA2B1	7	26203605	26203766	7230	53
HNRNPA2B1	7	26203876	26203975	763	50
HNRNPA2B1	7	26203876	26206716	1269	53
HNRNPA2B1	7	26204010	26206716	184	44
HRAS	11	522521	522630	10	8
HRAS	11	522754	523276	11	7
HRAS	11	522754	523452	22	9
HRAS	11	523357	523452	10	8
HRAS	11	523611	523765	76	31
HRAS	11	523943	524211	89	27
HRAS	11	524374	525415	2	2
HSP90AB1	6	44322909	44324344	10575	27
HSP90AB1	6	44325297	44325389	58	7
HSP90AB1	6	44329092	44329203	6	3
IGF1R	15	97010426	97068313	9	6
IGF1R	15	97068858	97252076	4	2
IGF1R	15	97252388	97257508	4	3
IGF1R	15	97257656	97260228	23	6
IGF1R	15	97260372	97269436	33	16
IGF1R	15	97269650	97272066	34	15
IGF1R	15	97272192	97273795	25	13
IGF1R	15	97274033	97276715	39	14
IGF1R	15	97276882	97277423	24	12
IGF1R	15	97277627	97282899	14	9
IGF1R	15	97283182	97284627	15	10
IGF1R	15	97284763	97285276	25	11
[truncated: 2,721 more rows]

## Sheet: novel junctions - pre HS
Target Gene	Chromosome	5' Splice Site	3' Splice Site	# Reads	# Distinct Reads
AFF4	5	132267994	132295768	3	3
ARNT	1	149056532	149062293	3	3
BRD8	5	137526931	137527907	3	3
BRD8	5	137529695	137531521	2	2
CEP110	9	122971914	122975341	3	3
DYRK1A	21	37661799	37714470	2	2
EIF4A2	3	187985178	187986365	3	3
FANCD2	3	10080594	10081412	2	2
FANCE	6	35535514	35538543	2	2
GNAS	20	56849335	56911980	3	2
MLLT10	10	22010310	22042706	5	5
MLLT4	6	168095715	168105961	2	2
MSH2	2	47493202	47496938	2	2
MSI2	17	53107485	53111908	3	3
NACA	12	55404599	55405313	15	10
NF1	17	26582068	26616372	3	2
NPM1	5	170747614	170750913	2	2
NUMA1	11	71399547	71401588	5	5
NUP214	9	133054338	133060440	2	2
PCM1	8	17874475	17887235	5	5
PDE4DIP	1	143569084	143574674	2	2
PDE4DIP	1	143579528	143585233	5	5
PDE4DIP	1	143664045	143705947	5	5
PICALM	11	85347750	85369819	5	4
PICALM	11	85363502	85369819	15	13
PICALM	11	85403653	85457340	2	2
REL	2	61000747	61001212	2	2
SUZ12	17	27291617	27317278	3	3
SUZ12	17	27327745	27339451	2	2
TPM3	1	152396820	152408404	5	5
TRIM27	6	28980420	28984563	2	2
TTL	2	112977228	113002728	2	2
WHSC1	4	1906786	1922596	3	3

## Sheet: novel junctions - post HS
Target Gene	Chromosome	5' Splice Site	3' Splice Site	# Reads	# Distinct Reads
AAK1	2	69561596	69576620	19	8
AAK1	2	69561596	69586204	10	6
ABI1	10	27080717	27094152	19	14
ABI1	10	27084675	27094152	9	2
ABI1	10	27094252	27099179	22	11
AFF4	5	132248709	132251111	6	3
AFF4	5	132260830	132262694	3	3
AFF4	5	132267994	132295768	20	8
AKAP9	7	91441217	91460134	3	2
AKAP9	7	91447582	91460134	6	4
AKAP9	7	91508147	91509917	18	10
AKAP9	7	91570075	91577371	10	2
AKT2	19	45433850	45435715	6	5
ARHGEF12	11	119783741	119796671	83	25
ARHGEF12	11	119805435	119807689	5	3
ARHGEF12	11	119807829	119816047	12	3
ARNT	1	149055505	149056181	11	4
ARNT	1	149056532	149062293	98	27
ARNT	1	149057129	149065642	3	2
ARNT	1	149065716	149070917	4	3
BCR	22	21985207	21986738	22	11
BLM	15	89113819	89129154	6	5
BRCA1	17	38454736	38462594	6	3
BRCA1	17	38501464	38505317	4	3
BRD8	5	137524655	137526717	44	17
BRD8	5	137526931	137527907	200	42
BRD8	5	137529695	137531521	109	37
BRD8	5	137529695	137532057	3	2
BRIP1	17	57279362	57289200	2	2
BTK	23	100500990	100502211	4	2
BUB1B	15	38285950	38289127	7	2
CAMKK2	12	120177989	120185991	4	3
CARS	11	2979858	2983171	2	2
CARS	11	2983238	2990000	3	2
CARS	11	2990081	2994911	14	8
CARS	11	3017736	3035148	7	4
CARS	11	3018789	3035148	9	2
CARS	11	3018836	3035148	5	3
CASC5	15	38698500	38707559	6	4
CASC5	15	38724576	38726476	3	2
CBFA2T3	16	87473368	87475199	3	3
CBFB	16	65628158	65673616	6	3
CCNB1IP1	14	19854558	19871252	5	2
CCND3	6	42011822	42012950	2	2
CDC42BPG	11	64351658	64353518	2	2
CDK4	12	56429553	56430972	7	3
CDK6	7	92085456	92138675	2	2
CEP110	9	122892503	122898520	5	2
CEP110	9	122910093	122915600	6	3
CEP110	9	122928034	122940643	13	5
CEP110	9	122964369	122969587	4	2
CEP110	9	122971914	122975341	40	15
CHEK2	22	27425924	27435993	14	7
CHEK2	22	27438004	27450964	2	2
CHEK2	22	27451354	27467756	3	2
CLK1	2	201429778	201430685	3	2
CLK1	2	201432713	201434205	59	24
CLTC	17	55106985	55122778	2	2
CLTC	17	55115404	55115767	2	2
CLTCL1	22	17551123	17555492	2	2
CREBBP	16	3764694	3768012	20	10
CRKL	22	19602532	19633998	2	2
CRTC1	19	18743355	18747450	9	3
CTNNB1	3	41253203	41256154	10	3
CTNNB1	3	41253203	41256313	11	3
DDB2	11	47195175	47215963	4	2
DDB2	11	47212798	47213396	56	20
DDR1	6	30960465	30964443	12	11
DDX6	11	118139224	118144140	9	5
DYRK1A	21	37661799	37714470	31	15
DYRK1A	21	37661799	37766855	7	4
EFNA3	1	153325041	153325512	4	3
EIF4A2	3	187984121	187985046	9	4
EIF4A2	3	187985178	187986365	202	45
EIF4A2	3	187985178	187986646	13	6
EIF4A2	3	187986755	187987609	5	2
EIF4A2	3	187987746	187988285	54	15
EPS15	1	51604288	51640694	4	3
EPS15	1	51641791	51646394	5	2
EPS15	1	51647955	51678606	5	2
EPS15	1	51660117	51683148	6	2
EPS15	1	51685364	51699350	4	2
ERCC2	19	50552640	50556621	2	2
ERCC2	19	50560255	50564027	3	2
ERCC2	19	50564244	50565633	4	4
ERCC3	2	127763869	127766655	8	2
ETV6	12	11694360	11883340	4	2
EVI1	3	170302707	170313268	32	11
EWSR1	22	28004204	28012911	7	5
EWSR1	22	28013122	28017550	2	2
EWSR1	22	28014774	28018125	9	6
EWSR1	22	28022357	28024722	15	11
EXT2	11	44074446	44085808	2	2
FANCA	16	88334007	88336708	4	2
FANCA	16	88342675	88346046	2	2
FANCA	16	88343810	88352485	9	6
FANCA	16	88346130	88355857	23	12
FANCA	16	88378872	88385835	11	4
FANCD2	3	10053022	10056404	3	2
FANCD2	3	10056528	10059242	6	3
FANCD2	3	10060547	10069070	5	2
FANCD2	3	10066188	10076977	19	7
FANCD2	3	10080594	10081412	337	48
FANCD2	3	10082662	10089554	15	7
FANCD2	3	10084000	10089936	7	4
FANCD2	3	10091356	10097783	16	8
FANCD2	3	10102605	10105132	7	4
FANCD2	3	10105633	10108864	27	13
FANCD2	3	10108935	10110972	62	18
FANCD2	3	10108935	10111883	4	2
FANCD2	3	10108935	10113009	6	4
FANCE	6	35532107	35533670	10	7
FANCE	6	35533354	35534051	64	29
FANCE	6	35535514	35538543	18	12
FANCE	6	35535514	35541998	6	4
FANCG	9	35067395	35068601	10	4
FGFR1OP	6	167336724	167337741	16	8
FGFR1OP	6	167358371	167366080	3	3
FGFR4	5	176449299	176450351	2	2
FIP1L1	4	54005026	54019576	12	3
FNBP1	9	131711098	131725943	14	11
FNBP1	9	131711098	131727059	12	7
FUS	16	31104000	31107146	94	32
FYN	6	112127565	112127999	15	6
GNAS	20	56849335	56911980	132	4
IGF2R	6	160405552	160409270	3	2
IKZF1	7	50337896	50417731	6	5
IKZF1	7	50417898	50426920	18	9
JAK1	1	65098532	65107581	9	4
JAK2	9	4975629	5011962	2	2
KDSR	18	59150113	59157012	5	3
KTN1	14	55173006	55174249	3	2
KTN1	14	55198082	55207199	9	5
LTK	15	39586779	39587558	6	4
LYN	8	56955215	57021560	8	3
MKL1	22	39147049	39150155	3	2
MLH1	3	37013203	37020895	3	2
MLH1	3	37023557	37028314	3	2
MLH1	3	37028593	37034000	23	9
MLH1	3	37028593	37036804	15	6
MLH1	3	37031038	37036804	13	6
MLH1	3	37031038	37042131	3	3
MLH1	3	37056788	37064013	12	8
MLH1	3	37058825	37065011	7	2
MLH1	3	37064177	37065398	22	5
MLL	11	117860238	117864538	6	3
MLLT1	19	6173694	6181580	6	5
MLLT10	10	21946141	21999383	4	3
MLLT10	10	22010310	22042706	81	28
MLLT10	10	22062021	22062702	6	3
MLLT4	6	168095715	168105961	53	28
MLLT6	17	34130525	34132456	2	2
MSH2	2	47493202	47496938	26	10
MSI2	17	52833830	53029227	14	4
MSI2	17	53107485	53111908	7	3
MSN	23	64853487	64866024	8	5
MSN	23	64868570	64871853	2	2
MST1R	3	49911431	49914816	4	2
MTCP1	23	153947257	153952162	15	7
MUC1	1	153426643	153426821	3	2
MUTYH	1	45571092	45571355	4	3
MUTYH	1	45571092	45571543	10	4
MUTYH	1	45571217	45571543	2	2
NACA	12	55394737	55405313	14	7
NACA	12	55404599	55405313	648	42
NBN	8	91062296	91064125	6	4
NCKIPSD	3	48691619	48692011	8	5
NCOA2	8	71216187	71223061	11	6
NCOA4	10	51235301	51250561	113	25
NCOA4	10	51242497	51250561	10	8
NCOA4	10	51250701	51251275	45	17
NCOA4	10	51252944	51256276	4	3
NF1	17	26581117	26581985	9	5
NF1	17	26582068	26616372	7	3
NF1	17	26703557	26708103	6	3
NFKB2	10	104146235	104146650	2	2
NFKB2	10	104148269	104149034	5	2
NPM1	5	170747614	170750913	41	16
NPM1	5	170752586	170764910	9	4
NR2C2	3	15020496	15030099	35	17
NTRK1	1	155103393	155108038	5	3
NTRK1	1	155103393	155110048	6	5
NTRK1	1	155104664	155108038	6	2
NTRK1	1	155105062	155110986	9	8
NTRK1	1	155108170	155110986	15	7
NUMA1	11	71399547	71401588	25	16
NUMA1	11	71399547	71406380	4	4
NUMA1	11	71424668	71469151	5	4
NUP214	9	133001213	133005756	6	3
NUP214	9	133005917	133011336	3	2
NUP214	9	133040828	133052496	4	3
NUP214	9	133040828	133062423	3	2
NUP214	9	133043617	133054260	7	5
NUP214	9	133043617	133057415	34	14
NUP214	9	133043617	133060440	25	11
NUP214	9	133043617	133062423	5	2
NUP214	9	133052571	133057415	7	4
NUP214	9	133054338	133060440	90	26
NUP214	9	133054338	133062423	53	15
NUP214	9	133057499	133062423	15	7
NUP214	9	133064222	133080419	8	3
NUP214	9	133066924	133087985	14	8
NUP98	11	3654425	3661005	15	7
NUP98	11	3677153	3680268	40	14
NUP98	11	3678644	3683005	4	2
NUP98	11	3713129	3731121	67	27
NUP98	11	3731213	3740707	25	9
NUP98	11	3749733	3753687	7	5
PBX1	1	163048009	163057397	8	5
PCM1	8	17824976	17837377	11	7
PCM1	8	17874475	17887235	103	33
PCM1	8	17895407	17911335	5	4
PCSK7	11	116582723	116583895	3	3
PDE4DIP	1	143563855	143565874	5	3
PDE4DIP	1	143568398	143571115	12	8
PDE4DIP	1	143568398	143574674	9	6
PDE4DIP	1	143569084	143574674	50	19
PDE4DIP	1	143569084	143575491	3	2
PDE4DIP	1	143578079	143585233	9	5
PDE4DIP	1	143579528	143585233	264	49
PDE4DIP	1	143658098	143705947	11	6
PDE4DIP	1	143663732	143705947	13	7
PDE4DIP	1	143664045	143705947	242	46
PICALM	11	85347750	85369819	63	22
PICALM	11	85363502	85369819	318	49
PICALM	11	85370693	85385516	21	14
PICALM	11	85392141	85399720	9	4
PICALM	11	85403653	85457340	35	17
PICALM	11	85411159	85420158	13	6
PIM1	6	37246632	37246878	8	6
PTCH1	9	97251425	97255580	10	5
PTCH1	9	97278959	97280157	5	3
PTK2	8	141754779	141780171	52	18
PTK2	8	141780302	141785399	9	4
PTK2	8	141785485	142080405	2	2
PTK2	8	141879856	141897557	2	2
PTK2	8	141898300	141925540	9	4
PTK2	8	141943679	141969823	19	8
PTK2	8	141970049	142080405	12	7
REL	2	61000747	61001212	31	13
RPS6KA4	11	63886049	63892179	2	2
RUNX1	21	35093628	35153640	30	16
RUNX1	21	35181262	35343008	2	2
RYK	3	135377572	135384535	17	7
RYK	3	135396715	135411228	3	2
SBDS	7	66095838	66097711	15	9
SSX1	23	48002238	48006144	11	6
STIL	1	47490180	47501161	15	10
STIL	1	47510499	47525809	6	2
STK38	6	36574240	36582337	10	5
STK38	6	36591246	36597488	4	3
SUZ12	17	27291617	27317278	22	10
SUZ12	17	27327745	27339451	21	10
TAF15	17	31160692	31171140	5	3
TAF15	17	31171191	31171448	17	9
TAF15	17	31173949	31185682	4	2
TAF15	17	31175314	31185682	21	11
TAF15	17	31195484	31198022	33	6
TCF12	15	55000587	55171278	14	5
TCF3	19	1563431	1566283	3	2
THRAP3	1	36462692	36520720	43	20
THRAP3	1	36530896	36534770	3	3
TPM3	1	152396820	152408404	59	18
TPM3	1	152409810	152412007	27	13
TPM3	1	152410587	152411128	6	3
TPM3	1	152412300	152422087	14	9
TPR	1	184561608	184563214	2	2
TPR	1	184576913	184579080	4	2
TRIM27	6	28980420	28984563	23	12
TRIM27	6	28980420	28984728	3	2
TRIM27	6	28980420	28987451	2	2
TRIM33	1	114772038	114777761	49	12
TRIM33	1	114807380	114808414	5	3
TSC1	9	134777664	134787026	8	3
TSC2	16	2066586	2069033	133	33
TTK	6	80801852	80804402	2	2
TTL	2	112956548	112968190	21	12
TTL	2	112977228	113002728	2	2
TXK	4	47768447	47773175	5	3
TYRO3	15	39644630	39647706	7	3
TYRO3	15	39647851	39649516	2	2
VRK3	19	55189987	55195858	7	5
VRK3	19	55190343	55195858	29	14
WHSC1	4	1865433	1872150	24	13
WHSC1	4	1875902	1889665	4	2
WHSC1	4	1906786	1911178	3	3
WHSC1	4	1906786	1922596	44	18
WHSC1	4	1931264	1946387	13	9
WHSC1L1	8	38272626	38281261	4	2
YES1	18	714631	726807	3	2
YES1	18	736050	741704	3	2
ZMYM2	13	19533363	19536590	2	2
ZNF331	19	58717749	58750910	8	5
ZNF384	12	6658951	6668794	7	4
