# Supplementary material for: Targeted next-generation sequencing of a cancer transcriptome enhances detection of sequence variants and novel fusion transcripts
Source: Genome Biol. 2009 Oct 16;10(10):R115. doi: 10.1186/gb-2009-10-10-r115 (PMC2784330; doi:10.1186/gb-2009-10-10-r115)
Supplement: Additional data file 4 — Illumina reads from fusion transcripts [file gb-2009-10-10-r115-S4.xls]

## Sheet: BCR-ABL1 Pre-HS
>sequence_577792
AAGTCAGAGGCTACTGGCCGCTGAAGGGCTTTTGAACTCTGCTTAAATCCAGTGGCTGAGTGGACGATGACATTCA
>sequence_1029570
AAGCAGAGTTCAAAAGCCCTTCAGCGGCCAGTAGCATCTGACTTTGAGCCTCAGGGTCTGAGTGAAGCCGCTCGTT
>sequence_1529011
AGGGTCAGATGCTACTGGCCGCTGAAGGGCTTTTGAACTCTGCTTAAATCCAGTGGCTGAGTGGACGATGACATTC
>sequence_1620438
TCTATGGGTTTCTGAATGTCATCGTCCACTCAGCCACTGGATTTAAGCAGAGTTCAAAAGCCCTTCAGCGGCCAGT
>sequence_2412559
GCTCAAAGTCAGATGCTACTGGCCGCTGAAGGGCTTTTGAACTCTGCTTAAATCCAGTGGCTGAGTGGACGATGAC
>sequence_6069990
AAGCAGAGTTCAAAAGCCCTTCAGCGGCCAGTAGCATCTGACTTTGAGCCTCAGGGTCTGAGTGAAGCCGCTCGTT
>sequence_7068188
ATCGTCCACTCAGCCACTGGATTTAAGCAGAGTTCAAAAGCCCTTCAGCGGCCAGTAGCATCTGACTTTGAGCCTC
>sequence_8764029
ATCGTCCACTCAGCCACTGGATTTAAGCAGAGTTCAAAAGCCCTTCAGCGGCCAGTAGCATCTGACTTTGAGCCTC
>sequence_9499725
TCCACTCAGACCCTGAGGCTCAAAGTCAGATGCTACTGGCCGCTGAAGGGCTTTTGAACTCTGCTTAAATCCAGTG
>sequence_9549729
GGCCGCTGAAGGGCTTTTGAACTCTGCTTAAATCCAGTGGCTGAGTGGACGATGACATTCAGAAACCCATAGAGCC
>sequence_11321845
ATCGTCCACTCAGCCACTGGATTTAAGCAGAGTTCAAAAGCCCTTCAGCGGCCAGTAGCATCTGACTTTGAGCCTC
>sequence_13206926
TCTATGGGTTTCTGAATGTCATCGTCCACTCAGCCACTGGATTTAAGCAGAGTTCAAAAGCCCTTCAGCGGCCAGC
>sequence_15647853
TCAGACCCTGAGGCTCAAAGTCAGATGCTACTGGCCGCTGAAGGGCTTTTGAACGCTGCTTAAATCCAGTGGCTGA

## Sheet: BCR-ABL1 Post-HS
>sequence_3594
ATCGTCCACTCAGCCACTGGATTTAAGCAGAGTTCAAAAGCCCTTCAGCGGCCAGTAGCATCTGACTTTGAGCCTC
>sequence_33039
GGCTCTATGGGTTTCTGAATGTCATCGTCCACTCAGCCACTGGCTTTAAGCAGAGTTCAAAAGCCCTTCAGCGGCC
>sequence_105493
TTTCTGAATGTCATCGTCCACTCAGCCACTGGATTTAAGCAGAGTTCAAAAGCCCTTCAGCGGCCAGTAGCATCTG
>sequence_111624
TCAGCCACTGGATTTAAGCAGAGTTCAAAAGCCCTTCAGCGGCCAGTAGCATCTGACTTTGAGCCTCAGGGTCTGA
>sequence_141831
CTATGGGTTTCTGAATGTCATCGTCCACTCAGCCACTGGATTTAAGCAGAGTTCAAAAGCCCTTCAGCGGCCAGTA
>sequence_147691
GATTTAAGCAGAGTCCAAAAGCCCTTCAGCGGCCAGTAGCATCTGACTTTGAGCCTCAGGGTCTGAGTGAAGCAGC
>sequence_170494
AAGCAGAGTTCGAAAGCCCTTCAGCGGCCAGTAGCATCTGACTTTGAGCCTCAGGGTCTGAGTGAAGCCGCTCGTT
>sequence_204051
AGCCACTGGATTTAAGCAGAGTTCAAAAGCCCTTCAGCGGCCAGTAGCATCTGACTTTGAGCCTCAGGGTCTGAGT
>sequence_205339
AATGTCATCGTCCACTCAGCCACTGGATTTAAGCAGAGTTCAAAAGCCCTTCAGCGGCCAGTAGCATCTGACTTTG
>sequence_210545
GCTCAAAGTCAGATGCTACTGGCCGCTGAAGGGCTTTTGAACTCTGCTTAAATCCAGTGGCTGAGTGGACGATGAC
>sequence_226314
TAAGCAGAGTTCAAAAGCCCTTCAGCGGCCAGTAGCATCTGACTTTGAGCCTCAGGGTCTGAGTGAAGCCGCTCGT
>sequence_255740
CTCTATGGGTTTCTGAATGTCATCGTCCACTCAGCCACTGGATTTAAGCAGAGTTCAAAAGCCCTTCAGCGGCCAG
>sequence_258219
CCTGAGGCTCAAAGTCAGATGCTACTGGCCGCTGAAGGGCTTTTGAACTCTGCTTAAATCCAGTGGCTGAGTGGAC
>sequence_259075
CTGAATGTCATCGTCCACTCAGCCACTGGATTTAAGCAGAGTTCAAAAGCCCTTCAGCGGCCAGTAGCATCTGACT
>sequence_261742
CTATGGGTTTCTGAATGTCATCGGCCACTCAGCCACTGGATTTAAGCAGAGTTCAAAAGCCCTTCAGCGGCCAGTA
>sequence_264364
GGGCTCTATGGGTTTCTGAATGTCATCGTCCACTCAGCCACTGGATTTAAGCAGAGCTCAAAAGCCCTTCAGCGGC
>sequence_284011
CCACTCAGCCACTGGATTTAAGCAGAGTTCAAAAGCCCTTCAGCGGCCAGTAGCATCTGACTTTGAGCCTCAGGGT
>sequence_292599
ATGGGTTTCTGAATGTCATCGTCCACTCAGCCACTGGATTTAAGCAGAGTTCAAAAGCCCTTCAGCGGCCAGTAGC
>sequence_311349
ACTCAGACCCTGAGGCTCAAAGTCAGATGCTACTGGCCGCTGAAGGGCTTTTGAACTCTACTTAAATCCAGTGGCT
>sequence_349669
GTCAGATGCTACTGGCCGCTGAAGGGCTTTTGAACTCTGCTTAAATCCAGTGGCTGAGTGGACGATGACATTCAGA
>sequence_410721
CCACTCAGCCACTGGATTTAAGCAGAGTTCAAAAGCCCTTCAGCGGCCAGTAGCATCTGACTTTGAGCCTCAGGGC
>sequence_421518
CTGAATGTCATCGTCCACTCAGCCACTGGATTTAAGCAGAGTTCAAAAGCCCTTCAGCGGCCAGTAGCATCTGACT
>sequence_427923
CCACTCAGCCACTGGATTTAAGCAGAGTTCAAAAGCCCTTCAGCGGCCAGTAGCATCTGACTTTGAGCCTCAGGGT
>sequence_429194
CAGATGCTACTGGCCGCTGAAGGGCTTTTGAACTCTGCTTAAATCCAGTGGCTGAGTGGACGATGACATTCAGAAA
>sequence_444900
GATTTAAGCAGAGTTCAAAAGCCCTTCAGCGGCCAGTAGCATCTGACTTTGAGCCTCAGGGTCTGAGTGAAGCCGC
>sequence_463491
ACTGGCCGCTGAAGGGCTTTTGAACTCTGCTTAAATCCAGTGGCTGAGTGGACGATGACATTCAGAAACCCATAGA
>sequence_475051
GGGTTTCTGAATGTCATCGTCCACTCAGCCACTGGATTTAAGCAGAGTTCAAAAGCCCTTCAGCGGCCAGTAGCAT
>sequence_510400
GTTTCTGAATGTCATCGTCCACTCAGCCACTGGATTTGAGCAGAGTTCAAAAGCCCTTCAGCGGCCAGTAGCATCT
>sequence_513992
GGATTTAAGCAGAGTTCAAAAGCCCTTCAGCGGCCAGTAGCATCTGACTTTGAGCCTCAGGGTCTGAGTGAAGCCG
>sequence_550656
CGCTGAAGGGCTTTTGAACTCTGCTTAAATCCAGTGGCTGAGTGGACGATGACATTCAGAAACCCATAGAGCCCCG
>sequence_565364
CCACTGGATTTAAGCAGAGTTCAAAAGCCCTTCAGCGGCCAGTAGCATCTGACTTTGAGCCTCAGGGGCTGAGTGA
>sequence_567252
CCACTCAGCCACTGGATTTAAGCAGAGTTCAAAAGCCCTTCAGCGGCCAGTAGCATCTGACTTTGAGCCTCAGGGT
>sequence_576574
CTACTGGCCGCTGAAGGGCTTTTGAACTCTGCTTAAATCCAGTGGCTGAGTGGACGATGACATTCAGAAACCCATA
>sequence_603698
ATGGGTTTCTGAATGTCATCGTCCACTCAGCCACTGGATTTAAGCAGAGTTCAAAAGCCCTTCAGCGGCCAGTAGC
>sequence_605024
ACCCTGAGGCTCAAAGTCAGATGCTACTGGCCGCTGAAGGGCTTTTGAACTCTGCTTAAATCCAGTGGCTGAGTGG
>sequence_611066
ATGTCATCGTCCACTCAGCCACTGGATTTAAGCAGAGTTCAAAAGCCCTTCAGCGGCCAGTAGCATCTGACTTTGA
>sequence_617444
ATGGGTTTCTGAATGTCATCGTCCACTCAGCCACTGGATTTAAGCAGAGTTCAAAAGCCCTTCAGCGGCCAGTAGC
>sequence_638474
GTTTCTGAATGTCATCGTCCACTCAGCCACTGGATTTAAGCAGAGTTCAAAAGCCCTTCAGCGGCCAGTAGCATCT
>sequence_643755
GTCATCGTCCACTCAGCCACTGGATTTAAGCAGAGTTCAAAAGCCCTTCAGCGGCCAGTAGCATCTGACTTTGAGC
>sequence_650018
ATGTCATCGTCCACACAGCCACTGGATTTAAGCAGAGTTCAAAAGCCCTACAGCGGCCAGTAGCATCTGACTTTGA
>sequence_652643
TAAGCAGAGTTCAAAAGCCCTTCAGAGGCCAATAGCATCTGACTTTGAGCCTCAGGGTCTGAGTGAAGCCGCTCGT
>sequence_660694
TGAATGTCATCGTCCACTCAGCCACTGGATTTAAGCAGAGTTCAAAAGCCCTTCAGCGGCCAGTAGCATCTGACTT
>sequence_673698
GTCAGATGCTACTGGCCGCTGAAGGGCTTTTGAACTCTGCTTAAATCCAGCGGCTGAGTGGACGATGACATTCAGA
>sequence_679246
TCCACTCAGCCACTGGATTTAAGCAGAGTTCAAAAGCCCTTCGGCGGCCAGTAGCATCGGACTTTGAGCCTCAGGG
>sequence_684407
TGGATTTAAGCAGAGTTCAAAAGCCCTGCAGCGGCCAGTAGCATCTGACTTTGAGACTCAGGGTCTGAGTGAAGCC
>sequence_709427
CCACTGGATTTAAGCAGAGTTCAAAAGCCCTTCAGCGGCCAGTAGCATCTGACTTTGAGCCTCAGGGTCTGAGTGA
>sequence_717291
CGCTGAAGGGCTTTTGAACTCTGCTTAAATCCAGTGGCTGAGTGGACGATGACATTCAGAAACACATAGAGCCCCG
>sequence_724711
CCACTGGATTTAAGCAGAGTTCAAAAGCCCTTCAGCGGCCAGTAGCATCTGACTTTGAGCCTCAGGGTCTGAGTGA
>sequence_881425
ACTCAGCCACTGGATTTAAGCAGAGTTCAAAAGCCCTTCAGCGGCCAGTAGCATCTGACTTTGAGCCTCAGGGTCT
>sequence_884653
GGGGCTCTATGGGTTTCTGAATGTCATCGTCCACTCAGCCACTGGATTTAAGCAGAGTTCAAAAGCCCTTCAGCGG
>sequence_924191
ACTCAGCCACTGGATTTAAGCAGAGTTCAAAAGCCCTTCAGCGGACAGTAGCATATGACTTTGAGCCTCAGGGTCT
>sequence_959958
TTCTGAATGTCATCGTCCACTCAGCCACTGGATTTAAGCAGAGTTCAAAAGCCCTTCAGCGGCCAGTAGCATCTGA
>sequence_982637
TCAGATGCTACTGGCCGCTGAAGGGCTTTTGAACTCTGCTTAAATCCAGTGGCTGAGTGGACGATGACATTCAGAA
>sequence_987803
TAAGCAGAGTTCAAAAGCCCTTCAGCGGCCAGTAGCATCTGACTTTGAGCCTCAGGGTCTGAGTGAAGCCGCTCGT
>sequence_1013159
CACTGGATTTAAGCAGAGTTCAAAAGCCCTTCAGCGGCCAGTAGCATCTGACTTTGAGCCTCAGGGTCTGAGTGAA
>sequence_1017984
CACTGGATTTAAGCAGAGTTCAAAAGCCCTTCAGCGGCCAGTAGCATCTGACTTTGAGCCTCAGGGTCTGAGTGAA
>sequence_1029926
ACTCAGCCACTGGATTTAAGCAGAGTTCAAAAGCCCTTCAGCGGCCAGTAGCATCTGACTTTGAGCCTCAGGGTCT
>sequence_1030657
TCACTCAGACCCTGAGGCTCAAAGTCAGATGCTACTGGCCGCTGAAGGGCTTTTGAACTCTGCTTAAATCCAGTGG
>sequence_1035890
AAGCAGAGTTCAAAAGCCCTTCAGCGGCCAGTAGCATCTGACTTTGAGCCTCAGGGTCTGAGTGAAGCCGCTCGTT
>sequence_1052771
ATCGTCCACTCAGCCACCGGATTTAAGCAGAGTTCAAAAGCCCTTCAGCGGCCAGTAGCATCTGACTTTGAGCCTC
>sequence_1056884
ATTTAAGCAGAGTTCAAAAGCCCTTCAGCGGCCAGTAGCATCTGACTTTGAGCCTCAGGGTCTGAGTGAAGCCGCT
>sequence_1125234
TCAGCCACTGGATTTAAGCAGAGTTCAAAAGCCCTTCAGCGGCCAGTAGCATCTGACTTTGAGCCTCAGGGTCTGA
>sequence_1163450
CTATGGGTTTCTGAATGTCATCGTCCACTCAGCCACTGGATTTAAGCAGAGTTCAAAAGCCCTTCAGCGGCCGGTA
>sequence_1179659
GTCATCGTCCACTCAGCCACTGGATTTAAGCAGAGTTCAAAAGCCCTTCAGCGGCCAGTAGCATCTGACTTTGAGC
>sequence_1221544
AGCCACTGGATTTAAGCAGAGTTCAAAAGCCCTTCAGCGGCCAGTAGCATCTGACTTTGAGCCTCAGGGTCTGAGT
>sequence_1230128
ATTTAAGCAGAGTTCAAAAGCCCTTCAGCGGCCAGTAGCATCTGACTTTGAGCCTCAGGGACTGAGTGAAGCCGCT
>sequence_1238148
ACTGGCCGCTGAAGGGCTTTTGAACTCTGCTTAAATCCAGTGGCTGAGTGGACGATGACATTCAGAAACCCATAGA
>sequence_1238707
AGCAGAGTTCAAAAGCCCTTCAGCGGCCAGTAGCATCTGACTTTGAGCCTCAGGGTCTGAGTGAAGCCGCTCGTTG
>sequence_1239669
AGCCACTGGATTTAAGCAGAGTTCAAAAGCCCTTCAGCGGCCAGTAGCATCTGACTTTGAGCCTCAGGGTCTGAGT
>sequence_1259443
GTTTCTGAATGTCATCGTCCACTCAGCCACTGGATTTAAGCAGAGTTCAAAAGCCCTTCAGCGGCCAGTAGCATCT
>sequence_1268326
GTCAGATGCTACTGGCCGCTGAAGGGCTTTTGAACTCTGCTTAAATCCAGTGGCTGAGTGGACGATGACATTCAGA
>sequence_1269931
TACTGGCCGCTGAAGGGCTTTTGAACTCTGCTTAAATCCAGTGGCTGAGTGGACGATGACATTCAGAAACCCATAG
>sequence_1338758
CGTCCACTCAGCCACTGGATTTAAGCAGAGTTCAAAAGCCCTTCAGCGGCCAGTAGCATCTGACTTTGAGCCTCAG
>sequence_1351155
CCACTCAGCCACTGGATTTAAGCAGAGTTCAAAAGCCCTTCAGCGGCCAGTAGAATCTGACTTTGAGCCTCAGGGT
>sequence_1361715
CCACTGGATTTAAGCAGAGTTCAAAAGCCCTTCAGCGGCCAGTAGCATCTGACTTTGAGCCTCAGGGTCTGAGTGA
>sequence_1375969
ACGAGCGGCTTCACTCAGACCCTGAGGCTCAAAGTCAGATGCTACTGGCCGCTGAAGGGCTTTTGAACTCTGCTTA
>sequence_1389881
ACTCAGCCACTGGATTTAAGCAGAGTTCAAAAGCCCTTCAGCGGCCAGTAGCATCTGACTTTGAGCCTCAGGGTCT
>sequence_1412463
GTCAGATGCTACTGGCCGCTGAAGGGCTTTTGAACTCTGCTTAAATCCAGTGGCTGAGTGGACGATGACATTCAGA
>sequence_1416841
GTCCACTCAGCCACTGGATTTAAGCAGAGTTCAAAAGCCCTTCAGCGGCCAGTAGCATCTGACTTTGAGCCTCAGG
>sequence_1439146
GTCCACTCAGCCACTGGATTTAAGCAGAGTTCAAAAGCCCTTCAGCGGACAGTAGCATCTGACTTTGAGCCTCAGG
>sequence_1445036
TGGATTTAAGCAGAGTTCAAAAGCCCTTCAGCGGCCAGTAGCATCTGACTTTGAGCCTCAGGGTCTGAGTGAAGCC
>sequence_1448010
GAGGCTCAAAGTCAGATGCTACTGGCCGCTGAAGGGCTTTTGAACTCTGCTTAAATCCAGTGGCTGAGTGGACGAT
>sequence_1489510
CTATGGGTTTCTGAATGTCATCGTCCACTCAGCCACTGGATTTAAGCAGAGTTCAAAAGCCCTTCAGCGGCCAGTA
>sequence_1530434
ACTGGCCGCTGAAGGGCTTTTGAACTCTGCTTAAATCCAGTGGCTGAGTGGACGATGACATTCAGAAACCCATAGA
>sequence_1534580
ACTCAGACCCTGAGGCTCAAAGTCAGATGCTACTGGCCGCTGAAGGGCTTTTGAACTCTGCTTAAATCCAGTGGCT
>sequence_1596715
GCTGAAGGGCTTTTGAACTCTGCTTAAATCCAGTGGCTGAGTGGACGGTGACATTCAGAAACCCATAGAGCCCAGG
>sequence_1597484
GCTCTATGGGTTTCTGAATGTCATCGTCCACTCAGCCACTGGATTTAAGCAGAGTTCAAAAGCCCTTCAGCGGCCA
>sequence_1606582
GCTCAAAGCCAGATGCTACTGGCCGCTGAAGGGCTTTTGAACTCTGCTTAAATCCAGTGGCTGAGTGGACGATGAC
>sequence_1608556
CGGGGCTCTATGGGTTTCCGAATGTCATCGTCCACTCAGCCACTGGATTTAAGCAGAGTTCAAAAGCCCTTCAGCG
>sequence_1618650
GTCCACTCAGCCACTGGATTTAAGCAGAGTTCAAAAGCCCTTCAGCGGCCAGTAGCATCTGACTTAGAGCCTCAGG
>sequence_1628629
CTACTGGCCGCTGAAGGGCTTTTGAACTCTGCTTAAATCCAGTGGCTGAGTGGACGATGACATTCCGAAACCCATA
>sequence_1660805
GCTCTATGGGTTTCTGAATGTCATCGTCCACTCAGCCACTGGATTTAAGCAGAGTTCAAAAGCCCTTCAGCGGCCA
>sequence_1672881
GCTCAAAGTCAGATGCTACTGGCCGCTGAAGGGCTTTTGAACTCTGCTTAAATCCAGTGGCTGAGTGGACGATGAC
>sequence_1683037
ATTTAAGCAGAGTTCAAAAGCCCTTCAGCGGCCAGTAGCATCTGACTTTGAGCCTCAGGGTCTGAGTGAAGCCGCT
>sequence_1728212
TTTCTGAATGTCATCGTCCACTCAGCCACTGGATTTAAGCAGAGTTCAAAAGCCCTTCAGCGGCCAGTAGCATCTG
>sequence_1729404
GTCATCGTCCACTCAGCCACTGGATTTAAGCAGAGTTCAAAAGCCCTTCAGCGGCCAGTAGCATCTGACTTTGAGC
>sequence_1752948
GAGCGGCTTCACTCAGACCCTGAGGCTCAAAGTCAGATGCTACTGGCCGCTGAAGGGCTTTTGAACTCTGCTTAAA
>sequence_1767310
CACTCAGACCCTGAGGCTCAAAGTCAGATGCTACTGGCCGCTGAAGGGCTTTTGAACTCTGCTTAAATCCAGTGGC
>sequence_1774426
TAAGCAGAGTTCAAAAGCCCTTCAGCGGCCAGTAGCATCTGCCTTTGAGCCTCAGGGTCTGAGTGAACCCGCTCGT
>sequence_1800154
CCGCTGAAGGGCTTTTGAACTCTGCTTAAATCCAGTGGCTGAGTGGACGATGACATTCAGAAACCCATAGAGCCCC
>sequence_1804353
ATCGTCCACTCAGCCACTGGATTTAAGCAGAGTTCAAAAGCCCTTCAGCGGCCAGTAGCATCTGACTTTGAGCCTC
>sequence_1807860
ACGAGCGGCTTCACTCAGACCCTGAGGCTCAAAGTCAGATGCTACTGGCCGCTGAAGGGCTTTTGAACTCTGCTTA
>sequence_1830751
AGACCCTGAGGCTCAAAGTCAGATGCTACTGGCCGCTGAAGGGCTTTTGAACTCTGCTTAAATCCAGTGGCTGAGG
>sequence_1888023
GTCCACTCAGCCACTGGATTTAAGCAGAGTTCAAAAGCCCTTCAGCGGCCAGTAGCATCTGACTTTGAGCCTCAGG
>sequence_1929450
CTGAATGTCATCGTCCACTCAGCCACTGGATTTAAGCAGAGTTCAAAAGCCCTTCAGCGGCCAGTAGCATCTGACT
>sequence_1937530
CAAAGTCAGATGCTACTGGCCGCTGAAGGGCTTTTGAACTCTGCTTAAATCCAGTGGCTGAGTGGACGATGACAGT
>sequence_1983712
TGTCATCGTCCACTCAGCCACTGGATTTAAGCAGAGTTCAAAAGCCCTTCAGCGGCCAGTAGCATCTGACTTTGAG
>sequence_2005364
GCTGAAGGGCTTTTGAACTCTGCTTAAATCCAGTGGCTGAGTGGACGATGACATTCAGAAACCCATAGAGCCCCGG
>sequence_2009011
GTCATCGTCCACTCAGCCACTGGATTTAAGCAGAGTTCAAAAGCCCTTCAGCGGCCAGTAGCATCTGACTTTGAGC
>sequence_2020345
GAATGTCATCGGCCACTCAGCCACTGGATTTAAGCAGAGTTCAAAAGCCCTTCAGCGGCCAGCAGCATCTGACTTT
>sequence_2035728
GGGCTCTATGGGTTTCTGAATGTCATCGTCCACTCAGCCACTGCATTTAAGCAGAGATCAAAAGCCCTTCAGCGGC
>sequence_2060247
CTGAATGTCATCGTCCACTCAGCCACTGGATTTAAGCAGAGTTCAAAAGCCCTTCAGCGGCCAGTAGCATCTGACT
>sequence_2073164
CAGCCACTGGATTTAAGCAGAGTTCAAAAGCCCTTCAGTGGCCAGTCGCATCTGACTTTGAGCCTCAGGGTCTGAG
>sequence_2073240
CAACGAGCGGCTTCACTCAGACCCTGAGGCTCAAAGTCAGATGCTACTGGCCGCGGAAGGGCTTTTGAACTCTGCT
>sequence_2073306
CAACGAGCGGCTTCACTCAGACCCTGAGGCTCAAAGTCAGATGCTACTGGCCGCTGAAGGGCTTTTAAACTCTGCT
>sequence_2076694
CTGGATTTAAGCAGAGTTCAAAAGCCCTTCAGCGGCCAGTAGCAGCTGACTTTGAGCCTCAGGGTCTGCGTGAAGC
>sequence_2093942
CACTGGATTTAAGCAGAGTTCAAAAGCCCTTCAGCGGCCAGTAGCATCTGACTTTGAGCCTCAGGGTCTGAGTGAA
>sequence_2119627
ACTGGATTTAAGCAGAGTTCAAAAGCCCTTCAGCGGCCAGTAGCATCTGACTTTGAGCCTCAGGGTCTGAGTGAAG
>sequence_2121712
AGCCACTGGATTTAAGCAGAGTTCAAAAGCCCTTCAGCGGCCAGTAGCATCTGACTTTGAGCCTCAGGGTCTGAGG
>sequence_2170954
TCAGATGCTACTGGCCGCTGAAGGGCTTTTGAACTCTGCTTAAATCCAGTGGCTGAGTGGACGATGACATTCAGAA
>sequence_2174247
GGCTTCACTCAGACCCTGAGGCTCAAAGTCAGATGCTACTGGCCGCTGAAGGGCTTTTGAACTCTGCTTAAATCCA
>sequence_2191657
TCAGATGCTACTGGCCGCTGAAGGGCTTTTGAACTCTGCTTAAATCCAGTGGCTGAGTGGACGATGACATTCAGAA
>sequence_2193858
ACTCAGCCACTGGATTTAAGCAGAGTTCAAAAGCCCTTCAGCGGCCAGTAGCATCTGACTTTGAGCCTCAGGGTCT
>sequence_2197501
TCAGCCACTGGATTTAAGCAGAGTTCAAAAGCCCTTCAGCGGCCAGTAGCATCTGACTTTGAGCCTCAGGGTCTGA
>sequence_2210673
TGGGTTTCTGAATGTCATCGTCCACTCAGCCACTGGATTTAAGCAGAGTTCAAAAGCCCTACAGCGGCCAGTAGCA
>sequence_2210950
TGAATGTCATCGTCCACTCAGCCACTGGATTTAAGCAGAGTTCAAAAGCCCTTCAGCGGCCAGTAGCATCTGACTT
>sequence_2215741
GTCCACTCAGCCACTGGATTTAAGCAGAGTTCAAAAGCCCTTCAGCGACCAGTAGCATCTGACTTTGAGCATCAGG
>sequence_2240438
CAGATGCTACTGGCCGCTGAAGGGCTTTTGAACTCTGCTTAAATCCAGTGGCTGAGTGGACGATGACATTCAGAAA
>sequence_2261750
AAGTCAGATGCTACTGGCCGCTGAAGGGCTTTTGAACTCTGCTTAAATCCAGTGGCTGAGTGGACGATGACATTCA
>sequence_2301728
ATGGGTTTCTGAATGTCATCGTCCACTCAGCCACTGGATTTAAGCAGAGTTCAAAAGCCCTTCAGCGGCCAGTAGC
>sequence_2309024
GCTACTGGCCGCTGAAGGGCTTTTGAACTCTGCTTAAATCCAGTGGCTGAGTGGACGATGACATTCAGAAACCCAT
>sequence_2315155
TCTGAATGTCATCGTCCACTCAGCCACTGGATTTAAGCAGAGTTCAAAAGCCCTTCAGCGGCCAGTAGCATCTGAC
>sequence_2357179
CAACGAGCGGCTTCACTCAGACCCTGAGGCTCAAAGTCAGATGCTACTGGCCGCTGAAGGGCTTTTGAACTCTGCT
>sequence_2362898
CAACGAGCGGCTTCACTCAGACCCTGAGGCTCAAAGTCAGATGCTACTGGCCGCTGAAGGGCTTTTGAACTCTGCT
>sequence_2370636
TGCCACTGGCCGCTGAAGGGCTTTTGAACTCTGCTTAAATCCAGTGGCTGAGTGGACGATGACATTCAGAAACCCA
>sequence_2399290
ATTTAAGCAGAGGTCAAAAGCCCTTCAGCGGCCAGTAGCATCTGACTTCGAGCCTCAGGGTCTGAGTGAAGCCGCT
>sequence_2408014
AGCAGAGTTCAAAAGCCCTTCAGCGGCCAGTAGCATCTGACTTTGAGCCTCAGGGTCTGAGTGAAGCCGCTCGTTG
>sequence_2436885
GTCATCGCCCACTCAGCCACTGGATTTAAGCAGAGTTCAAAAGCCCGTCAGCGGCCAGTAGCATCTGACTTTGAGC
>sequence_2440222
GAATGTCATCGTCCACTCAGCCACTGGATTTAAGCAGAGTTCAAAAGCCCTTCAGCGGCCAGTAGCATCTGACTTT
>sequence_2448643
GCTCAAAGTCAGATGCTACTGGCCGCTGAAGGGCTTTTGAACTCTGCTTAAATCCAGTGGCTGAGTGGACGATGAC
>sequence_2453572
GGGTTTCTGAATGTCATCGTCCACTCAGCCACTGGATTTAAGCAGAGTTCAAAAGCCCTTCAGCGGCCAGTAGCAT
>sequence_2469636
TTCACTCAGACCCTGAGGCTCAAAGTCAGATGCTACTGGCCGCTGAAGGGCTTTTGAACTCTGCTTAAATCCAGTG
>sequence_2482360
GTCATCGTCCACTCAGCCACTGGATTTAAGCAGAGTTCAAAAGCCCTTCAGCGGCCAGTAGCATCTGACTTTGAGC
>sequence_2488646
TGAATGTCATCGTCCACTCAGCCACTGGATTTAAGCAGAGTTCAAAAGCCCTTCAGCGGCCAGTAGCATCTGACTT
>sequence_2497315
GAGCGGCTTCACTCAGACCCTGAGGCTCAAAGTCAGATGCTACTGGCCGCTGAAGGGCTTTTGAACTCTGCTTACA
>sequence_2509082
CTGAATGTCATCGTCCACTCAGCCACTGGATTTAAGCAGAGTTCAAAAGCCCTTCAGCGGCCAGTAGCATCTGACT
>sequence_2530091
CGTCCACTCAGCCACTGGATTTAAGCAGAGTTCAAAAGCCCTTCAGCGGCCAGTAGCATCTGACTTTGAGCCTCAG
>sequence_2534504
CTATGGGTTTCTGAATGTCATCGTCCACTCAGCCACTGGATTTAAGCAGAGTTCAAAAGCCCTTCAGCGGCCAGTA
>sequence_2574721
GCTCTATGGGTTTCTGAATGTCATCGTCCACTCAGCCACTGGATTTAAGCAGAGTTCAAAAGCCCTTCAGCGGCCA
>sequence_2598275
GATTTAAGCAGAGTTCAAAAGCCCTTCAGCGGCCAGTAGCATCTGACTTTGAGCCTCAGGGTCTGAGTGAAGCCGC
>sequence_2601277
TATGGGTTTCTGAATGTCATCGTCCACTCAGCCACTGGATTTAAGCAGAGTTCAAAAGCCCTTCAGCGGCCAGTAG
>sequence_2623845
GAATGTCATCGTCCATTCAGCAACTGGATTTAAGCAGAGTTCAAAAGCCCTTCAGCGGCCAGTAGCATCTGACTTT
>sequence_2632393
GTCATCGTCCACTCAGACACTGGATTTAAGCAGAGTTCAAAAGCCCTTCAGCAGCCAGTAGCATCTGACTTTGAGC
>sequence_2671101
CTGGATTTAAGCAGAGTTCAAAAGCCCTTCAGCGGCCAGCAGCATCTGACTTTGAGCCTCAGGGTATGAGTGAAGC
>sequence_2671189
CACTGGATTTAAGCAGAGTTCAAAAGCCCTTCAGCGGCCAGTAGCATCTGACTTTGAGCCTCAGGGTCTGAGTGAA
>sequence_2671465
CGTCCACTCAGCCACTGGATTTAAGCAGAGTTCAAAAGCCCTTCAGCGGCCAGTAGCATCTGACTTTGAGCCTCAG
>sequence_2672448
CGCTGAAGGGCTTTTGAACTCTGCTGAAATCCAGTGGCTGAGTGGACGATGACATTCAGAAACCCATAGAGCCCCG
>sequence_2684993
AAGCAGAGTTCAAAAGCCCTTCAGCGGCCAGTAGCATCTGACTTTGAGCCTCAGGGTCTGAGTGAAGCCGCTCGTT
>sequence_2699124
AGCCACTGGATTTAAGCAGAGTTCAAAAGCCCTTCAGCGGCCAGTAGCATCTGACTTTGAGCCTCAGGGTCTGAGT
>sequence_2712284
ACTCAGCCACTGGATTTAAGCAGAGTTCAAAAGCCCTTCAGCGGCCAGTAGCATCTGACTTTGAGCCTCAGGGTCT
>sequence_2722625
GTTTCTGAATGTCATCGTCCACTCAGCCACTGGATTTAAGCAGAGTTCAAAAGCCCTTCAGCGGCCAGTAGCATCT
>sequence_2722626
ATCGTCCACTCAGCCACTGGATTTAAGCAGAGTTCAAAAGCCCTTCAGCGGCCAGTAGCATCTGACTTTGAGCCTC
>sequence_2727674
GAGGCTCAAAGTCAGATGCTACTGGCCGCTGAAGGGCTTTTGAACTCTGCTTAAATCCAGTGGCTGAGTGGACGAT
>sequence_2737692
GCTCAAAGTCAGATGCTACTGGCCGCTGAAGGGCTTTTGAACTCTGCTTAAATCCAGTGGCTGAGTGGACGATGAC
>sequence_2763211
GTCATCGTCCACTCAGCCACTGGATTTAAGCAGAGTTCAAAAGCCCTTCAGCGGCCAGTAGCATCTGACTTTGAGC
>sequence_2785327
CTCAGACCCTGAGGCTCAAAGTCAGATGCTACTGGCCGCTGAAGGGCTTTTGAACTCTGCTTAAATCCAGTGGCTG
>sequence_2802783
CCTGAGGCTCAAAGTCAGATGCTACTGGCCGCTGAAGGGCTTTTGAACTCTGCTTAAATCCAGTGGCTGAGTGGAC
>sequence_2817369
CCACTGGATTTAAGCAGAGTTCAAAAGCCCTTCAGCGGCCAGTAGCATCTGACTTTGAGCCTCAGGGTCTGAGTGA
>sequence_2818629
CTGAGGCTCAAAGTCAGATGCTACTGGCCGCTGAAGGGCTTTTGAACTCTGCTTAAATCCAGTGGCTGAGTGGAAG
>sequence_2830109
AGCAGAGTTCAAAAGCCCTTCAGCGGCCAGTAGCATCTGACTTTGAGCCTCAGGGTCTGAGTGAAGCCGCTCGTTG
>sequence_2844362
ACTAAGCCACTGGATTTAAGCAGAGTTAAAAAGCCCTTCAGCGGCCAGTAGCATCTGACTTTGAGCCTCAGGGTCT
>sequence_2867273
ACTCAGCCACTGGATTTAAGCAGAGTTCAAAAGCCCTTCAGCGGCCAGTAGCATCTGACTTTGAGCCTCAGGGTCT
>sequence_2875043
GGATTTAAGCAGAGTTCAAAAGCCCTTCAGCGGCCAGTAGCATCTGACTTTGAGCCTCAGGGTCTGAGTGAAGCCG
>sequence_2877461
GGCCGCTGAAGGGCTTTTGAACTCTGCTTAAATCCAGTGGCTGAGTGGACGATGACATTCAGAAACCCATAGAGCC
>sequence_2883047
ACTGGATTTAAGCAGAGTTCAAAAGCCCTTCAGCGGCCAGTAGCATCTGACTTTGAGCCTCAGGGTCTGAGTGAAG
>sequence_2898495
GGCTCAAAGTCAGATGCTACTGGCCGCTGAAGGGCTTTTGAACTCTGCTTAAATCCAGTGGCTGAGTGGACGATGA
>sequence_2915680
GTCCACTCAGCCACTGGATTTAAGCAGAGTTCAAAAGCCCTTCAGCGGCCAGTAGCATCTGACTTTGAGCCTCAGG
>sequence_2919707
GGTTTCTGAATGTCATCGTCCACTCAGCCACTGGATTTAAGCAGAGTTCAAAAGCCCTTCAGCGGCCAGTAGCATC
>sequence_2923441
TTCTGAATGTCATCGTCCACTCAGCCACTGGATTTAAGCAGAGTTCAAAAGCCCTTCAGCGGCCAGTAGCATCTGA
>sequence_2953562
CAAAGTCAGATGCTACTGGCCGCTGAAGGGCTTTTGAACTCTGCTTAAATCCAGTGGCTGAGTGGACGATGACATT
>sequence_2966473
CATCGTCCACTCAGCCACTGGATTTAAGCAGAGTTCAAAAGCCCTTCAGCGGCCAGTAGCATCTGACTTTGAGCCT
>sequence_2970955
CATCGTCCACTCAGCCACTGGATTTAAGCAGAGTTCAAAAGCCCTTCAGCGGCCAGTAGCATCTGACTTTGAGCCC
>sequence_3006670
AGCCACTGGATTTAAGCAGAGTTCAAAAGCCCTTCAGCGGCCAGTAGCATCTGACTCTGAGCCTCAGGGTCTGAGT
>sequence_3021118
TCTATGGGTTTCTGAATGTCATCGTCCACTCAGCCACTGGATTTAAGCAGAGTTCAAAAGCCCTTCAGCGGCCAGT
>sequence_3044645
GAATGTCATCGTCCACTCAGCCACTGGATTTAAGCAGAGTTCAAAAGCCCTTCAGCGGCCAGTAGCATCTGACTTT
>sequence_3062333
TGGATTTAAGCAGAGTTCAAAAGCCCTTCAGCGGCCAGTAGCATCTGACTTTGAGCCTCAGGGTCTGAGTGAAGCC
>sequence_3099801
GCTGAAGGGCTTTTGAACTCTGCTTAAATCCAGTGGCTGAGTGGACGATGACATTCAGAAACCCATAGAGCCCAGG
>sequence_3105274
CCACTGGATTTAAGCAGAGTTCAAAAGCCCTTCAGCGGCCAGTAGCATCTGACTTTGAGCCTCAGGGTCTGAGTGA
>sequence_3106403
TACTGGCCGCTGAAGGGCTTTTGAACTCTGCTTAAATCCAGGGGCTGAGTGGACGATGACATTCAGAAAACCATAG
>sequence_3110953
TGTCATCGTCCACTCAGCCACTGGATTTAAGCAGAGTTCAAAAGCCCTTCAGCGGCCAGTAGCATCAGACTTTGAG
>sequence_3112615
CGCTGAAGGGCTTTTGAACTCTGCTTAAATCCAGTGGCTGAGTGGACGATGACATTCAGAAACCCATAGAGCCCCG
>sequence_3137419
ATTTAAGCAGAGTTCAAAAGCCCTTCAGCGGCCAGTAGCATCTGACTTTGAGCCTCAGGGCCTGAGTGAAGCCGCT
>sequence_3168758
GGATTTAAGCAGAGTTCAAAAGCCCTTCAGCGGCCAGTAGCATCTGACTTTGAGCCTCAGGGTCTGAGTGAAGCCG
>sequence_3171097
GAGCGGCTTCACTCAGACCCTGAGGCTCAAAGTCAGATGCTACTGGCCGCTGAAGGGCTTTTGAACTCTGCTTAAA
>sequence_3172259
TTCTGAATGTCATCGTCCACTCAGCCACTGGATTTAAGCAGAGTTCAAAAGCCCTTCAGCGGCCAGTAGCATCTGA
>sequence_3172575
GTTTCTGAATGTCATCGTCCAGTCAGCCACTGGATTTAAGCAGAGGTCAAAAGCCCTTCAGCGGCCAGTAGCATCT
>sequence_3175942
GGGCTCTATGGGTTTCTGAATGTCATCGTCCACTCAGCCACTGGATTTAAGCAGAGTTCAAAAGCCCTTCAGCGGC
>sequence_3180500
GATTTAAGCAGAGTTCAAAAGCCCTTCAGCGGCCAGTAGCATCTGACTTTGAGCCTCAGGGTCTGAGTGAAGCCGC
>sequence_3181609
TTCTGAATGTCATCGTCCACTCAGCCACTGGATTTAAGCAGAGTTCAAAAGCCCTTCAGCGGCCAGTAGCATCTGA
>sequence_3186045
GCTCAAAGTCAGATGCTACTGGCCGCTGAAGGGCTTTTGAACTCTGCTTAAATCCAGTGGCTGAGTGGACGATGAC
>sequence_3188651
GAGCGGCTTCACTCAGACCCTGAGGCTCAAAGTCAGATGCTACTGGCCGCTGAAGGGCTTTTGAACTCTGCTTCAA
>sequence_3213317
GCTCTATGGGTTTCTGAATGTCATCGTCCACTCAGCCACTGGATTTAAGCAGAGTTCAAAAGCCCTTCAGCGGCCA
>sequence_3237084
CGAGCGGCTTCACTCAGACCCTGAGGCTCAAAGTCAGATGCTACTGGCCGCTGAAGGGCTTTTGAACTCTGCTTAA
>sequence_3242206
TATGGGTTTCTGAATGTCATCGTCCACTCAGCCACTGGATTTAAGCAGAGTTCAAAAGCCCTTCAGCGGCCAGTAG
>sequence_3271113
GGCTTCACTCAGACCCTGAGGCTCAAAGTCAGATGCTACTGGCCGCTGAAGGGCTTTTGAACTCTGCTTAAATCCA
>sequence_3272353
GAGTTAAGCAGAGTTCAAAAGCCCTTCAGCGGCCAGTAGCATCTGACTTTGAGCCTCAGGGTCTGAGTGAAGCCGC
>sequence_3279708
GGAATGTCATCGTCCACTCAGCCACTGGATTTAAGCAGAGTTCAAAAGCCCTTCAGCGGCCAGTAGCATCTGACTT
>sequence_3322182
GCCACTGGATTTAAGCAGAGTTCAAAAGCCCTTCAGCGGCCAGTAGCATCTGACTTTGAGCCTCAGGGTCTGAGTG
>sequence_3337968
GAATGTCATCGTCCACTCAGCCACTGGATTTAAGCAGAGATCAAAAGCCCTTCAGCGGCGAGTAGCATCTGACTTT
>sequence_3346027
TCAGCCACTGGATTTAAGCAGAGTTCAAAAGCCCTTCAGCGGCCAGTAGCATCTGACTTTGAGCCTCAGGGTCTGA
>sequence_3356301
GCCACTGGATTTAAGCAGAGTTCAAAAGCCCTTCAGCGGCCAGTAGCATCTGACTTTGAGCCTCAGGGTCTGAGTG
>sequence_3373098
GCCACTGGATTTAAGCAGAGTTCAAAAGCCCTTCAGCGGCCAGTCGCATCTGACTTTGAGCCTCAGGGTCTGAGTG
>sequence_3375147
TGGCCGCTGAAGGGCTTTTGAACTCTGCTTAAATCCAGTGGCTGAGTGGACGATGACATTCAGAAACCCATAGAGC
>sequence_3382469
TCTATGGGTTTCTGAATGTCATCGTCCACTCAGCCACTGGATTTAAGCAGAGTTCAAAAGCCCTTCAGCGGCCAGT
>sequence_3402686
GATTTAAGCAGAGTTCAAAAGCCCTTCAGCGGCCAGTAGCATCTGACTTTGAGCCTCAGGGTCTGAGTGAAGCCGC
>sequence_3420156
AAAGTCAGATGCTACTGGCCGCTGAAGGGCTTTTGAACTCTGCTTAAATCCAGTGGCTGAGTGGAAGATGACATTC
>sequence_3428144
ATCGTCCACTCAGCCACTGGATTTAAGCAGAGTTCAAAAGCCCTTCAGCGGCCAGTAGCATCTGACTTTGAGCCTC
>sequence_3468178
ATGTCATCGTCCACTCAGCCACTGGATTTAAGCAGAGTTCAAAAGCCCTTCAGCGGCCAGTAGCATCTGACTTTGA
>sequence_3482931
GGATTTAAGCAGAGTTCAAAAGCCCTTCAGCGGCCAGTAGCATCTGACTTTGAGCCTCAGGGTCTGAGTGAAGCCG
>sequence_3486429
GCTCTATGGGTTTCTGAATGTCATCGTCCACTCAGCCACTGGATTTAAGCAGAGTTCAAAAGCCCTTCAGCGGCCA
>sequence_3486822
GCTCTATGGGTTTCTGAATGTCATCGTCCACTCAGCCACTGGATTTAAGCAGAGTTCAAAAGCCCTTCAGCGGCCA
>sequence_3492310
GTCATCGTCCACTCAGCCACTGGATTTAAGCAGAGTTCAAAAGCCCTTCAGCGGCCAGAAGCATCTGACTGTGAGC
>sequence_3497929
GGATTCACTCAGACCCTGAGGCTCAAAGTCAGATGCTACTGGCCGCTGAAGGGCTTTTGAACTCTGCTTAAATCCA
>sequence_3498972
TCTATGGGGTTCTGAATGTCATCGTCCACTCAGCCACTGGATTTAAGCAGAGTTCAAAAGCCCTTCAGCGGCCAGT
>sequence_3499691
CGTCCACTCAGCCACTGGATTTAAGCAGAGTTCAAAAGCCCTTCAGCGGCCAGTAGCATCTGACTTTGAGCCTCAG
>sequence_3556397
AAGCAGAGTTCAAAAGCCCTTCAGCGGCCAGTAGCATCTGACTTTGAGCCTCAGGGTCTGAGTGAAGCCGCTCGTT
>sequence_3558303
AAGTCAGATGCTACTGGCCGCTGAAGGGCTTTTGAACTCTGCTTAAATCCAGTGGCTGAGTGGACGATGACATTCA
>sequence_3561986
GTCATCGTCCACTCAGCCACTGGATTTAAGCAGAGTTCAAAAGCCCTTCAGCGGCCAGTAGCATCTGACTTTGAGC
>sequence_3564466
AGCCACTGGATTTAAGCAGAGTTCAAAAGCCCTTCAGCGGCCAGTAGCATCTGACTTTGAGCCTCAGGGTCTGAGT
>sequence_3573354
AGATGCTACTGGCCGCTGAAGGGCTTTTGAACTCTGCTTAAATCCAGTGGCTGAGTGGACGATGACATTCAGAAAC
>sequence_3592137
GGGTTTCTGAATGTCATCGTCCACTCAGCCACTGGATTTAAGCAGAGTTCAAAAGCCCTTCAGCGGCCAGTAGCAT
>sequence_3614841
CGTCCACTCAGCCACTGGATTTAAGCAGAGTTCAAAAGCCCTTCAGCGGCCAGTAGCATCTGACTTTGAGCCTCAG
>sequence_3615027
GGGCTCTATGGGTTTCTGAATGTCATCGTCCACTCAGCCACTGGATTTAAGCAGAGTTCAAAAGCCCTTCAGCGGC
>sequence_3619052
GTCCACTCAGCCACTGGATTTAAGCAGAGTTCAAAAGCCCTTCAGCGGCCAGTAGCATCTGACTTTGAGCCTCAGG
>sequence_3619344
TCAGCCACTGGATTTAAGCAGAGTTCAAAAGCCCTTCAGCGGCCAGTAGCATCTGACTTTGAGCCTCAGGGTCTGA
>sequence_3622361
TGAATGTCATCGTCCACTCAGCCACTGGATTTAAGCAGAGTTCAAAAGCCCTTCAGCGGCCAGTAGCATCTGACTT
>sequence_3625781
GGCTTCACTCAGACCCTGAGGCTCAAAGTCAGATGCTACTGGCCGCGGAAGGGCTTTTGAACTCGGCTTAAATCCA
>sequence_3641522
TCGTCCACTCAGCCACTGGATTTAAGCAGAGTTCAAAAGCCCTTCAGCGGCCAGTAGCATCTGACTTTGAGCCTCA
>sequence_3666577
CGGGGCTCTATGGGTTTCTGAATGTCATCGTCCACTCAGCCACTGGATTTAAGCAGAGTTCAAAAGCCCTTCAGCG
>sequence_3677018
CTGGATTTAAGCAGAGTTCAAAAGCCCTTCAGCGGCCAGTAGCATCTGACTTTGAGCCTCAGGGTCTGAGTGAAGC
>sequence_3689861
GTTTCTGAATGTCATCGTCCACTCAGCCACTGGATTTAAGCAGAGTTCAAAAGCCCTTCAGCGGCCAGTAGCATCT
>sequence_3701572
AAGCAGAGTTCAAAAGCCCTTCAGCGGCCAGTAGCATCTGACTTTGAGCCTCAGGGACTGAGTGAAGCCGCTCGTC
>sequence_3773878
GATTTAAGCAGAGTTCAAAAGCCCTTCAGCGGCCAGTAGCATCTGACTTTGAGCCTCAGGGTCTGAGTGAAGCCGC
>sequence_3779084
TGCTACTGGCCGCTGAAGGGCTTTTGAACTCTGCTTAAATCCAGTGGCTGAGTGGACGATGACATTCAGAAAACCA
>sequence_3795852
TGGGTTTCTGAATGTCATCGTCCACTCAGCCACTGGATTTAAGCAGAGTTCAAAAGCCCTCCAGCGGCCAGTAGCA
>sequence_3799805
TTTAAGCAGAGTTCAAAAGCCCTGCAGCGGCCAGTAGCATCTGACTTTGAGCCTCAGGGTCTGAGTGAAGCCGCTC
>sequence_3846381
AGCGGCTTCACTCAGACCCTGAGGCTCAAAGTCAGATGCTAATGGCCGCGGAAGGGCTTTTGAACTCTGCTTAAAT
>sequence_3877354
GAGCGGCTTCACTCAGACCCTGAGGCTCAAAGTCAGATGCTACTGGCCGCTGAAGGGCTTTTGAACTCTGCTTAAA
>sequence_3893493
GTTTCTGAATGTCATCGTCCACTCAGCCACTGGATTTAAGCAGAGTTCAAAAGCCCTTCAGCGGCCAGTAGCATCT
>sequence_3933791
CCACTGGATTTAAGCAGAGTTCAAAAGCCCTTCAGCGGCCAGTAGCATCTGACTTTGAGCCTCAGGGTCTGAGTGA
>sequence_3951682
TTTCTGAATGTCATCGTCCACTCAGCCACTGGATTTAAGCAGAGTTCAAAAGCCCTTCAGCGGCCAGTAGCATCTG
>sequence_3955572
CCGGGGCTCTATGGGTTTCTGAATGTCATCGTCCACTCAGCCACTGGATTTAAGCAGAGTTCAAAAGCCCTTCAGC
>sequence_3959879
CGTCCACTCAGCCACTGGATTTAAGCAGAGTTCAAAAGCCCTTCAGCGGCCAGGAGCATGTGACTTTGAGCCTCAG
>sequence_3960280
CCGGGGCTCTATGGGTTTCTGAATGTCATCGTCCACTCAGCCACTGGAGTTAAGCAGAGTTCAAAAGCCCTTCAGC
>sequence_3964101
CTGGATTTAAGCAGAGTTCAAAAGCCCTTCAGCGGCCAGTAGCATCTGACTTTGAGCCTCAGGGTCTGAGTGAAGC
>sequence_3970060
GCCACTGGATTTAAGCAGAGTTCAAAAGCCCTTCAGCGGCCAGTAGCATCTGACTTTGAGCCTCAGGGTCTGAGTG
>sequence_3971780
ACCCTGAGGCTCAAAGTCAGATGCTACTGGCCGCTGAAGGGCTTTTGAACTCTGCTTAATTCCAGTGGCTGGGTGG
>sequence_3971948
ACTCAGCCACTGGATTTAAGCAGAGTTCAAAAGCCCTTCAGCGGCCAGTAGCATCTGACTTTGAGCCTCAGGGTCT
>sequence_3979993
GTCATCGTCCACTCAGCCACTGGATTTAAGCAGAGTTCAAAAGCCCTTCAGCGGCCAGTAGCATCTGACTTTGAGC
>sequence_4021040
GCCACTGGATTTAAGCAGAGTTCAAAAGCCCTTCAGCGGCCAGTAGCATCTGACTTTGAGCCTCAGGGTCTGAGTG
>sequence_4047542
TTCACTCAGACCCTGAGGCTCAAAGTCAGATGCTACTGGCCGCTGAAGGGCTTTTGGACTCTGCTTAAATCCAGTG
>sequence_4052494
GATGCTACTGGCCGCTGAAGGGGTTTTGAACTCTGCTTAAATCCAGTGGCGGAGTGGACGATGACATTCAGAAACC
>sequence_4052960
TATGGGTTTCTGAATGTCATCGTCCACTCAGCCACTGGATTTAAGCAGAGTTCAAAAGCCCTTCAGCGGCCAGTAG
>sequence_4094863
CTCAGCCACTGGATTTAAGCAGAGTTCAAAAGCCCTTCAGCGGCCAGTAGCATCTGACTTTGAGCCTCAGGGTCTG
>sequence_4096598
ATGCTACTGGCCGCTGAAGGGCTTTTGAAGTCTGCTTAAATCCAGTGGCTGAGTGGACGATGACAGTCAGAAACCC
>sequence_4117605
GTTTCTGAATGTCATCGTCCACTCAGCCACTGGATTTAAGCAGAGTTCAAAAGCCCTTCAGCGGCCAGTAGCATCT
>sequence_4132532
ATCGTCCACTCAGCCACTGGAGTTAAGCAGAGTTCAAAAGCCCTTCAGCGGCCAGTAGCATCTGACTTTGAGCCTC
>sequence_4144604
AAGCAGAGTTCAAAAGCCCTTCAGCGGCCAGTAGCATCTGACTTTGAGCCTCAGGGTCTGAGTGAAGCCGCTCGTT
>sequence_4158220
GTCCACTCAGCCACTGGATTTAAGCAGAGTTCAAGAGCCCTTCAGCGGCCAGTAGCATCTGACTTTGAGCCTCAGG
>sequence_4166550
GTCATCGTCCACTCAGCCACTGGATTTAAGCAGAGTTCAAAAGCCCTTCAGCGGCCAGTAGCATCTGACTTTGAGC
>sequence_4237078
CTGAATGTCATCGTCCACTCAGCCACTGGATTTAAGCAGAGTTCAAAAGCCCTTCAGCGGCCAGTAGCATCTGACT
>sequence_4237928
AGGGGCTCTATGGGTTTCTGAATGTCATCGTCCACTCAGCCACTGGATTTAAGCAGAGTTCAAAAGCCCTTCAGCG
>sequence_4240068
GTCATCGTCCACTCAGCCACTGGATTTAAGCAGAGTTCAAAAGCCCTTCAGCGGCCAGTAGCATCTGACTTTGAGC
>sequence_4243645
CCACTGGATTTAAGCAGAGTTCAAAAGCCCTGCAGCGGCCAGTAGCATCTGACTTTGAGCCTCAGGGTCTGAGTGA
>sequence_4292249
TCCACTCAGCCACTGGATTTAAGCAGAGTTCAAAAGCCCTTCAGCGGCCAGTAGCATCTGACTTTGAGCCTCAGGG
>sequence_4330467
GGGTTTCTGAATGTCATCGTCCACTCAGCCACTGGATTTAAGCAGAGTTCAAAAGCCCTTCAGCGGCCAGTAGCAT
>sequence_4336366
GTCATCGTCCACTCAGCCACTGGATTTAAGCGGAGTTCAAAAGCCCTTAAGCGGCCAGTAGCATCTGACTTTGAGC
>sequence_4340457
TTTAAGCAGAGTTCAAAAGCCCTTCAGCGGCCAGTAGCATCTTACTTTGAGCCTCAGGGTCTGAGTGAAGCCGCTC
>sequence_4340935
GGCTCTATGGGTTTCTGAATGTCATCGTCCACTCAGCCACTGGATTTAAGCAGGGTTCAAAAGCCCTTCAGCGGCC
>sequence_4357404
GTCATCGTCCACTCAGCCACTGGATTTAAGCAGAGTTCAAAAGCCCTTCAGCGGCCAGTAGCATCTGACTTTGAGC
>sequence_4381547
CCTGAGGCTCAAAGTCAGATGCTACTGGCCGCTGAAGGGCTTTTGAACTCTGCTTAAATCCAGTGGCTGAGTGGAC
>sequence_4386554
CCTGAGGCTCAAAGTCAGATGCTACTGGCCGCTGAAGGGCTTTTGAACTCTGCTTAAATCCAGTGGCTGAGTGGAC
>sequence_4407066
ACTCAGCCACTGGATTTAAGCAGAGTTCAAAAGCCCTTCAGCGGCCAGTAGCATCTGACTTTGAGCCTCAGGGTCT
>sequence_4411843
ATGGGTTTCTGAATGTCATCGTCCACTCAGCCACTGGATTTAAGCAGCGTTCAAAAGCCCTTCAGCGGCCAGTAGC
>sequence_4413933
ATGTCATCGTCCACTCAGCCACTGGATTTAAGCAGAGTTCAAAAGCCCTTCAGCGGCCAGTAGCATCTGACTTTGA
>sequence_4431749
AAGCAGAGTTCAAAAGCCCTTCAGCGGCCAGTAGCATCTGACTTTGAGCCTCAGGGTCTGAGAGAAGCAGCTCGTT
>sequence_4451514
TTCTGAATGTCATCGTCCACTCAGCCACTGGATTTAAGCAGAGTTCAAAAGCCCTTCAGCGGCCAGTAGAATCTGA
>sequence_4480191
GTCCACTCAGCCACTGGATTTAAGCAGAGTTCAAAAGCCCTTCAGCGGCCAGTAGCATCTGACTTTGAGCCTCAGG
>sequence_4509802
TGAATGTCATCGTCCACTCAGCCACTGGATTTAAGCAGAGTTCAAAAGCCCTTCAGCGGCCAGTAGCATCTGACTT
>sequence_4511181
CGCTGAAGGGCTTTTGAACTCTGCTTAAATCCAGTGGCTGAGTGGACGATGACATTCAGAAACCCATAGAGCCCCG
>sequence_4517196
CCACTCAGCCACTGGATTTAAGCAGAGTTCAAAAGCCCTTCAGCGGCCAGTAGCATCTGACTTTGAGCCTCAGGGT
>sequence_4521810
CTATGGGTTTCTGAATGTCATCGTCCACCCAGCCACTGGATTTAAGCAGAGTTCAAAAGCCCTTCAGCGGCCAGCA
>sequence_4543791
AACGAGCGGCTTCACTCAGACCCTGAGGCTCAAAGTCAGATGCTACTGGCCGCTGAAGGGCTTTTGAACTCTGCTT
>sequence_4546175
AGCCACTGGATTTAAGCAGAGTTCAAAAGCCATTCAGCGGCCAGTAGCATCTGACTTTGAGCCTCAGGGTCTGAGT
>sequence_4555925
AGGCTCAAAGTCAGATGCTACTGGCCGCTGAAGGGCTTTTGAACTCTGCTTAAATCCAGTGGCTGAGTGGACGATG
>sequence_4605800
GCCAATGGATTTAAGCAGAGTTCAAAAGCCCTTCAGCGGCCAGTAGCATCTGACTTTGAGCCGCAGGGTCTGAGTG
>sequence_4618905
TGTCATCGTCCACTCAGCCACTGGATTTAAGCAGAGTTCAAAAGCCCTTCAGCGGCCAGTAGCATCTGACTTTGAG
>sequence_4625972
CACTCAGCCACTGGATTTAAGCAGAGTTCAAAAGCCCTTCAGCGGCCAGTAGCATCTGACTTTGAGCCTCAGGGTC
>sequence_4635672
GAGCGGCTTCACTCAGACCCTGAGGCTCAAAGTCAGATGCTACTGGCCGCTGAAGGGCTTTTGAACTCTGCTTAAA
>sequence_4670442
TCTATGGGTTTCTGAATGTCATCGTCCACTCAGCCACTGGATTTAAGCAGAGTTCAAAAGCCATTCCGCGGCCAGT
>sequence_4679745
AAAGTCAGATGCTACTGGCCGCTGAAGGGCTTTTGAACTCTGCTTAAATCCAGTGGCTGAGTGGACGATGACATTC
>sequence_4697253
AAGCAGAGTTCAAAAGCCCTTCAGCGGCCAGTAGCATCTGACTTTGAGCCTCAGGGTCTGAGTGAAGCCGCTCGTT
>sequence_4725995
ATCGTCCACTCAGCCACTGGATTTAAGCAGAGTTCAAAAGCCCTTCAGCGGCCAGTAGCATCTGACTTTGAGCCTC
>sequence_4741550
GTCATCGTCCACTCAGCCACTGGATTTAAGCAGAGTTCAAAAGCCCTTAAGCGGCCAGTAGCATCTGACTTTGAGC
>sequence_4750846
GCCACTGGATTTAAGCAGAGTTCAAAAGCCCTTCAGCGGCCAGTAGCATCTGACTTTGAGCCTCAGGGTCTGAGTG
>sequence_4751876
TGCTACTGGCCGCTGAAGGGCTTTTGAACTCTGCTTAAATCCAGTGGCTGAGTGGACGATGACATTCAGAAACCCA
>sequence_4752102
TATGGGTTTCTGAATGTCATCGTCCACTCAGCCACTGGATTTAAGCAGAGTTCAAAAGCCCTTCAGCGGCCAGTAG
>sequence_4761088
TCTGAATGTCATCGTCCACTCAGCCACTGGATTTAAGCAGAGTTCAAAAGCCCTTCAGCGGCCAGTAGCATCTGAA
>sequence_4817369
CACTGGATTTAAGCAGAGTTCAAAAGCCCTTCAGCGGCCAGTAGCATCTGACTTTGAGCCTCAGGGTCTGAGTGAA
>sequence_4852107
AGCAGAGTTCAAAAGCCCTTCAGCGGCCAGTAGCATCTGACTTTGAGCCTCAGGGTCTGAGTGAAGCCGCTCGTTG
>sequence_4865759
AGCAGAGTTCAAAAGCCCTTCAGCGGCCAGTAGCATCTGACTTTGAGCCTCAGGGTCTGAGTGAAGCCGATCGTTG
>sequence_4872401
GTCCACTCAGCCACTGGATTTAAGCAGAGTTCAAAAGCCATTCAGCGGCCAGTAGCATCTGACTTTGAGACTCAGG
>sequence_4902972
GAATGTCATCGTCCACTCAGCCACTGGATTTAAGCAGAGTTCAAAAGCCCTTCAGCGGCCAGTAGCATCTGACTTT
>sequence_4945523
CTGGATTTAAGCAGAGTTCAAAAGCCCTTCAGCGGCCAGTAGCATCTGACTTTGAGCCTCAGGGTCTGAGTGAAGC
>sequence_4955192
CGGGGCTCTATGGGTTTCTGAATGTCATCGTCCACTCAGCCACTGGATTTAAGCAGAGTTCAAAAGCCCTTCAGCG
>sequence_4987478
ATTTAAGCAGAGTTCAAAAGCCCTTCAGCGGCCAGTAGCATCTGACTTTGAGCATCAGGGTCTGAGTGAAGCCGCT
>sequence_4997300
ACAGGCCGCTGAAGGGCTTTTGCACTCTGCTTAAATCCAGTGGCTGAGTGGACGATGACATTCAGAAACCCATAGA
>sequence_5002339
GTCATCGTCCACTCAGCCACTGGATTTAAGCAGAGTTCAAAAGCCCTTCAGCGGCCAGTAGCATCTGACTTTGAGC
>sequence_5027629
GGCTTCACTCAGACCCTGAGGCTCAAAGTCAGATGCTACTGGCCGCTGAAGGGCTTTTGAACTCTGCTTAAATCCA
>sequence_5036499
GGCTCAAAGTCAGATGCTACTGGCCGCTGAAGGGCTTTTGAACTCTGCTTAAATCCAGTGGCTGAGTGGACGATGA
>sequence_5037057
GAATGTCATCGTCCACTCAGCCACTGGATTTAAGCAGAGTTCAAAAGCCCTTCAGCGGCCAGTAGCATCTGACTTT
>sequence_5068842
CGTCCACTCAGCCACTGGATTTAAGCAGAGTTCAAAAGCCCTTCAGCGGCCAGTAGCATCTGACTTTGAGCCTCAG
>sequence_5077945
CCACTCAGCCACTGGATTTAAGCAGAGTTCAAAAGCCCTTCAGCGGCCAGTAGCATCTGACTTTGAGCCTCAGGGT
>sequence_5111514
AAGCAGAGTTCAAAAGCCCTTCAGCGGCCAGTAGCATCTGACTTTGAGCCTCAGGGTCTGAGTGAAGCCGCTCGTT
>sequence_5115918
ATGTCATCGTCCACTCAGCCACTGGATTTAAGCAGAGTTCAAAAGCCCTTCAGCGGCCAGTAGCATCTGACTTTGA
>sequence_5116223
AGCCACTGGATTTAAGCAGAGTTCAAAAGCCCTTCAGCGGCCAGTAGCATCTGACTTTGAGCCTCAGGGTCTGAGT
>sequence_5120774
ACTGGCCGCTGAAGGGCTTTTGAACTCTGCTTAAATCCAGTGGCTGAGTGGACGATGACATTCAGAAACCCATAGA
>sequence_5125074
ACTCAGCCACTGGATTTAAGCAGAGTTCAAAAGCCCTTCAGCGGCCAGTAGCATCTGACTGTGAGCCTCAGGGTCT
>sequence_5128427
GGCTCTATGGGTTTCTGAATGTCATCGTCCACTCAGCCACTGGATTTAAGCAGAGTTCAAAAGCCCTTCAGCGGCC
>sequence_5138097
ACTGGATTTAAGCAGAGTTCAAAAGCCCTTCAGCGGCCAGTAGCATCTGACTTTGAGCCTCAGGGTCTGAGTGAAG
>sequence_5138975
ATTTAAGCAGAGTTCAAAAGCCCTTCAGCGGCCAGTAGCATCTGACTTTGAGCCTCAGGGTCTGAGTGAAGCCGCT
>sequence_5167760
GTCCACTCAGCCACTGGATTTAAGCAGAGTTCAAAAGCCCTTCAGCGGCCAGTAGCATCTGACTTTGAGCCTCAGG
>sequence_5189619
TGTCATCGTCCACTCAGCCACTGGATTTAAGCAGAGTTCAAAAGCCCTTCAGCGGCCAGTAGCATCTGACTTTGAG
>sequence_5212946
CATCGTCCACTCAGCCACTGGATTTAAGCAGAGTTCAAAAGCCCTTCAGCGGCCAGTAGCATCTGACTTTGAGCCT
>sequence_5220569
CTGAGGCTCAAAGTCAGATGCTACTGGCCGCTGAAGGGCTTTTGAACTCTGCTTAAATCCAGTGGCTGAGTGGACG
>sequence_5235409
GTCCACTCAGCCACTGGATTTAAGCAGAGTTCAAAAGCCCTTCAGCGGCCAGTAGCATCTGACTTTGAGCCTCAGG
>sequence_5241933
TGGGTTTCTGAATGTCATCGTCCACTCAGCCACTGGACTTAAGCAGAGTTCAAAAGCCCTTCAGCGGCCAGTAGCA
>sequence_5257405
AATGTCATCGTCCACTCAGCCACTGGATTTAAGCAGAGTTCAAAAGCCCTTCAGCGGCCAGTAGCATCTGACTTTG
>sequence_5287671
CAGCCACTGGATTTAAGCAGAGTTCAAAAGCCCTTCAGCGGCCAGTAGCATCTGACTTTGAGCCTCAGGGTCTGAG
>sequence_5306764
GGATTTAAGCAGAGTTCAAAAGCCCTTCAGCGGCCAGTAGCATCTGACTTTGAGCCTCAGGGTCTGAGTGAAGCCG
>sequence_5311896
GGTTTCTGAATGTAATCGTCCACTCAGCCACTGGATTTAAGCAGAGTTCAAAAGCCCTTCAGCGGCCAGGAGCATC
>sequence_5339416
TCCACTCAGCCACTGGATTTAAGCAGAGTTCAAAAGCCCTTCAGCGGCCAGTAGCATATGACTTTGAGCCTCAGGG
>sequence_5383598
CTATGGGTTTCTGAATGTCATCGTCCACTCAGCCACTGGATTTAAGCAGAGTTCAAAAGCCCTTCAGCGGCCAGTA
>sequence_5387332
CCACTCAGCCACTGGATTTAAGCAGAGTTCAAAAGCCCTTCAGCGGCCAGTAGCATCTGACTTTGAGCCTCAGGGT
>sequence_5394075
CTGAATGTCATCGTCCACTCAGCCACTGGATTTAAGCAGAGTTCAAAAGCCCTTCAGCGGCCAGTAGCATCTGACT
>sequence_5404549
AACGAGCGGCTTCACTCAGACCCTTAGGCTCAAAGTCAGATGCTACTGGCCGCTGAAGGGCTTTTGAACTCTGCTT
>sequence_5409399
ACGAGCGGCTTCACTCAGACCCTGAGGCTCAAAGTCAGATGCTACTGGCCGCTGAAGGGCTTTTGAACTCTGATTA
>sequence_5414071
AGATGCTACTGGCCGCTGAAGGGCTTTTGAACTCTGCTTAAATCCAGTGGCTGAGTGGACGATGACATTCAGAAAC
>sequence_5438109
CAGCCACTGGATTTAAGCAGAGTTCAAAAGCCCTTCAGCGGCCAGTAGCATCTGACTTTGAGCCTCAGGGTCTGAG
>sequence_5455581
AGCCACTGGATTTAAGCAGAGTTCAAAAGCCCTTCAGCGGCCAGTAGCATCTGACTTTGAGCCTCAGGGTCTGAGT
>sequence_5480984
TGGATTTAAGCAGAGTTCAAAAGCCCTTCAGCGGCCAGTAGCATCTGACTTTGAGCCTCAGGGTCTGAGTGAAGCC
>sequence_5484066
GGGTTTCTGAATGTCATCGTCCACTCAGCCACTGGATTTAAGCAGAGTTCAAAAGCCCTTCAGCGGCCAGTAGCAT
>sequence_5503350
TCTATGGGTTTCTGAATGTCATCGTCCACTCAGCCACTGGATTTAAGCAGAGTTCAAAAGCCCTTCAGCGGCCAGT
>sequence_5517568
CTATGGGTTTCTGAATGTCATCGTCCACTCAGCCACTGGATTTAAGCAGAGTTCAAAAGCCCTTCAGCGGCCAGGA
>sequence_5537791
TACTGGCCGCTGAAGGGCTTTTGAACTCTGCTTAAATCCAGTGGCTGAGTGGACGATGACATTCAGAAACCCATAG
>sequence_5542868
GGTTTCTGAATGTCATCGTCCACTCAGCCACTGGATTTAAGCAGAGTTCAAAAGCCCTTCAGCGGCCAGTAGCATC
>sequence_5547991
AGCCACTGGATTTAAGCAGAGTTCAAAAGCCCTTCAGCGGCCAGTAGCATCTGACTTTGAGCCTCAGGGTCTGAGT
>sequence_5550455
ATGGGTCTCTGAATGTCATCGTCCAATCAGCCACTGGATTTAAGCAGAGTTCAAAAGCCCTTCAGCGGCCAGTAGC
>sequence_5553625
ATGGGTTTCTGAATGTCATCGTCCACTCAGCCACTGGATTTAAGCAGAGTTCAAAAGCCCTTCAGCGGCCAGTAGC
>sequence_5558196
ATCGTCCACTCAGCCACTGGATTTAAGCAGAGTTCAAAAGCCCTTCAGCGGCCAGGAGCATCTGACTTTGAGCCTC
>sequence_5572221
AGCCACTGGATTTAAGCAGAGTTCAAAAGCCCTTCAGCGGCCAGTAGCATCTGACTTTGAGCCTCAGGGGCTGAGT
>sequence_5593396
GCTCAAAGTCAGATGCTACTGGCCGCTGAAGGGCTTTTGAACTCTGCTTAAATCCAGTGGCTGAGTGGACGATGAC
>sequence_5599022
GCTCTATGGGTTTCTGAATGGCATCGTCCACTCAGCCACTGGATTTAAGCAGAGTTCAAAAGCCCTTCAGCGGCCA
>sequence_5609509
GTCCACTCAGCAACTGGATTTAAGCAGAGTTCAAAAGCCCTTCAGCGGCCAGTAGCATCTGACTTTGAGCCTCAGG
>sequence_5621929
TATGGGATTCTGAATGTCATCGTCCACTCAGCCACTGGATTTAAGCAGAGTTCAAAAGCACTTCAGCGGCCAGTAG
>sequence_5631874
GGCTCAAAGTCAGATGCTACTGGCCGCTGAAGGGCTTTTGAACTCTGCTTAAATCCAGTGGCTGAGTGGACGATGA
>sequence_5649970
CAGCCACTGGATTTAAGCAGAGTTCAAAAGCCCTTCAGCGGCCAGTAGCATCTGACTTTGAGCCTCAGGGTCTGAG
>sequence_5656531
TTAAGCAGAGATCAAAAGCCCTTCAGCGGCCAGTAGCATCTGACTTTGAGCCTCAGGGTCTGAGTGAAGCCGGTCG
>sequence_5666827
GCTATATGGGTTTCTGAATGTCATCGTCCACTCAGCCACTGGATTTAAGCAGAGTTCAAAAGCCCTTCAGCGGCCA
>sequence_5698002
ATCGTCCACTCAGCCACTGGATTTAAGCAGAGTTCAAAAGCCCTTCAGCGGCCAGTAGCATCTGACTTTGAGCCTC
>sequence_5718542
AGCCACTGGATTTAAGCAGAGGTCAAAAGCCCTTCAGCGGCCAGTAGCATCTGACTTTGAGCCTCAGGGTCTGAGT
>sequence_5726996
GGCTCAAAGTCAGATGCTACTGGCCGCTGAAGGGCTTTTGAACTCTGCTTAAATCCAGTGGCTGAGTGGACGATGA
>sequence_5766738
GGGTTTCTGAATGTCATCGTCCACTCAGCCACTGGATTTAAGCAGAGTTCAAAAGCCCTTCAGCGGCCAGTAGCAT
>sequence_5777732
TGGGTTTCTGAATGTCATCGTCCACTCAGCCACTGGATTTAAGCAGAGTTCAAAAGCCCTTCAGCGGCCAGTAGCA
>sequence_5785397
GGTTTCTGAATGTCATCGTCCACTCAGCCACTGGATTTAAGCAGAGTTCAAAAGCCCTTAAGCGGCCAGTAGCATC
>sequence_5795637
GGGGCTCTATGGGTTTCTGAATGTCATCGTCCACTCAGCCACTGGATTTAAGCAGAGTTCAAAAGCCCTTCAGCGG
>sequence_5818380
CGCTGAAGGGCTTTTGAACTCTGCTTAAATCCAGTGGCTGAGTGGACGATGACATTCAGAAACCCATAGAGCCCCG
>sequence_5829068
AAGCAGAGTTCAAAAGCCCTTCAGCGGCCAGTAGCATCTGACTTTGAGCCTCAGGGTCTGAGTGAAGCCGCTCGTT
>sequence_5847199
ACTCAGCCACTGGATTTAAGCAGAGTTCAAAAGCCCTTCAGCGGCCAGTAGCATCTGACTTTGAGCCTCAGGGTCT
>sequence_5892800
GCTCTATGGGTTGCTGAATGTCATCGTCCACTCAGCCACTGGATTTAAGCAGAGTTCAAAAGCCCTTCAGCGGCCA
>sequence_5893586
GACCCTGAGGCTCAAAGTCAGATGCTACTGGCCGCTGAAGGGCTTTTGAACTCTGCTTAAATCCAGTGGCTGAGTG
>sequence_5916477
GTCAGATGCTACTGGCCGCTGAAGGGCTTTTGAACTCTGCTTAAATCCAGTGGCTGAGTGGACGATGACATTCAGA
>sequence_5917636
TTTCTGAATGTCATCGTCCACTCAGCCACTGGATTTAAGCAGAGTTCAAAAGCCCTTCAGCGGCCAGTAGCATCTG
>sequence_5931405
TTCTGAATGTCATCGTCCACTCAGCCACTGGATTTAAGCAGAGTTCAAAAGCCCTTCAGCGGCCAGTAGCATCTGA
>sequence_5993766
GTTTCTGAATGTCATCGTCCACTCAGCCACTGGATTTAAGCAGAGTTCAAAAGCCCTTCAGCGGCCAGGAGCATCT
>sequence_5993938
ATCGTCCACTCAGCCACTGGATTTAAGCAGAGTTCAAAAGCCCTTCAGCGGCCAGTAGCATCTGACTTTGAGCCTC
>sequence_6030335
GAGCGGCTTCACTCAGACCCTGAGGCTCAAAGTCAGATGCTACTGGCCGCTGAAGGGCTTTTGAACTCTGCTTAAA
>sequence_6052217
TTAAGCAGAGTTCAAAAGCCCTTCAGCGGCCAGTAGCATCTGACTTTGAGCCTCAGGGTCTGAGTGAAGCCGCTCG
>sequence_6059566
TCTATGGGTTTCTGAATGTCATCGTCCACTCAGCCACTGGATTTAAGCAGAGTTCAAAAGCCCTTCAGCGGCCAGT
>sequence_6077328
GAATGTCATCGTCCACTCAGCCACTGGATTTAAGCAGAGTTCAAAAGCCCTTCAGCGGCCAGTAGCATCTGACTTT
>sequence_6080055
CTCAAAGTCAGATGCTACTGGCCGCTGAAGGGCTTTTGAACTCTGCTTAAATCCAGTGGCTGAGTGGACGATGACA
>sequence_6081728
GGCTCTATGGGTTTCTGAATGTCATCGTCCACTCAGACACTGGATTTAAGCAGAGTTCAAAAGCCCTTCAGCGGCC
>sequence_6137609
GGATTTAAGCAGAGTTCAAAAGCCCTTCAGCGGCCAGTAGCATCTGACTTTGAGCCTCAGGGTCTGAGTGAAGCCG
>sequence_6139640
GCTCTATGGGTTTCTGAATGTCATCGTCCACTCAGCCACTGGATTTAAGCAGAGTTCAAAAGCCCTTCAGCGGCCA
>sequence_6147346
AGATGCTACTGGCCGCTGAAGGGCTTTTGAACTCTGCTTAAATCCAGTGGCTGAGTGGACGATGACATTCAGAAAC
>sequence_6151124
TGAATGTCATCGTCCACTCAGCCACTGGATTTAAGCAGAGTTCAAAAGCCCTTCAGCGGCCAGTAGCATCTGACTT
>sequence_6152060
CGCCACTGGATTTAAGCAGAGTTCCAAAGCCCTTCAGCGGCCAGTAGCATCTGACTTTGAGCCTCAGGGTCTGAGT
>sequence_6190599
CGCCACTGGATTTAAGCAGAGTTCAAAAGCCCTTCAGCGGCCAGTAGCATCTGACTTTGAGCCTCAGGGTCTGAGT
>sequence_6230646
AAGTCAGATGCTACTGGCCGCTGAAGGGCTTTTGAACTCTGCTTAAATCCAGTGGCTGAGTGGACGATGACATTCA
>sequence_6263863
TGGATTTAAGCAGCGTTCAAAAGCCCTTCAGCGGCCAGTAGCATCTGACTTTGAGCCTCAGGGTCTGAGTGAAGCC
>sequence_6289702
TACTGGCCGCTGAATGGCTTTTGAACTCTGCTTAAATCCAGTGGCTGAGTGGACGATGACATTCAGAAAACCATAG
>sequence_6293933
ACTGGATTTAAGCAGAGTTCAAAAGCCCTTCAGCGGCCAGTAGCATCTGACTTTGAGCCTCAGGGTCTGAGTGAAG
>sequence_6362678
AGCCACTGGATTTAAGCAGAGTTCAAAAGCCCTTCAGCGGCCAGTAGCATCTGACTTTGAGCCTCAGGGTCTGAGT
>sequence_6386649
ATGTCATCGTCCACTCAGCCACTGGATTTAAGCAGAGTTCAAAAGCCCTTCAGCGGCAAGTAGCATCTCACTTTGA
>sequence_6399880
GCCACTGGATTTAAGCAGAGTTCAAAAGCCCTTCAGCGGCCAGTAGCATCTGACTTTGAGCCTCAGGGTCTGAGTG
>sequence_6430498
GGCCGCTGAAGGGCTTTTGAACTCTGCTTAAATCCAGTGGCTGAGTGGACGATGACATTCAGAAACCCATAGAGCC
>sequence_6439073
TGCTACTGGCCGCTGAAGGGCTTTTGAACTCTGCTTAAATCCAGTGGCTGAGTGGACGATGACATTCAGAAACCCA
>sequence_6439245
TCTATGGGTTTCTGAATGTCATCGTCCACTCAGCCACTGGATTTAAGCAGAGTTCAAAAGCCCTTCAGCGGCCAGT
>sequence_6441202
TCAGCCACTGGATTTAAGCAGAGTTCAAAAGCCATTCAGCGGCCAGTAGCATCTGACTTTGAGCCTCAGGGTCTGA
>sequence_6443185
GCCACTGGATTTAAGCAGAGTTCAAAAGCCCTTCAGCGGCCAGTAGCATCTGACTTTGAGCCTCAGGGTCTGAGTG
>sequence_6443328
TCTATGGGTTTCTGAATGTCATCGTCCACTCAGCCACTGGATTTAAGCAGAGTTCAAAAGCCCTTCAGCGGCCAGT
>sequence_6445722
GGCTTCACTCAGACCCTGAGGCTCAAAGTCAGATGCTACTGGCCGCTGAAGGGCTTTTGAACTCTGCTTAAATCCA
>sequence_6450515
TCCACTCAGCCACTGGATTTAAGCAGAGTTCAAAAGCCCTTCAGCGGCCAGTAGCATCTGACTTTGAGCCTCAGGG
>sequence_6481092
CCACTCAGCCACTGGATTTAAGCAGCGTTCAAAAGCCCTTCAGCGGCCAGTAGCATCTGACTTTGAGCCTCAGGGC
>sequence_6522281
GCTCTATGGGTTTCTGAATGTCATCGTCCACTCAGCCACTGGATTTAAGCAGAGTTCAAAAGCCCTTCAGCGGCCA
>sequence_6523017
ACTCAGACCCTGAGGCTCAAAGTCAGATGCTACTGGCCGCTGAAGGGCTTTTGAACTATGCTTAAATCCAGTGGCT
>sequence_6527112
AATGTCATCGTCCACTCAGCCACTGGATTTAAGCAGAGTTCAAAAGCCTTTCAGCAGCCAGTAGCATCTGACTTTG
>sequence_6576274
TTCACTCAGACCCTGAGGCTCAAAGTCAGATGCTACTGGCCGCTGAAGGGCTTTTGAACTCTGCTTAAATCCAGTG
>sequence_6587705
CCCTGAGGCTCAAAGTCAGATGCTACTGGCCGCTGAAGGGCTTTTGAACTCTGCTTAAATCCAGTGGCTGCGTGGA
>sequence_6602833
GAGCGGCTTCACTCAGACCCTGAGGCTCAAAGTCAGATGCTACTGGCCGCTGAAGGGCTTTTGAACTCTGCTTAAA
>sequence_6606942
CGCTGAAGGGCTTTTGAACTCTGCTTAAATCCAGTGGCTGAGTGGACGATGACATTCAGAAACCCATAGAGCCCCG
>sequence_6617069
CATCGTCCACTCAGCCACTGGATTTAAGCAGAGTTCAAAAGCCCTTCAGCGGCCAGTAGCATCTGACTTTGAGCCT
>sequence_6784678
ATCGTCCACTCAGCCACTGGATTTAAGCAGAGTTCAAAAGCCCTTCAGCGGCCAGTAGCATCTGACTTTGAGCCTC
>sequence_6803422
AGCAGAGTTCAAAAGCCCTTCAGCGGCCAGTAGCATCTGACTTTGAGCCTCAGGGTCTGAGTGAAGCCGCTCGTTG
>sequence_6804784
AGCCACTGGATTTAAGCAGAGGTCAAAAGCCCTTCAGCGGCCAGTAGCATCTGACTTTGAGCCTCAGGGTCAGAGT
>sequence_6849038
GAGCGGCTTCACTCAGACCCTGAGGCTCAAAGTCAGATGCTACTGGCCGCTGAAGGGCTTTTGAACTCTGCTTAAA
>sequence_6853351
TCAAAGTCAGATGCTACTGGCCGCTGAAGGGCTTTTGAACTCTGCTTAAATCCAGTGGCTGAGTGGACGATGACAT
>sequence_6857607
TTCTGAATGTCATCGTCCACTCAGCCACTGGATTTAAGCAGAGTTCAAAAGCCCTTCAGCGGCCAGTAGCATCTGA
>sequence_6874130
GGCTTCACTCAGACCCTGAGGCTCAAAGTCAGATGCTACTGGCCGCTGAAGGGCTTTTGAACTCTGCTTAAATCCA
>sequence_6899333
GTCAGATGCTACTGGCCGCTGAAGGGCTTTTGAACTCTGCTTAAATCCAGGGGCTGAGTGGACGATGACATTCAGA
>sequence_6903396
ATCGTCCACTCAGCCACTGGATTTAAGCAGAGTTCAAAAGCCCTTCAGCGGCCAGTAGCATCTGACTTTGAGCCTC
>sequence_6908776
GCGGCTTCACTCAGACCCTGAGGCTCAAAGTCAGATGCTACTGGCCGCTGAAGGGCTTTTGAACTCTGCTTAAATC
>sequence_6915298
AAGCAGAGTTCAAAAGCCCTTCAGCGGCCAGCAGCATCGGACTTTGAGCCTCAGGGTCTGAGTGAAGCCGCTCGTT
>sequence_6919191
ATGGGTTTCTGAATGTCATCGTCCACTCAGCCACTGGATTTAAGCAGAGTTCAAAAGCCCTTCAGCGGCCAGTAGC
>sequence_6921528
AAGCAGAGTTCAAAAGCCCTTCAGCGGCCAGTAGCATCTGACTTTGAGCCTCAGGGTCTGAGTGAAGCCGCTCGTT
>sequence_6978364
ATGTCATCGTCCACTCAGCCACTGGATTTAAGCAGAGTTCAAAAGCCCTTCAGCGGCCAGTAGCATCTGACTTTGA
>sequence_7010440
TAGGTTTCTGAATGTCATCGTCCACTCAGCCACTGGATTTAAGCAGAGTTCAAAAGCCCTTCAGCGGCCAGTAGCA
>sequence_7020642
CCACTGGATTTAAGCAGAGTTCAAAAGCCCTTCAGCGGCCAGTAGCATCTGACTTTGAGCCTCAGGGCCTGAGTGA
>sequence_7022268
CTCAAAGTCAGATGCTACTGGCCGCTGAAGGGCTTTTGAACTCTGCTTAAATCCAGTGGCTGAGTGGACGATGACA
>sequence_7024213
CAAAGTCAGATGCTACTGGCCGCTGAAGGGCTTTTGAACTCTGCTTAAATCCAGTGGCTGAGTGGACGATGACATT
>sequence_7029690
CCACTCAGCCACTGGATTTAAGCAGAGTTCAAAAGCCCTTCAGCGGCCAGTAGAATCTGACTTTGAGCCTCAGGGT
>sequence_7042078
GGGTTTCTGAATGTCATCGTCCACTCAGCCACTGGATTTAAGCAGAGTTCAAAAGCCCTTCAGCGGCCAGTAGCAT
>sequence_7061427
ACTCAGCCACTGGATTTAAGCAGAGTTCAAAAGCCCTTCAGCGGCCAGTAGCATCTGACTTTGAGCCTCAGGGTCT
>sequence_7103785
TATGGGTTTCTGAATGTCATCGTCCACTCAGCCACTGGATTTAAGCAGAGTTCAAAAGCCCTTCAGCGGCCAGTAG
>sequence_7105553
TCGTCCACTCAGCCACTGGATTTAAGCAGAGTTCAAAAGCCCTTCAGCGGCCAGTAGCATCTGACTTTGAGCCTCA
>sequence_7108711
GTCCACTCAGCCACTGGATTTAAGCAGAGTTCAAAAGCCCTTCAGCGGCCAGTAGCATCTGACTTTGAGCCTCAGG
>sequence_7112580
TCTGAATGTCATCGTCCACTCAGCCACTGGATTTAAGCAGAGTTCAAAAGCCCTTCAGCGGCCAGTAGCATCTGAC
>sequence_7150315
TCTGAATGTCATCGTCCACTCAGCCACTGGATTTAAGCAGAGTTCAAAAGCCCTTCAGCGGCCAGTAGCATCTGAC
>sequence_7160543
CGCTGAAGGGCTTTTGAACTCTGCTTAAATCCAGTGGCTGAGTGGACGATGACATTCAGAAACCCATAGAGCCCCG
>sequence_7172345
TCTATGGGTTTCTGAATGTCATCGTCCACTCAGCCACTGGATTAAAGCAGAGTTCAAAAGCCCTTCAGCGGCCAGT
>sequence_7195376
GCTACTGGCCGCTAAAGGGCTTTTGAACTCTGATTAAATCCAGTGGCTGAGTGGACGATGACATTCAGAAACCCAT
>sequence_7209512
AAGCAGAGTTCAAAAGCCCTTCAGCGGCCAGTAGCATCAGACTTTGAGCCTCAGGGACTGAGTGAAGCCGCTCGTT
>sequence_7216142
TGAATGTCATCGTCCACTCAGCCACTGGATTTAAGTAGAGTTCAAAAGCCCTTCAGCGGCCAGTAGCATCTGACTT
>sequence_7216663
ATTTAAGCAGAGTTCAAAAGCCCTTCAGCGGCCAGTAGCATCTGACTTTGAGCCTCAGGGTCTGAGTGAAGCCGCT
>sequence_7224017
CATCGTCCACTCAGCCACTGGATTTAAGCAGAGTTCAAAAGCCCTTCAGCGGCCAGTAGCATCTGACTTTGAGCCT
>sequence_7271101
TATGGGTTTCTGAATGTCATCGTCCACTCAGCCACTGGATTTAAGCAGAGTTCAAAAGCCCTTCAGCGGCCAGTAG
>sequence_7274066
CACTGGATTTAAGCAGAGTTCAAAAGCCCTTCAGCGGCCAGTAGCATCTGACTTTGAGCCTCAGGGTCTGAGTGAA
>sequence_7295877
CCACTCAGCCACTGGATTTAAGCAGAGTTCAAAAGCCCTTCAGCGGCCAGTAGCATCTGACTTTGAGCCTCAGGGT
>sequence_7327111
AACGAGCGGCTTCACTCAGACCCTGAGGCTCAAAGTCAGATGCTACTGGCCGCTGAAGGGCTTTTGAACTCTGCTT
>sequence_7398002
TGAATGTCATCGTCCACTCAGCCACTGGATTTAAGCAGAGTTCAAAAGCCCTTCAGCGGCAAGTAGCATATGACTT
>sequence_7410512
GTCCACTCAGCCACTGGATTTAAGCAGAGTTCAAAAGCCCTTCAGCGGCCAGAAGCATCTGACTTTGAGCCTCAGG
>sequence_7454995
AGATGCTACTGGCCGCTGAAGGGCTTTTGAACTCTGCTTAAATCCAGTGGCTGAGTGGACGATGACATTCAGAAAC
>sequence_7458683
ATGGGTTTCTGAATGTCATCGTCCACTCAGCCACTGGATTTAAGCAGAGTTCAAAAGCCCTTCAGCGGCCAGTAGC
>sequence_7464376
AGCCACTGGATTTAAGCAGAGTTCAAAAGCCCTTCAGCGGCCAGTAGCATCTGACTTTGAGCCTCAGGGTCTGAGT
>sequence_7477010
AGCCACTGGATTTAAGCAGAGTTCAAAAGCCCTTCAGCGGCCAGTAGCATCTGACTTTGAGCCTCAGGGGCTGAGT
>sequence_7478208
AAGCAGAGTTCAAAAGCCCTTCAGCGGCCAGTAGCATCTGACTTTGAGCCTCAGGGTCTGAGTGAAGCCGCTCGTT
>sequence_7494390
GGATTTAAGCAGAGTTCAAAAGCCCTTCAGCGGCCAGTAGCATCTGACTTTGAGCCTCAGGGTCTGAGTGAAGCCG
>sequence_7500615
GGATTTAAGCAGAGTTCAAAAGCCCTTCAGCGGCCAGTAGCATCTGACTTTGAGCCTCAGGGTCTGAGTGAAGCCG
>sequence_7521030
TTTAAGCAGAGTTCAAAAGCCCTTCAGCGGCCAGTAGCATCTGACTTTGAGCCTCAGGGTCTGAGTGAAGCCGCTC
>sequence_7525414
TCTGAATGTCATCGTCCACTCAGCCACTGGATTTAAGCAGAGTTCAAAAGCCCTTCAGCGGCCAGTAGCATCTGAC
>sequence_7542230
TTCTGAATGTCATCGTCCACTCAGCCACTGGATTTAAGCAGAGTTCAAAAGCCCTTCAGCGGCCAGTAGCATCTGA
>sequence_7575760
TCATCGTCCACTCAGCCACTGGATTTAAGCAGAGTTCAAAAGCCCTTCAGCGGCCAGTAGCATCTGACTTTGAGCC
>sequence_7586277
CACTGGATTTAAGCAGAGTTCAAAAGCCCTTCAGCGGCCAGTAGCATCTGACTTTGAGCCTCAGGGTCTGAGTGAA
>sequence_7589282
AAGCAGAGTTCAAAAGCCCTTCAGCGGCCAGTAGCATCTGACTTTGAGCCTCAGGGTCTGAGTGAAGCCGCTCGTT
>sequence_7655299
GAATGTCATCGTCCACTCAGCCACTGGATTTAAGCAGAGTTCAAAAGCCCTTCAGCGGCCAGTAGCATCTGACTTT
>sequence_7691682
TCAGCCACTGGATTTAAGCAGAGTTCAAAAGCCCTTCAGCGGCCAGTAGCATCTGACTTTGAGCCTCAGGGTCTGA
>sequence_7700450
CGAGCGGCTTCACTCAGACCCTGAGGCTCAAAGTCAGATGCTACTGGCCGCTGAAGGGCTTTTGAACTCTGCTTAA
>sequence_7725096
GGATTTAAGCAGAGTTCAAAAGCCCTTCAGCGGCCAGTAGCATCTGACGTTGAGCCTCAGGGCCTGAGTGAAGCCG
>sequence_7729705
AGCCACTGGATTTAAGCAGAGTTCAAAAGCCCTTCAGCGGCCAGTAGCATCTGACTTTGAGCCTCAGGGTCTGAGT
>sequence_7745322
ACTGGATTTAAGCAGAGTTCAAAAGCCCTTCAGCGGCCAGCAGCATCTGACTTTGAGCCTCAGGGTCTGAGTGAAG
>sequence_7750940
AAGCAGAGTTCAAAAGCCCTTCAGCGGCCAGTAGCATCTGACTTTGAGCCTCAGGGTCTGAGGGAAGCCGCTCGTT
>sequence_7770578
TCACTCAGACCCTGAGGCTCAAAGTCAGATGCTACTGGCCGCTGAAGGGCTTTTGAACTCTGCTTAAATCCAGTGG
>sequence_7809840
GGTTTCTGAATGTCATCGTCCACTCAGCCACTGGATTTAAGCAGAGTTCAAAAGCCCTTCAGCGGCCAGTAGCATC
>sequence_7817880
TAGGTTTCTGAATGTCATCGTCCACTCAGCCACTGGATTTAAGCAGAGTTCAAAAGCCCTTCAGCGGCCAGTAGCA
>sequence_7825135
TACTGGCCGCTGAAGGGCTTTTGAACTCTGCTTAAATCCAGTGGCTGAGTGGACGATGACATTCAGAAACCCATAG
>sequence_7834836
GAGCGGCTTCACTCAGACCCTGAGGCTCAAAGTCAGATGCTACTGGCCGCTGAAGGGCTTTTGAACTCTGCTTAAA
>sequence_7852028
CTCAGCCACTGGATTTAAGCAGAGTTCAAAAGCCCTTCAGCGGCCAGTAGCATCTGACTTTGAGCCTCAGGGTCTG
>sequence_7863200
GGCTCAAAGTCAGATGCTACTGGCCGCTGAAGGGCTTTTGAACTCTGCTTAAATCCAGTGGCTGAGTGGACGATGA
>sequence_7874244
AAGCAGAGTTCAAAAGCCCTTCAGCGGCCAGTAGCATCTGACTTTGAGCCTCAGGGTCTGAGTGAAGCCGCTCGTT
>sequence_7911581
CCGGGGCTCTATGGGTTTCTGAATGTCATCGTCCACTCAGCCACTGGATTTAAGCAGAGTTCAAAAGCCCTTCAGC
>sequence_7918348
GGGTTTCTGAATGTCATCGTACACTCAGCCACTGGATTTAAGCAGAGTTCAAAAGCCCTTCAGCGGCCAGGAGCAT
>sequence_7925293
ATTTAAGCAGAGTTCAAAAGCCCTTCAGCGGCCAGTAGCATCTGACTTTGAGCCTCAGGGTCTGAGTGAAGCCGCT
>sequence_7926407
TATGGGTTTCTGAATGTCATCGTCCACTCAGCCACTGGATTTAAGCAGAGTTCAAAAGCCCTTCAGCGGCCAGTAG
>sequence_7943959
TCAAAGTCAGATGCTACTGGCCGCTGAAGGGCTTTTGAACTCTGCTTAAATCCAGTGGCTGAGTGGACGATGACAT
>sequence_7948085
GAGCGGCTTCACTCAGACCCTGAGGCTCAAAGTCAGATGCTACTGGCCGCTGAAGGGCTTTTGAACTCTGCTTAAA
>sequence_7996795
CGTCCACTCAGCCACTGGATTTAAGCAGAGTTCAAAAGCCCTTCAGCGGCCAGTAGCATCTGACTTTGAGACTCAG
>sequence_8002114
GCTCTATGGGTTTCTGAATGTCATCGTCCACTCAGCCACTGGATTTAAGCAGAGTTCAAAAGCCCTTCAGCGGCCA
>sequence_8006567
AAGTCAGATGCTACTGGCCGCTGAAGGGCTTTTGAACTCTGCTTAAATCCAGTGGCTGAGTGGACGATGACATTCA
>sequence_8088952
GTCCACTCAGCCACTGGCTTTAAGCAGAGTTCAAAAGCCCTTCAGCGGCCAGTAGCCTCTGACTTTGAGCCTCAGG
>sequence_8098713
CGGGGCTCTATGGGTTTCTGAATGCCATCGTCCACTCAGCCACTGGATTTAAGCAGAGTTCAAAAGCCCTTCAGAG
>sequence_8099827
CACTGGATTTAAGCAGAGTTCAAAAGCCCTTCCGCGGCCAGTAGCATCTGACTTTGAGCCTCAGGGTCTGAGTGAA
>sequence_8106011
TACTGGCCGCTGAAGGGCTTTTGAACTCTGCTTAAATCCAGTGGCTGAGTGGACGATGACATTCAGAAACCCATAG
>sequence_8109711
CTCAGCCACTGGATTTAAGCAGAGTTCAAAAGCCCTTCAGCGGCCAGTAGCATCTGACTTTGAGCCTCAGGGTCTG
>sequence_8114851
TGAATGTCATCGTCCACTCAGCCACTGGATTTAAGCAGAGTTCAAAAGCCCTTCATCGGCCAGTAGCATTTGACTT
>sequence_8276810
GGATTTAAGCAGAGTTCAAAAGCCCTTCAGCGGCCAGCAGCATCTGACTTTGAGCCTCAGGGTCTGAGTGAAGCCG
>sequence_8281101
ATCGTCCACTCAGCCACTGGATTTAAGCAGAGTTCAAAAGCCCTTCAGCGGCCAGTAGCATCTGACTTTGAGCCTC
>sequence_8292306
GATTTAAGCAGAGCTCAAAAGCCCTTCAGCGGCCAGTAGCATCTGACTTTGAGCCTCAGGGTCTGAGTGAAGCCGC
>sequence_8305773
ATGTCATCGTCCACTCAGCCAATGGATTTAAGCAGAGTTCAAAAGCCCTTCAGCGGCCAGTAGCATCTGACTTTGA
>sequence_8320503
GGGGCTCTATGGGTTTCTGAATGTCATCGTCCACTCAGCCACTGGATTTAAGCAGAGTTCAAAAGCCCTTCAGCGG
>sequence_8342822
GTTTCTGAATGTCATCGTCCACTCAGCCACTGGATTTAAGCAGAGTTCAAAAGCCCTTCAGCGGCCAGTAGCATCT
>sequence_8345249
GGGTTTCTGAATGTCATCGTCCACTCAGCCACTGGATTTAAGCAGAGTTCAAAAGCCCTTCAGCGGCCAGTAGCTT
>sequence_8359555
TCAAAGTCAGATGCTACTGGCCGCTGAAGGGCTTTTGAACTCTGCTTAAATCCAGTGGCTGAGTGGACGATGACAT
>sequence_8369323
TCTGAATGTCATCGTCCACTCAGCCACTGGATTTAAGCAGAGTTCAAAAGCCCTTCAGCGGCCAGTAGCATCTGAC
>sequence_8373082
CCACTCAGCCACTGGATTTAAGCAGAGTTCAAAAGCCCTTCTGCGGCCAGTAGCATCTGACTTTGAGCCTCAGGGT
>sequence_8391631
CAAAGTCAGATGCTACTGGCCGCTGAAGGGCTTTTGAACTCTGCTTAAATCCAGTGGCTGAGTGGACGATGACATT
>sequence_8405262
CTGGATTTAAGCAGAGTTCAAAAGCCCTTCAGCGGCCAGTAGCATCTGACTTTGAGCCTCAGGGTCTGAGTGAAGC
>sequence_8418381
ATCAGAGTTCAAAAGCCCTTCAGCGGCCAGTAGCATCTGACTTTGAGCCTCAGGGTCTGAGTGAAGCCGCTCGTTG
>sequence_8459196
GATTTAAGCAGAGTTCAAAAGCCCTTCAGCGGCCAGTAGCATCTGACTTTGAGCCTCAGGGTCTGAGTGAAGCCGC
>sequence_8463995
GTTTCTGAATGTCATCGTCCACTCAGCCACTGGATTTAAGCAGAGTTCAAAAGCCCTTCAGCGGCCAGTAGCATCT
>sequence_8466553
TTCTGAATGTCATCGTCCACTCAGCCACTGGATTTAAGCAGAGTTCAAAAGCCCTTCAGCGGCCAGTAGCATCTGA
>sequence_8471666
GCTCTATGGGTTTCTGAATGTCATCGTCCACTCAGCCACTGGATTTAAGCAGAGTTCAAAAGCCCTTCAGCGGCCA
>sequence_8472944
GTCATCGTCCACTCAGCCACTGGATTTAAGCAGAGTTCAAAAGCCCTTCAGCGGCCAGTAGCATCTGACTTTGAGC
>sequence_8476095
GCGGCTTCACTCAGACCCTGAGGCTCAAAGTCAGATGCTACTGGCCGCTGAAGGGCTTTTGAACTCTGCTTAAATC
>sequence_8498250
TTCACTCAGACCCTGAGGCTCAAAGTCAGATGCTACTGGCCGCTGAAGGGCTTTTGAACTCTGCTTAAATCCAGTG
>sequence_8517839
CATCGTCCACTCAGCCACTGGATTTAAGCAGAGTTCAAAAGCCCTTCAGCGGCCAGTAACATCTGACTTAGAGCCT
>sequence_8529596
CTCTATGGGTTTCTGAATGGCATCGTCCACTCAGCCACTGGGTTTAAGCAGAGTTCAAAAGCCCTTCAGCGGCCAG
>sequence_8561210
GGCTTCACTCAGACCCTGAGGCTCAAAGTCAGATGCTACTGGCCGCTGAAGGGCTTTTGAACTCTGCTTAAATCCA
>sequence_8581694
GTTTCTGAATGTCATCGTCCACTCAGCCACTGGATTTAAGCAGAGTTCAAAAGCACTTCAGCGGCCAGTAGCATCT
>sequence_8604191
TTTCTGAATGTCATCGTCCACTCAGCCACTGGATTTAAGCAGAGTTCAAAAGCCCTTCAGCGGCCAGTAGCATCTG
>sequence_8610169
CTCAGACCCTGAGGCTCAAAGTCAGATGCTACTGGCCGCTGAAGGGCTTTTGAACTCTGCTTAAATCCAGTGGCTG
>sequence_8635963
GGCTCTATGGGTTTCTGAATGTCATCGTCCACTCAGCCACTGGATTTAAGCAGAGTTCAAAAGCCCTTCAGCGGCC
>sequence_8654206
GTCAGATGCTACTGGCCGCTGAAGGGCTTTTGAACTCTGCTTAAATCCAGTGGCTGAGTGGACGATGACATTCAGA
>sequence_8656785
TGAATGTCATCGTCCACTCAGCCACTGGATTTAAGCAGAGTTCAAAAGCCCTTCAGCGGCCAGTAGCATCTGACTT
>sequence_8672670
CACTGGATTTAAGCAGAGTTCAAAAGCCCTTCAGCGGCCAGTAGCATCTGACTTTGAGCCTCAGGGTCTGAGTGAA
>sequence_8703971
GCTCAAAGTCAGATGCTACTGGCCGCTGAAGGGCTTTTGAACTCTGCTTAAATCCAGTGGCTGAGTGGACGATGAC
>sequence_8709261
ACTGGATTTAAGCAGAGTTCAAAAGCCCTTCAGCGGCCAGTAGCATCTGACTTTGAGCCTCAGGGTCTGAGTGAAG
>sequence_8749731
GGGTTTCTGAATGTCATCGTCCACTCAGCCACTGGACTTAAGCAGAGTTCAAAAGCCCTTCAGCGGCCAGTAGCAT
>sequence_8784476
TGAATGTCATGGTCCACTCAGCCACTGGATTTAAGCAGAGTTCAAAAGCCCTTCAGCGGCCAGTAGCATCTGACTT
>sequence_8808245
TGCTACTGGCCGCTGAAGGGCTTTTGAACTCTGCTTAAATCCAGTGGCTGAGTGGACGATGACATTCAGAAACCCA
>sequence_8818218
TCTGAATGTCATCGTCCACTCAGCCACTGGATTTAAGCAGAGTTCAAAAGCCCTTCAGCGGCCAGTAGCATCTGAC
>sequence_8818933
CAACGAGCGGCTTCACTCAGACCCTGAGGCTCAAAGTCAGATGCTACTGGCCGCTGAAGGGCTTTTGAACTCTGCT
>sequence_8830582
GCTAAAAGTCAGATGCTACTGGCCGCTGAAGGGCTTTTGAACTCTGCTTAAATCCAGTGGCTGAGTGGACGATGAC
>sequence_8849800
AAGCAGAGTTCAAAAGCCCTTCAGCGGCCAGTAGCATCTGACTTTGAGCCTCAGGGTCTGAGTGAAGCCGCTCGTT
>sequence_8852596
ATTTAAGCAGAGTTCAAAAGCCCTTCAGCGGCCAGTAGCATCTGACTTTGAGCCTCAGGGTCTGAGTGAAGCCGCT
>sequence_8853800
AGCAGCGTTCAAAAGCCCTTCAGCGGCCAGTAGCATCTGACTTTGAGCCTCAGGGGCTGAGTGAAGCCGCTCGTTG
>sequence_8862254
GTTTCTGAATGTCATCGTCCACTCAGCCACTGGATTTAAGCAGAGGTCAAAAGCCCTTCAGCGGCCAGTAGCATCT
>sequence_8902199
GCTCAAAGTCAGATGCTACTGGCCGCTGAAGGGCTTTTGAACTCTGCTTAAATCCAGTGGCTGAGTGGACGATGAC
>sequence_8906472
TGGGTTTCTGAATGTCATCGTCCACTCAGCCACTGGATTTAAGCAGAGTTCAAAAGCCCTTCAGCGGCCAGTAGCA
>sequence_8920434
TATGGGTTTCTGAATGTCATCGTCCACTCAGCCACTGGATTTAAGCAGAGTTCAAAAGCCCTTCAGCGGCCAGTAG
>sequence_8934526
CGTCCACTCAGCCACTGGATTTAAGCAGAGTTCAAAAGCCCTTCAGCGGCCAGTAGCATCTGACTTTGAGCCTCAG
>sequence_8938058
TGAATGTCATCGTCCACTCAGCCACTGGATTTAAGCAGAGTTCAAAAGCCCTTCAGCGGCCAGTAGCATCTGACTT
>sequence_8954302
CCGCTGAAGGGCTTTTGAACTCTGATTAAATCCAGGGGCTGAGTGGACGATGACATTCAGAAACCCATAGAGCCCC
>sequence_8958142
CAGCCACTGGATTTAAGCAGAGTTCAAAAGCCCTTCAGCGGCCAGGAGCATCTGACTTTGAGCCTCAGGGTCTGAG
>sequence_9039675
GTTTCTGAATGTCATCGTCCACTCAGCCACTGGATTTAAGCAGAGTTCAAAAGCCCTTCAGCGGCCAGTAGCATCT
>sequence_9043292
GGCTTCACTCAGACCCTGAGGCTCAAAGTCAGATGCTACTGGCCGCTGAAGGGCTTTTGAACTCTGCTTAAATCCA
>sequence_9044355
TTCTGAATGTCATCGTCCACTCAGCCACTGGATTTAAGCAGAGTTCAAAAGCCCTTCAGCGGCCAGTAGCATCTGA
>sequence_9064401
GGCCGCTGCAGGGCTTTTGCACTCTGCTTAAATCCAGTGGCTGAGTGGACGATGACATTCAGAAACCCATAGAGCC
>sequence_9098412
CACTGGATTTAAGCAGAGTTCAAAAGCCCTTCAGCGGCCAGTAGCATCTGACTTTGAGCCTCAGGGTCTGAGTGAA
>sequence_9133970
AGCAGAGTTCAAAAGCACTTCAGCGGCCAGTAGCATCTGACTTTGAGCCTCAGGGGCTGAGTGAAGCCGCTCGTTG
>sequence_9146421
ACTGGCCGCTGAAGGGCTTTTGAACTCGGCTTAAATCAAGTGGCTGAGTGGACGATGACATTCAGAAACCCATAGA
>sequence_9151950
GAATGTCATCGTCCACTCAGCCACTGGATTTAAGCAGAGTTCAAAAGCCCTTCAGCGGCCAGTAGCATCTGACTTT
>sequence_9168738
GGGTTTCTGAATGTCATCGTCCACTCAGCCACTGGATTTAAGCAGAGTTCAAAAGCCCTTCAGCGGCCAGTAGCAT
>sequence_9188015
GGCTCTATGGGTTTCTGAATGTCATCGTCCACTCAGCCACTGGATTTAAGCAGAGTTCAAAAGCCCTTCAGCGGCC
>sequence_9202176
TATGGGTTTCTGAATGTCATCGTCCACTCAGCCACTGGATTTAAGCAGAGTTCAAAAGCCCTTCAGCGGCCAGTAG
>sequence_9244723
CTGGCCGCTGAAGGGCTTTTGAACTCTGCTTAAATCCAGTGGCTGAGTGGACGATGACATTCAGAAACCCATAGAG
>sequence_9271560
AAGCAGAGTTCAAAAGCCCTTCAGCGGCCAGTAGCATCTGACTTTGAGCCTCAGGGTCTGAGTGAAGCCGCTCGTT
>sequence_9277266
ACTGGATTTAAGCAGAGTTCAAAAGCCCTTCAGCGGCCAGTAGCATCTGACTTTGAGCCTCAGGGTCTGAGTGAAG
>sequence_9308562
GTTTCTGAATGTCATCGTCCACTCAGCCACTGGATTTAAGCAGAGTTCAAAAGCCCTTCAGCGGCCAGTAGCATCT
>sequence_9353996
CACTCAGCCACTGGATTTAAGCAGAGTTCAAAAGCCCTTCAGCGGCCAGTAGCATCTGACTTTGAGCCTCAGGGTC
>sequence_9360037
CCAATCAGCCACTGGATTTAAGCAGAGTTCAAAAGCCCTTCAGCGGCCAGTAGCATCTGACTTTGAGCCTCAGGGT
>sequence_9377858
TCGTCCACTCAGCCACTGGATTTAAGCAGAGTTCAAAAGCCCTTCAGCGGCCAGTAGCATCTGACTTTGAGCCTCA
>sequence_9422180
AATGTCATCGTCCACTCAGCCACTGGATTTAAGCAGAGTTCAAAAGCCCTTCAGCGGCCAGTAGCATCTGACTTTG
>sequence_9425661
ATCGTCCACTCAGCCACTGGATTTAAGCAGAGTTCAAAAGCCCTTCAGCGGCCAGTAGCATCTGACTTTGAGCCTC
>sequence_9448565
GTTTCTGAATGTCATCGTCCACTCAGCCACTGGATTTAAGCAGAGTTGAAAAGCCCTTCAGCGGCCAGTAGCATCT
>sequence_9467525
GATGCTACTGGCCGCTGAAGGGCTTTTGAACTCTGCTTAAATCCAGTGGCTGAGTGGACGATGACATTCAGAAACC
>sequence_9488405
TTCTGAATGTCATCGTCCACTCAGCCACTGGATTTAAGCAGAGTTCAAAAGCCCTTCAGCGGCCAGTAGCATCTGA
>sequence_9489079
GTCCACTCAGCCACTGGATTTAAGCAGAGTTCAAAAGCCCTTCAGCGGCCAGTAGCATCTGACTTTGAGCCTCAGG
>sequence_9490780
CACTCAGCCACTGGATTTAAGCAGAGTTCAAAAGCCCTTCAGCGGCCAGTAGCATCTGACTTTGAGCCTCAGGGTC
>sequence_9517435
TTTCTGAATGTCATCGTCCACTCAGCCACTGGATTTAAGCAGAGGTCAAAAGCCCTTCAGCGGCCAGTAGCATCTG
>sequence_9540200
ACTCAGCCAATGGATTTAAGCAGAGTTCAAAAGCCCTTCAGCGGCCAGTAGCATCTGACTTTGAGCCTCAGGGTCT
>sequence_9552431
AGCGGCTTCACTCAGACCCTGAGGCTCAAAGTCAGATGCTACTGGCCGCTGAAGGGCTTTTGAACTCTGCTTAAAT
>sequence_9575351
AAGCAGAGTTCAAAAGCCCTTCAGCGGCCAGTAGCATCTGACTTTGAGCCTCAGGGTCTGAGTGAAGCCGCTCGTT
>sequence_9596270
AGCAGAGTTCAAAAGCCCTTCAGCGGCCAGTAGCATCTGAGTTTGAGCCTCAGGGGCTGAGTGAAGCCGCTCGTTG
>sequence_9602031
GGCTTCACTCAGACCCTGAGGCTCAAAGTCAGATGCTACTGGCCGCTGAAGGGCTTTTGAACTCTGCTTAAATCCA
>sequence_9602580
TGTCATCGTCCACTCAGCCACTGGATTTAAGCAGAGTTCAAAAGCCCTTCAGCGGCCAGTAGCAGCTGACTTTGAG
>sequence_9616594
GTCAGATGCTACTGGCCGCTGAAGGGATTTTGAACTCTGCTTAAATCCAGTGGCTGAGTGGACGATGACATTCAGA
>sequence_9630444
GGTTTCTGAATGTCATCGTCCACTCAGCCACTGGATTTAAGCAGAGTTCAAAAGCCCTTCAGCGGCCAGTAGCATC
>sequence_9637861
TCTGAATGTCATCGTCCACTCAGCCACTGGATTTAAGCAGAGTTCAAAAGCCCTTCAGCGGCCAGTAGCATCTGAC
>sequence_9677392
ATGTCATCGTCCACTCAGCCACTGGATTTAAGCAGAGTTCAAAAGCCCTTCAGCGGCCAGTAGCATCTGACTTTGA
>sequence_9702942
GGGGCTCTATGGGTTTCTGAATGTCATCGTCCACTCAGCCACTGGATTTAAGCAGAGTTCAAAAGCCTTTAAGCGG
>sequence_9706640
AGCCACTGGATTTAAGCAGAGTTCAAAAGCCCTTCAGCGGCCAGTAGCATCTGACTTTGAGCCTCAGGGTCTGAGT
>sequence_9734127
TTCTGAATGTCATCGTCCACTCAGCCACTGGATTTAAGCAGAGTTCAAAAGCCCTTCAGCGGCCAGTAGCATCTGA
>sequence_9781132
TACTGGCCGCTGAAGGGCTTTTGAACTCTGCTTAAATCCAGTGGCTGAGTGGACGATGACATTCAGAAACCCATAG
>sequence_9790158
AGGCTTCACTCAGACCCTGAGGCTCAAAGTCAGATGCTACTGGCCGCTGAAGGGCTTTTGAACTCTGCTTAAATCC
>sequence_9812788
ATCGTCCACTCAGCCACTGGATTTAAGCAGAGTTCAAAAGCCCTTCAGCGGCCAGTAGCATCGGACTTTGAGCCTC
>sequence_9821659
ACTCAGCCACTGGATTTAAGCAGAGTTCAAAAGCCCTTCAGCGGCCAGTAGCATCTGACTTTGAGCCTCAGGGTCT
>sequence_9828411
GTCATCGTCCACTCAGCCACTGGATTTAAGCAGAGTTCAAAAGCCCTTCAGCGGCCAGTAGCATCTGACTTTGAGC
>sequence_9872993
ACTGGATTTAAGCAGAGTTCAAAAGCCCTTCAGCGGCCAGTAGCATCTGACTTTGAGCCTCAGGGTCTGAGTGAAG
>sequence_9883266
GTCATCGTCCACTCAGCCACTGGATTTAAGCAGAGTTCAAAAGACCTTCAGCGGCCAGTAGCATATGACTTTGAGC
>sequence_9902753
GGCTCAAAGTAAGATGCTACTGGCCGCTGAAGGGCTTTTGAACTCTGCTTAAATCCAGTGGCTGAGTGGACGATGA
>sequence_9918444
CATCGTCCACTCAGCCACTGGATTTAAGCAGAGTTCAAAAGCCCTTCAGCGGCCAGTAGCATCTGACTTTGAGCCT
>sequence_9962697
AGGCTCAAAGTCAGATGCTACCGGCCGCTGAAGGGCTTTTGAACTCTGCTTAAATCCAGTGGCTGAGTGGACGATG
>sequence_9967241
AGCCACTGGATTTAAGCAGAGTTCAAAAGCCCTTCAGCGGCCAGTAGCATCTGACTTTGAGCCTCAGGGGCTGAGT
>sequence_9981077
TCAGACCCTGAGGCTCAAAGTCAGATGCTACTGGACGCTGAAGGGCTTTTGAACTCTGCTTAAATCCAGTGGCTGG
>sequence_9996181
CACTGGATTTAAGCAGAGTTCAAAAGCCCTTCAGCGGCCAGTAGCATCTGACTTTGAGCCTCAGGGTCTGAGTGAA
>sequence_10003342
GGGCTCTATGGGTTTCTGAATGTCATCGTCCACTCAGCCACTGGATTTAAGCAGAGTTCAAAAGCCCTTCAGCGGC
>sequence_10019364
GTCCACTCAGCCACTGGATTTAAGCAGAGTTCAAAAGCCCTTCAGCGGCCAGTAGCATCTGACTTTGAGCCTCAGG
>sequence_10030568
CAAAGTCAGATGCTACTGGCCGCTGAAGGGCTTTTGAACTCTGCTTAAATCCAGTGGCTGAGTGGACGATGACATT
>sequence_10038065
TCAGACCCTGCGGCTCAAAGTCAGATGCTACTGGCCGCTGAAGGGCTTTTGAACTCTGCTTAAATCCAGTGGCTGA
>sequence_10038870
CTATGGGTTTCTGAATGTCATCGTCCACTCAGCCACTGGATTTAAGCAGAGTTCAAAAGCCCTTCAGCGGCCAGTA
>sequence_10041705
CCGCTGAAGGGCTTTTGAACTCTGCTTAAATCCAGTGGCTGAGTGGACGATGACATTCAGAAACCCATAGAGCCCC
>sequence_10073827
CACTGGATTTAAGCAGAGTTCAAAAGCCCTTCAGCGGCCAGGAGCATCTGACCTTGAGCCTCAGGGTCTGAGTGAA
>sequence_10082167
GGATTTAAGCAGAGTTCAAAAGCCCTTCAGCGGCCAGTAGCATCTGACTTTGAGCCTCAGGGTCTGAGTGAAGCCG
>sequence_10084853
GCGGCTTCACTCAGACCCTGAGGCTCAAAGTCAGATGCTACTGGCCGCTGAAGGGCTTTTGAACTCTGCTTAAATC
>sequence_10112775
ACGAGCGGCTTCACTCAGACCCTGAGGCTCAAAGTCAGATGCTACTGGCCGCTGAAGGGCTTTTGAACTCTGCTTA
>sequence_10124332
GTTTCTGAATGTCATAGTCCACTCAGCCACTGGATTTAAGCAGAGTTCAAAAGCCCTTCAGCGGCCAGTAGCATCT
>sequence_10135375
GTTTCTGAATGTCATCGTCCACTCAGCCACTGGATTTAAGCAGAGTTCAAAAGCCCTTCAGCGGCCAGTAGCATCT
>sequence_10152120
TGCTACTGGCCGCTGAAGGGCTTTTGAACTCTGCTTAAATCCAGTGGCTGAGTGGACGATGACATTCAGAAACCCA
>sequence_10180481
GCTCAAAGTCAGATGCTACTGGCCGCTGAAGGGCTTTTGAACTCTGCTTAAATCCAGTGGCTGAGTGGACGATGAC
>sequence_10192839
CATCGTCCACTCAGCCACTGGATTTAAGCAGAGTTCAAAAGCCCTTCAGCGGCCAGTAGCATCTGACTTTGAGCCT
>sequence_10210684
CCTGAGGCTCAAAGTCAGATGCTACTGGCAGCTGAAGGGCTTTTGAACTCTGCTTAAATCCAGTGGCTGAGTGGAA
>sequence_10215099
AGCCACTGGATTTAAGCAGAGTTCAAAAGCCCTTCAGCGGCCAGTAGCATCTGACTTTGAGCCTCAGGGTCTGAGT
>sequence_10229400
GGGTTTCTGAATGTCATCGTCCACTCAGCCACTGGATTTAAGCAGAGTTCAAAAGCCCTTCAGCGGCCAGTAGCAT
>sequence_10292532
GTTTCTGAATGTCATCGTCCACTCAGCCACTGGATTTAAGCAGAGTTCAAAAGCCCTTCAGCGGCCAGTAGCATCT
>sequence_10329152
CCACTCAGCCACTGGATTTAAGCAGAGTTCAAAAGCCCTTCAGCGGCCAGTAGCATCTGCCTTTGAGCCTCAGGGT
>sequence_10334292
TAAGACACTGGATTTAAGCAGAGTTCAAAAGCCCTTCAGCGGCCAGTAGCATCTGACTTTGAGCCTCAGGGTCTGA
>sequence_10339303
CTCAAAGTCAGATGCTACTGGCCGCTGAAGGGCTTTTGAACTCTGCTTAAATCCAGTGGCTGAGTGGACGATGACA
>sequence_10350950
ATCGTCCACTCAGCCACTGGATTTAAGCAGAGTTCAAAAGCCCTTCAGCGGCCAGTAGCATCTGACTTTGAGCCTC
>sequence_10366259
ACTCAGCCACTGGATTTAAGCAGAGTTCAAAAGCCCTTCAGCGGCCAGAAGCATCTGACTTTGAGCCTCAGGGTCT
>sequence_10369815
GTTTCTGAATGTCATCGTCCACTCAGCCACTGGATTTAAGCAGAGTTCAAAAGCCCTTCAGCGGCCAGTAGCATCT
>sequence_10441588
GCCACTGGATTTAAGCAGAGTTCAAAAGCCCTTCAGCGGCCAGTAGCATCTGACTTTGAGCCTCAGGGTCTGAGTG
>sequence_10444786
TCTGAATGTCATCGTCCACTCAGCCACTGGATTTAAGCAGAGTTCAAAAGCCCTTCAGCGGCCAGTAGCATCTGCC
>sequence_10481450
CTCAGCCACTGGATTTAAGCAGAGTTCAAAAGCCCTTCAGCGGCCAGTAGCATCTGACTTTGAGCCTCAGGGTCTG
>sequence_10494639
GCTCAAAGACAGATGCTACTGGCCGCTGAAGGGCTTTTGAACTCTGCTTAAATGCAGTGGCTGAGTGGACGATGAC
>sequence_10499483
AGCAGAGTTCAAAAGCCCTTCAGCGGCCAGTAGCATCTGACTTTGAGCCTCAGGGTCTGAGTGAAGCCGCTCGTTG
>sequence_10502314
GTCATCGTCCACTCAGCCACTGGATTTAAGCAGAGTTCAAAAGCCCTTCAGCGGCCAGTAGCATCTGACTTTGAGC
>sequence_10510594
GTTTCTGAATTTCATCGTCCACTCAGTCACTGGATTTAAGCAGAGTTCAAAAGCCCTTCAGCGGCCAGTAGCATCT
>sequence_10516815
AGCAGAGTTCAAAAGCCCTTCAGCGGCCAGTAGCATCTGACTTTGAGCCTCAGGGTCTGAGTGAAGCCGCTCGTTG
>sequence_10526296
ACTCAGACCCTGAGGCTCAAAGTCAGATGCTACTGGCCGCTGAAGGGCTTTTGAACTCTGCTTAAATCCAGTGGAT
>sequence_10577546
CGTCCACTCAGCCACTGGATTTAAGCAGAGTTCAAAAGCCCTTCAGCGGCCAGTAGCATCTGACTTTGAGCCTCAG
>sequence_10579935
CTATGGGTTTCTGAATGTCATCGCCCACTCAGCCACTGGATTTAAGCAGAGTTCAAAAGCCCTTCAGCGGCCAGTA
>sequence_10608394
CCACTGGATTGAAGCAGAGTTCAAAAGCCCTTCAGCGGCCAGTAGCATCTGACTTTGAGCCTCAGGGTCTGAGTGA
>sequence_10657769
GTTTCTGAATGTCATCGTCCACTCAGCCACTGGATTTAAGCAGAGTTCAAAAGCCCTTCAGCGGCCAGTAGCATCT
>sequence_10659858
TGCTACTGGCCGCTGAAGGGCTTTTGAACTCTGCTTAAATCCAGTGGCTGAGTGGACGATGACATTCAGAAACCCA
>sequence_10666212
AGCCACTGGATTTAAGCAGAGTTCAAAAGCCCTTCAGCGGCCAGTAGCATCTGACTTTGAGCCTCAGGGTCTGAGT
>sequence_10674518
GCTACTGGCCGCTGAAGGGCTTTTGAACTCTGCTTAAATCCAGTGGCTGAGTGGACGATGACATTCAGAAACCCAT
>sequence_10681355
GTCCACTCAGCCACTGGATTTAAGCAGAGTTCAAAAGCCCTTCAGCGGCCAGTAGCATCTGACTTTGAGCCTCAGG
>sequence_10698538
CGTCCACTCAGCCACTGGATTTAAGCAGAGTTCAAAAGCCCTTCAGCGGCCAGTAGCATCTGACTTTGAGCCTCAG
>sequence_10714446
GTTTCTGAATGTCATCGTCCACTCAGCCACTGGATTTAAGCAGAGTTCAAAAGCCCTTCAGAGGCCAGTAGCATCT
>sequence_10747109
TCCACTCAGCCACTGGATTTAAGCAGAGTTCAAAAGCCCTTCAGCGGCCAGTAGCATCTGACTTTGAGCCTCAGGG
>sequence_10756734
CCGGGGCTCTATGGGTTTCTGAATGTCATCGTCCACTCAGCCACTGGATTTAAGCAGAGTTCAAAAGCCCTTCAGC
>sequence_10773666
AGCGGCGTCACTCAGACCCTGAGGCTCAAAGTCAGATGCTACTGGCCGCTGAAGGGCTTTTGAACTCTGCTTAAAT
>sequence_10775096
GGCTCTATGGGTTTCTGAATGTCATCGTCCACTCAGCCACTGGATTTAAGCAGAGTTCAAAAGCCCTTCAGCGGCC
>sequence_10775327
AGACCCTGAGGCTCAAAGTCAGATGCTACTGGCCGCTGAAGGGCTTTTGAACTCTGCTTAAATCCAGTGGCTGAGT
>sequence_10783047
GGGGCTCTATGGGTTTCTGAATGTCATCGTCCACTCAGCCACTGGATTTAAGCAGAGTTCAAAAGCCCTTCAGCGG
>sequence_10801953
GCGGCTTCACTCAGACCCTGAGGCTCAAAGTCAGATGCTACTGGCCGCTGAAGGGCTTTTGAACTCTGCTTAAATC
>sequence_10806465
GGATTTAAGCAGAGTTCAAAAGCCCTTCAGCGGCCAGTAGCATCTGACTTTGAGCCGCAGGGTCTGAGTGAAGCCG
>sequence_10819857
GGCTTCACTCAGACCCTGAGGCTCAAAGTCAGATGATAATGGCCGCTGAAGGGCTTTTGAACTCTGCTTAAATCCA
>sequence_10860990
TGAATGTCATCGTCCACTCAGCCACTGGATTTAAGCAGAGTTCAAAAGCCCTTCAGCGGCCAGTAGCATCTGACTT
>sequence_10867141
CCACTCAGCCACTGGATTTAAGCAGAGTTCAAAAGCCCTTCAGCGGCCAGTAGCATCTGACTTTGAGCCTCAGGGT
>sequence_10895863
CTGAGGCTCAAAGTCAGATGCTACTGGCCGCTGAAGGGCTTTTGAACTCTGCTTAAATCCAGTGGCTGAGTGGACG
>sequence_10899419
GATTTAAGCAGAGTTCAAAAGCCCTTCAGCGGCCAGGAGCATCTGACTTTGAGCCTCAGGGTCTGAGTGAAGCCGC
>sequence_10902419
ATCGTCCACTCAGCCACTGGATTTAAGCAGAGTTCAAAAGCCCTTCAGCGGCCAGTAGCATCTGACTTTGAGCCTC
>sequence_10905400
AAGCAGAGTTCAAAAGCCCTTCAGCGGCCAGTAGCATCTGACTTTGAGCCTCAGGGTCTGAGTGAAGCCGCTCGTT
>sequence_10935177
CTGTCATCGTCCACTCAGCCACTGGATTTAAGCAGAGTTCAAAAGCCCTTCAGCGGCCAGAAGCATCTGACTTTGA
>sequence_10936583
ATGGGTTTCTGAATGTCATCGTCCACTCAGCCACTGGATTTAAGCAGAGGTCAAAAGCCCTTCAGCGGCCAGTAGC
>sequence_10956365
GGCTCTATGGGTTTCTGAATGCCATCGTCCACTCAGCCACTGGATTTAAGCAGAGTTCAAAAGCCCTTCAGCGGCC
>sequence_11004809
CTGGATTTAAGCAGAGTTCAAAAGCCCTTCAGCGGCCAGTAGCATCTGACTTTGAGCCTCAGGGTCTGAGTGAAGC
>sequence_11017732
TTCTGAATGTCATCGTCCACTCAGCCACTGGATTTAAGCAGAGTTCAAAAGCCCTTCAGCGGCCAGTAGCATCTGA
>sequence_11018076
TGGCCGCTGAAGGGCTTTTGAACTCTGCTTAAATCCAGTGGCTGAGTGGACGATGACATTCAGAAACCCATAGAGC
>sequence_11032988
CGGGGCTCTATGGGTTTCTGAATGTCATCGTCCACTCAGCCACTGGATTTAAGCAGAGTTCAAAAGCCCTTCAGCG
>sequence_11063207
ACTCAGCCACTGGATTTAAGCAGAGTTCAAAAGCCCTTCAGCGGCCAGTAGCATCTGACTTTGAGCCTCAGGGTCT
>sequence_11088398
TGGATTTAAGCAGAGTTCAAAAGCCCTTCAGCGGCCAGTAGCATCTGACTTTGAGCCTCAGGGTCTGAGTGAAGCC
>sequence_11101502
GTTTCTGAATGTCATCGTCCACTCAGCCACTGGATTTAAGCAGAGTTCAAAAGCCCTTCAGCGGCCAGTAGCATCT
>sequence_11126320
TCTATGGGTTTCTGAATGTCATCGTCCACTAAGCCACTGGATTTAAGCAGAGTTCAAAAGCCCTTAAGCGGCCAGT
>sequence_11132643
CGTCCACTCAGCCACTGGATTTAAGCAGAGCTCAAAAGCCCTTCAGCGGCCAGCAGCATCTGACTTTGAGCCTCAG
>sequence_11140767
TAAGCAGAGGTCAAAAGACCTTCAGCGGCCAGTAGCATCTGACTTTGAGCCTCAGGGTCTGAGTGAAGCCGCTCGT
>sequence_11142007
TCAGCCACTGGATTTAAGCAGAGTTCAAAAGCCCTTCAGCGGCCAGTAGCATCTGACTTTGAGCCTCAGGGTCTGA
>sequence_11189712
ATGTCATCGTCCACTCAGCCACTGGATTTAAGCAGAGTTCAAAAGCCCTTCAGCGGCCAGTAGCATCTGACTTTGA
>sequence_11208123
AAGCAGAGTTCAAAAGCCCTTCAGCGGCCAGTAGCATCTGACTTTGAGCCTCAGGGTCTGAGTGAAGCCGCTCGTT
>sequence_11245521
GGGGCTCTATGGGTTTCTGAATGTCATCGTCCACTCAGCCACTGGATTTAAGCAGAGTTCAAAAGCCCTTCAGCGG
>sequence_11260441
GCTGAAGGGCTTTTGAACTCTGCTTAAATCCAGTGGCTGAGTGGACGATGACATTCAGAAACCCATAGAGGCCAGG
>sequence_11267202
CACTGGATTTAAGCAGAGTTCAAAAGCCCTTCAGCGGCCAGTAGCATCTGACTTTGAGCCTCAGGGTCTGAGTGAA
>sequence_11280202
GTCCACTCAGCCACTGGATTTAAGCAGAGTTCAAAAGCCCTTCAGCGGCCAGGAGCATCTGACTTTGAGCCTCAGG
>sequence_11303577
CCACTCAGCCACTGGATTTAAGCAGAGTTCAAAAGCCCTTCAGCGGCCAGTAGCATCTGACTTTGAGCCTCAGGGT
>sequence_11326011
AAAGTCAGATGCTACTGGCCGCTGAAGGGCTTTTGAACTCTGCTTAAATCCAGTGGCTGAGTGGACGATGACATTC
>sequence_11328254
AGCAGAGTTCAAAAGCCCTTCAGCGGCCAGTAGCATCTGACTTTGAGCCTCAGGGTCTGAGTGAAGCCGCTCGTTG
>sequence_11332491
ACTCAGCCACTGGATTTAAGCAGAGTTCAAAAGCCCTTCAGCGGCCAGTAGCATCTGACTTTGAGCCTCAGGGTCT
>sequence_11346095
AAGCAGAGTTCAAAAGCCCTTCAGCGGCCAGTAGCATCTGACTTTGAGCCTCAGGGTCTGAGTGAAGCAGCTCGTT
>sequence_11346231
AGATGCTACTGGCCGCTGAAGGGCTTTTGAACTCTGCTTAAATCCAGTGGCTGAGTGGACGATGACATTCAGAAAC
>sequence_11411077
GTCCACTCAGCCACTGGATTTAAGCAGAGTTCAAAAGCCCTTCAGCGGCCAGTAGCATCTGACTTTGAGCCTCAGG
>sequence_11414439
TGGATTTAAGCAGAGTTCAAAAGCCCTTCAGCGGCCAGTAGCATCTGACTTTGAGCCTCAGGGTCTGAGTGAAGCC
>sequence_11427893
TTTCTGAATGTCATCGTCCACTCAGCCACTGGATTTAAGCAGAGTTCAAAAGCCCTTCAGCGGCCAGTAGCATCTG
>sequence_11433681
CCACTGTATTTAAGCAGAGTTCAAAAGCCCTTCAGCGGCCAGTAGCATCTGACTTTGAGCCTCAGGGTCTGAGTGA
>sequence_11435057
TGTCATCGTCCACTCAGCCACTGGATTTAAGCAGAGTTCAAAAGCCCTTCAGCGGCCAGTAGCATCTGACTTTGAG
>sequence_11445166
GGGGCTCTATGGGTTTCTGAATGTCATCGTCCACTCAGCCACTGGATTTAAGCAGAGTTCAAAAGCCCTTCAGCGG
>sequence_11447137
CCCTGAGGCTCAAAGTCAGATGCTACTGGCCGCTGAAGGGCTTTTGAACTCTGCTTAAATCCAGTGGCTGAGTGGA
>sequence_11463136
GTTTCTGAATGTCATCGTCCACTCAGCCACTGGATTTAAGCAGAGTTCAAAAGCCCTTCAGCGGCCAGTAGCATCT
>sequence_11473180
ACTCAGACCCTGAGGCTCAAAGTCAGATGCTACTGGCCGCTGAAGGGCTTTTGAACTCTGCTTAAATCCAGCGGCT
>sequence_11478074
GTCATCGTCCACTCAGCCACTGGATTTAAGCAGAGTTCAAAAGCCCTTCAGCGGCCAGAAGCATCTGACTTTGAGC
>sequence_11493643
ACTCAGCCACTGGATTTAAGCAGAGTTCAAAAGCCCTTCAGCGGCCAGTAGCATCTGACTTTGAGCCTCAGGGTCA
>sequence_11498328
AAGTCAGATGCTACTGGCCGCTGAAGGGCTTTTGAACTCTGCTTAAATCCAGTGGCTGAGTGGACGATGACATTCA
>sequence_11527858
GTCCACTCAGCCACTGGATTTAAGCAGAGTTCAAAAGCCCTTCAGCGGCCAGTAGCATCTGACTTTGAGCCTCAGG
>sequence_11541915
CAGCCACTGGATTTAAGCAGAGTTCAAAAGCCCTTCAGCGGCCAGTAGCATCTGACTTTGAGCCTCAGGGTCTGAG
>sequence_11560302
GCTACTGGCCGCTGAAGGGCTTTTGAACTCTGCTTAGATCCAGTGGCTGAGTGGACGATGACATTCAGAAACCCAT
>sequence_11586880
CCGGGGCTCTATGGGTTTCTGAATGTCATCGTCCACTCAGCCACTGGATTTAAGCAGAGTTCAAAAGCCCTTCAGC
>sequence_11604139
GGGTTTCTGAATGTCATCGTCCACTCAGCCACTGGATTTAAGCAGAGTTCAAAAGCCCTTCAGCGGCCAGTAGCAT
>sequence_11634449
TGAATGTCATCGTCCACTCAGCCACTGGATTTAAGCAGAGTTCAAAAGCCCTTCAGCGGCCAGTAGCATCTGACTT
>sequence_11639365
AAGCAGAGTTCAAAAGCCCTTCAGCGGCCAGTAGCTTCTGACTTTGAGCCTCAGGGTCTGAGTGAAGCCGCTCGCT
>sequence_11659099
TATGGGTTTCTGAATGTCATCGTCCACTCAGCCACTGGATTTAAGCAGAGTTCAAAAGCCCTTCAGCGGCCAGTAG
>sequence_11659398
ATGGGTTTCTGAATGTCATCGTCCACTCAGCCACTGGATTTAAGCAGAGTTCAAACGCCCTTCAGCGGCCAGTAGC
>sequence_11661070
AGCCACTGGATTTAAGCAGAGTTCAAAAGCCCTTCAGCGGCCAGTAGCATCTGACTTTGAGCCTCAGGGTCTGAGT
>sequence_11677804
GAGCGGCTTCACTCAGACCCTGAGGCTCAAAGTCAGATGCTACTGGCCGCTGAAGGGCTTTTGAACTCTGCTTAAA
>sequence_11697577
TGGGTTTCTGAATGTCATCGTCCACTCAGCCACTGGATTTAAGCAGAGTTCAAAAGCCCTTCAGCGGCCAGTAGCA
>sequence_11700246
CAGCCACTGGATTTAAGCAGAGTTCAAAAGCCCTTCAGCGGCCAGTAGCATCTGACTTTGAGCCTCAGGGTCTGAG
>sequence_11719362
TATGGGTTTCTGAATGTCATCGTCCACTCAGCCACTGGATTTAAGCAGAGTTCAAAAGCCCTTCAGCGGCCAGTAG
>sequence_11776338
ACTCAGCCACTGGATTTAAGCAGAGTTCAAAAGCCCTTCAGCGGCCAGTAGCATCTGCCTTTGAGCCTCAGGGTCT
>sequence_11808619
GGTTTCTGAATGTCATCGTCCACTCAGCCACTGGATTTAAGCAGAGTTCAAAAGCCCTTCAGCGGCCAGTAGCATC
>sequence_11809307
GAATGTCATCGTCCACTCAGCCACTGGATTTAAGCAGAGTTCAAAAGCCCTTCAGCGGCCAGTAGCATCTGACTTT
>sequence_11813670
GTCCACTCAGCCACTGGATTTAAGCAGAGTTCAAAAGCCCTTCAGCGGCCAGTAGCATCTGACTTTGAGCCTCAGG
>sequence_11820714
GAATGTCATCGTCCACTCAGCCACTGGATTTAAGCAGAGTTCAAAAGCCCTTCAGCGGCCAGTAGCATCTGACTTT
>sequence_11821693
GAGGCTCAAAGTCAGATGCTACTGGCCGCTGAAGGGCTTTTGAACTCTGCTTAAATCCAGTGGCTGAGTGGACGAT
>sequence_11835217
CTCAGCCACTGGATTTAAGCAGAGTTCAAAAGCCCTTCAGCGGCCAGTAGCATCTGACTTTGAGCCTCAGGGTCTG
>sequence_11838094
GCTCTATGGGTTTCTGAATGTCATCGTCCACTCAGCCAGTGGATTTAAGCAGAGTTCAAAAGCCCTTCAGCGGCGA
>sequence_11843160
CTATGGGTTTCTGAATGTCATCGTCCACTCAGCCACTGGATTTAAGCAGAGTTCAAAAGCCCTTCAGCGGCCAGTA
>sequence_11871485
CACTCAGCCACTGGATTTAAGCAGAGTTCAAAAGCCCTTCAGCGGCCAGTAGCATCTGACTTTGAGCCTCAGGGTC
>sequence_11898068
AGCCACTGGATTTAAGCAGAGTTCCAAAGCCCTTCAGCGGCCAGGAGCATCTGACTTTGAGCCTCAGGGTCTGAGT
>sequence_11909664
AAGCAGAGTTCAAAAGCCCTTCAGCGGCCAGTAGCATCTGACTTTGAGCCTCAGGGTCTGAGTGAAGCCGCTCGTT
>sequence_11925243
AACGAGCGGCTTCACTCAGACCCTTAGGCTCAAAGTCAGATGCTACTGGCCGCTGACGGGCTTTTGAACTCTGCTT
>sequence_11959925
TTCGGAATGTCATCGTCCACTCAGCCACTGGATTTAAGCAGAGTTCAAAAGCCCTTGAGCGGCCAGTAGCATCTGA
>sequence_12011071
TGGGTTTCTGAATGTCATCGTCCACTCAGCCACTGGATTTAAGCAGAGTTCAAAAGCCCTTCAGCGGCCAGTAGCA
>sequence_12065898
AGATGCTACTGGCCGCTGAAGGGCTTTTGAACTCTGCTTAAATCCAGTGGCTGAGCGGACGATGACATTCAGAAAC
>sequence_12068036
GAATGTCATCGTCCACTCAGCCACTGGATTTAAGCAGAGTTCAAAAGCCCTTCAGCGGCCAGTAGCATCTGACTTT
>sequence_12071506
GTCATCGTCCACTCAGCCACTGGATTTAAGCAGAGTTCAAAAGCCCTTCAGCGGCCAGTAGCATCTGACTTTGAGC
>sequence_12082168
GGCTTCACTCAGACCCTGAGGCTCAAAGTCAGATGCTACTGGCCGCTGAAGGGCTTTTGAACTCTGCTTAAATCCA
>sequence_12113749
GAATGTCATCGTCCACTCAGCCACTGGATTTAAGCAGAGTTCAAAAGCCCTTCAGCGGCCAGTAGAATCTGACTTT
>sequence_12113980
TATGGGTTTCTGAATGTCATCGTCCACTCAGCCACTGGATTTAAGAAGAGTTCAAAAGCCCTTCAGCGGCCAGTAG
>sequence_12136400
CTCAAAGTCAGATGCTACTGGCCGCTGAAGGGCTTTTGAACTCTGCTTAAATCCAGTGGCTGAGGGGAAGATGACA
>sequence_12143603
CAACGAGCGGCTTCACTCAGACCCTGAGGCTCAAAGTCAGATGCTACTGGCCGCTGAAGGGCTTTTGAACTCTGCC
>sequence_12149971
CCACTGGATTTAAGCAGAGTTCAAAAGCCCTTCAGAGGCCAGTAGCATCTGACTTTGAGCCTCAGGGTGTGAGTGA
>sequence_12174028
ACTCAGCCACTGGATTTAAGCAGAGTTCAAAAGCCCTTCAGCGGCCAGTAGCATCTGACTTTGAGCCTCAGGGTCT
>sequence_12186940
AGCCACTGGATTTAAGCAGAGTTCAAAAGCCCTTCAGCGGCCAGTAGCATCTGACTTTGAGCCTCAGGGTCTGAGT
>sequence_12215151
CGGGGCTCTATGGGTTTCTGAATGTCATCGTCCACTCAGCCACTGGATTTAAGCAGAGTTCAAAAGCCCTTCAGCG
>sequence_12221623
AGGCTCAAAGTCAGATGCTACTGGCCGCTGAAGGGCTTTTGAACTCTGCTTAAATCCAGCGGCTCAGTGGACGATG
>sequence_12253477
GTCCACTCAGCCACTGGATTTAAGCAGAGTTCAAAAGCCCTTCAGCGGCCAGTAGCATCTGACTTTGAGCCTCAGG
>sequence_12263163
TCTATGGGTTTCTGAATGTCATCGCCCACTCAGACACTGGATTTAAGCAGAGTTCAAAAGCCCTTCAGCGGCCAGT
>sequence_12263286
GTCATCGTCCACTCAGCCACTGGATTTAAGCAGAGTTCAAAAGCCCTTCAGCGGCCAGTAGCATCTGACTTTGAGC
>sequence_12292934
CGGGGCTCTATGGGTTTCTGAATGTCATCGTCCACTCAGCCACTGGATTTAAGCAGAGTTCAAAAGCCCTTCAGCG
>sequence_12302751
CCACTGGATTTAAGCAGAGTTCAAAAGCCCTTCAGCGGCCAGTAGCATCTGACTTTGAGCCTCAGGGTCTGAGTGA
>sequence_12302932
CCACTCAGCCACTGGATTTAAGCAGAGTTCAAAAGCCCTTCAGCGGCCAGTAGCATCTGACTTTGAGCCTCAGGGT
>sequence_12308091
TACTGGCCGCTGAAGGGCTTTTGAACTCTGCTTAAATCCAGTGGCTGAGTGGACGATGACATTCAGAAACCCATAG
>sequence_12327741
ATCGTCCACTCAGCCACTGGATTTAAGCAGAGTTCAAAAGCCCTTCAGCGGCCAGTAGCATCTGACTTTGAGCCTC
>sequence_12349028
ATGGGTTTCTGAATGTCATCGTCCACTCAGCCACTGGATTTAAGCAGAGTTCAAAAGCCCTTCAGCGGCCAGTAGC
>sequence_12371837
GTTTCTGAATGTCATCGTCCACTCAGCCACTGGATTTAAGCAGAGTTCAAAAGCCCTTCAGCGGCCAGTAGCATCT
>sequence_12375047
GTCATCGTCCACTCAGCCACTGGATTTAAGCAGAGTTCAAAAGCCCTTCAGCGGCCAGTAGCATCTGACTTTGAGC
>sequence_12391469
TGGATTTAAGCAGAGTTCAAAAGCCCTTCAGCGGCCAGTAGCATCTGACTTTGAGCCTCAGGGTCTGAGTGAAGCC
>sequence_12396563
TCAGATGCTACTGGCCGCTGAAGGGCTTTTGAACTCTGCTTAAATCCAGTGGCTGAGTGGACGATGACATTCAGAA
>sequence_12405245
TGGATTTAAGCAGAGTTCAAAAGCCCTTCAGCGGCCAGTAGCATCTGACTTTGAGCATCAGGGTCTGAGTGAAGCC
>sequence_12445590
CACTGGATTTAAGCAGAGTTCAAAAGCCCTTCAGCGGCCAGTAGCATCTGACTTTGAGCCTCAGGGTCTGAGTGAA
>sequence_12518672
GGCTCTATGGGTTTCTGAATGTCACCGTCCACTCAGCCACTGGATTTAAGCAGAGTTCAAAAGACCTTCAGCGGCC
>sequence_12532633
GCCGCTGAAGGGCTTTTGAACTCTGCTTAAATCCAGTGGCTGAGTGGACGATGACATTCAGAAACCCATAGAGCCC
>sequence_12537529
TTCTGAATGTCATCGTCCACTCAGCCACTGGATTTAAGCAGAGTTCAAAAGCCCTTCAGCGGCCAGTAGCATATGA
>sequence_12552995
TGCTACTGGCCGCTGAAGGGCTTTTGAACTCTGCTTAAATCCAGTGGCTGAGTGGACGATGACATTCAGAAACCCA
>sequence_12553430
TATGGGTTTCTGAATGCCATCGTCCACTCAGCCACTGGATTTAAGCAGAGTTCAAAAGCCCTTCAGCGGCCAGTAG
>sequence_12564841
CCTGAGGCTCAAAGTCAGATGCTACTGGCCGCTGAAGGGCTTTTGAACTCTGCTTAAATCCAGTGGCTGAGTGGAC
>sequence_12565262
TCTGAATGTCATCGTCCACTCAGCCACTGGATTTAAGCAGAGCTCAAAAGCCCTTCAGCGGCCAGTAGCATCTGAC
>sequence_12571146
GTCATCGTCCACTCAGCCACTGGATTTAAGCAGAGTTCAAAAGCCCTTCAGCGGCCAGTAGCATCTGACTTTGAGC
>sequence_12579582
TGGCCGCTGAAGGGCTTTTGAACTCTGCTTAAATCCAGTGGCTGAGTGGACGATGACATTCAGAAACCCATAGAGC
>sequence_12601654
ATGGGTTTCTGAATGTCATCGTCCACTCAGCCACTGGATTTAAGCAGAGTTCAAAAGCCCTTCAGCGGCCAGTAGC
>sequence_12611080
ATCGTCCACTCAGCCACTGGATTTAAGCAGAGTTCAAAAGCCCTTCAGCGGCCAGTAGCATCTGACTTTGAGCCTC
>sequence_12613106
ACTGGCCGCTGAAGGGCTTTTGAACTCTGCTTAAATCCAGTGGCTGAGTGGACGATGACATTCAGAAACCCATAGA
>sequence_12662462
GTCATCGTCCACTCAGCCACTGGATTTAAGCAGAGTTCAAAAGCCCTTCAGCGGCCAGTAGCATCTGACTTTGAGC
>sequence_12678046
GAATGTCATCGTCCACTCAGCCACTGGATTTAAGCAGAGTTCAAAAGCCCTTCAGCGGCCAGTAGCATCTGACTTT
>sequence_12680149
GGCTCAAAGTCAGATGCTACTGGCCGCTGAAGGGCTTTTGAACTCTGCTTAAATCCAGTGGCTGAGTGGACGATGA
>sequence_12682076
GGCTCAAAGTCAGATGCTACTGGCCGCTGAAGGGCTTTTGAACTCTGCTTAAATCCAGTGGCTGAGGGGACGATGA
>sequence_12685808
TGAATGTCATCGTCCACTCAGCCACTGGATTTAAGCAGAGTTCAAAAGCCCTTCAGCGGCCAGTAGCATCTGACTT
>sequence_12687740
CGTCCACTCAGCCACTGGATTTAAGCAGAGTTCAAAAGCCCTTCAGCGGCCAGTAGCATCTGACTTTGAGCCTCAG
>sequence_12691922
GTCCACTCAGCCACTGGATTTAAGCAGAGTTCAAAAGCCCTTCAGCGGCCAGTAGCATCTGACTTTGAGCCTCAGG
>sequence_12695871
GGCCGCTGAAGGGCTTTTGAACTCTGCTTAAATCCAGTGGCTGAGTGGACGATGACATTCAGAAACCCATAGAGCC
>sequence_12718618
CGCTGAAGGGCTTTTGAACTCTGCTTAAATCCAGTGGCTGAGTGGACGATGACATTCAGAAACCCATAGAGCCCCG
>sequence_12742347
GAATGTCATCGTCCACTCAGCCACTGGATTTAAGCAGAGTTCAAAAGCCCTTCAGCGCCCAGTAGCATCTGACTTT
>sequence_12759551
GGCTTCACTCAGACCCTGAGGCTCAAAGTCAGATGCTACTGGCCGCTGAAGGGCTTTTGAACTCTGCTTAAATCCA
>sequence_12772308
AGTCAGATGCTACTGGCCGCTGAAGGGCTTTTGAACTCTGCTTAAATCCAGTGGCTGAGTGGACGATGACATTCAG
>sequence_12782088
GCTACTGGCCGCTGAAGGGCTTTTGAACTCTGCTTAAATCCAGTGGCTGAGTGGACGATGACATTCAGAAACCCAT
>sequence_12784054
AGCAGAGTTCAAAAGCCCTTCAGCGGCCAGTAGCATCTGACTTTGAGCCTCAGGGTCTGAGTGAAGCCGCTCGTTG
>sequence_12785560
ACTCAGCCACTGGATTTAAGCAGAGGTCAAAAGCCCTTCAGCGGCTAGTAGCATCTGACTTTGAGCCTCAGGGTCT
>sequence_12803144
GGCTTCACTCAGACCCTGAGGCTCAAAGTCAGATGCTACTGGCCGCTGAAGGGCTTTTGAACTCTGCTTAAATCCA
>sequence_12824491
TTCACTCAGACCCTGAGGCTCAAAGTCAGATGCTACTGGCCGCGGAAGGGCTTTTGAACTCTGCTTAAATCCAGTG
>sequence_12831507
TGCTACTGGCCGCTGAAGGGCTTTTGAACTCTGCTTAAATCCAGTGGCTGAGTGGACGATGACATTCAGAAACCCA
>sequence_12846198
CAGCCACTGGATTTAAGCAGAGTTCAAAAGCCCTTCAGCGGCCAGTAGCATCTGACTTTGAGCCTCAGGGTCTGAG
>sequence_12877747
CGTCCACTCAGCCACTGGAATTAAGCAGAGTTCAAAAGCCCTTCAGCGGCCAGTAGCATCTGACTTTGAGCCGCAG
>sequence_12892319
AAGTCAGATGCTACTGGCCGCTGAAGGGCTTTTGAACTCTGCTTAAATCCAGTGGCTGAGTGGACGATGACATTCA
>sequence_12895499
AGCAGAGTTCAAAAGCCCTTCAGCGGCCAGTAGCATCTGACTTTGAGCCTCAGGGTCTGAGTGAAGCCGCGCGTTG
>sequence_12907239
AGGCTCAAAGTCAGATGCTACTGGCCGCTGAAGGGCTTTTGAACTCTGCTTAAATCCCGTGGCTGAGTGGACGATG
>sequence_12907403
AGCCACTGGATTTAAGCAGAGTTCAAAAGCCCTTCAGCGGCCAGTAGCATCTGACTTTGAGCCTCAGGGTCTGAGT
>sequence_12934548
GATTTAAGCAGAGTTCAAAAGCCCTTCAGCGGCCAGTAGCATCTGACTTTGAGCCTCAGGGTCTGAGTGAAGCCGC
>sequence_12938008
GCGGCTTCACTCAGACCCTGAGGCTCAAAGTCAGATGCTACTGGCCGCTGAAGGGCTTTTGAACTCTGCTTAAATC
>sequence_12944477
TCAAAGTCAGATGCTACTGGCCGCTGAAGGGCTTTTGAACTCTGCTTAAATCCAGTGGCTGAGTGGACGATGACAT
>sequence_12950845
CTATGGGTTTCTGAATGTCATCGTCCACTCAGCCACTGGATTTAAGCAGAGTTCAAAAGCCCTTCAGCGGCCAGTA
>sequence_12956877
TCAGATGCTACTGGCCGCTGAAGGGCTTTTGAACTCTGCTTAAATCCAGTGGCTGAGTGGACGATGACATTCAGAA
>sequence_12974264
TCCACTCAGCCACTGGATTTAAGCAGAGTTCAAAAGCCCTTCAGCGGCCAGTAGCATCTGACTTTGAGCCTCAGGG
>sequence_13008563
CCACTGGATTTAAGCAGAGTTCAAAAGCCCTTCAGCGGCCAGTAGCATCTGACTTTGAGCCTCAGGGTCTGAGTGA
>sequence_13012609
CCGCTGAAGGGCTTTTGAACTCTGCTTAAATCCAGTGGCTGAGTGGACGACGACATTCAGAAACCCATAGAGCCCC
>sequence_13046077
ATTTAAGCAGAGTTCAAAAGCCCTTCAGCGGCCAGTAGCATCTGACTTTGAGCCTCAGGGTCTGAGTGAAGCCGCT
>sequence_13052366
ACTCAGCCACTGGATTTAAGCAGAGTTCAAAAGCCCTTCAGCGGCCAGTAGCATATGACTTTGAGCCTCAGGGTAT
>sequence_13052967
GTCCACTCAGCCACTGGATTTAAGCAGAGTTCAAAAGCCCTTCAGCGGCCAGTAGCATATGACTTTGAGCCTCAGG
>sequence_13055212
AAGCAGAGTTCAAAAGCCCTTCAGCGGCCAGTAGCATCTGACTTTGAGCCTCAGGGTCTGAGTGAAGCAGCTCGTT
>sequence_13058096
GGACTCTATGGGTTTCTGAATGTCATCGTCCACTCAGCCACTGGATTTAAGCAGAGTTCAAAAGCCCTTCAGCGGC
>sequence_13095002
GAGCGGCTTCACTCAGACCCTGAGGCTCAAAGTCAGATGCTACTGGCCGCTGAAGGGCTTTTGAACTCTGCTTAAA
>sequence_13129613
TGAATGTCATCGTCCACTCAGCCACTGGATTTAAGCAGAGTTCAAAAGCCCTTCAGCGGCCAGTAGCATCTGACTT
>sequence_13130668
TTCTGAATGTCATCGTCCACTCAGCCACTGGATTTAAGCAGAGTTCAAAAGCCCTTCAGCGGCCAGTAGCATCTGA
>sequence_13137238
CTGAGGCTCAAAGTCAGATGCTACTGGCCGCTGAAGGGCTTTTGAACTCTGCTTAAATCCAGTGGCTGAGCGGACG
>sequence_13140238
GGCTCAAAGTCAGATGCTACTGGCCGCTGAAGGGCTTTTGAACTCTGCTTAAATCCAGTGGCTGAGGGGACGATGA
>sequence_13141314
TCCACTCAGCCACTGGATTTAAGCAGAGTTCAAAAGCCCTTCAGCGGCCAGTAGCATCTGACTTTGAGCCTCAGGG
>sequence_13179253
GGCTCTATGGGTTTCTGAATGTCATCGTCCACTCAGCCACTGGATTTAAGCAGAGTTCAAAAGCCCTTCAGCGGCC
>sequence_13179813
AGCGGCTTCACTCAGACCCTGAGGCTCAAAGTCAGATGCTACTGGCCGCTGAAGGGCTTTTGAACTCTGCTTAAAT
>sequence_13182736
ATCGTCCACTCAGCCACTGGATTTAAGCAGAGTTCAAAAGCCCTTCAGCGGCCAGTAGCATCTGACTTTGAGCCTC
>sequence_13197080
ATCGTCCACTCAGCCACTGGATTTAAGCAGAGTTCAAAAGCCCTTCAGCGGCCAGTAGCATCTGACTTTGAGCATC
>sequence_13199112
GGCTTCACTCAGACCCTGAGGCTCAAAGTCAGATGCTACTGGCCGCTGAAGGGCTTTTGAACTCTGCTTAAATCCA
>sequence_13223104
AAGTCAGATGCTACTGGCCGCTGAAGGGCTTTTGAACTCTGCTTAAATCCAGTGGCTGAGTGGACGATGACATTCA
>sequence_13249512
GTCAGATGCTACTGGCCGCTGAAGGGCTTTTGAACTCTGCTTAAATCCAGTGGCTGAGGGGACGATGACATTCAGA
>sequence_13258334
TGGATTTAAGCAGAGTTCAAAAGCCCTTCAGCGGCCAGTAGCATCTGACTTTGAGCCTCAGGGTCTGAGTGAAGCC
>sequence_13273971
TAGGTTTCTGAATGTCATCGTCCACTCAGCCACTGGATTTAAGCAGAGTTCAAAAGCCCTTCAGCGGCCAGTAGCA
>sequence_13312409
AGATGCTACTGGCCGCTGAAGGGCTTTTGAACTCTGCTTAAATCCAGTGGCTGAGTGGACGATGACATTCAGAAAC
>sequence_13323780
GTTTCTGAATGTCATCGTCCACTCAGCCACTGGATTTAAGCAGAGTTCAAAAGCACTTCAGCGGCCAGTAGCATCT
>sequence_13357992
GTCCACTCAGCCACTGGATTTAAGCAGAGTTCAAAAGCCCTTCAGCGGCCAGTAGCATCTGACTTTGAGCCTCAGG
>sequence_13363049
GGATTTAAGCAGAGTTCAAAAGCCCTTCAGCGGCCAGTAGCATCTGACTTTGAGCCTCAGGGTCTGAGTGAAGCCG
>sequence_13412059
CACTCAGACCCTGAGGCTCAAAGTCAGATGCTACTGGCCGCTGAAGGGCTTTTGAACTCTGCTTACATCCAGTGGC
>sequence_13436810
CACTCAGCCACTGGATTTAAGCAGAGTTCAAAAGCCCTTCAGCGGCCAGTAGCATCTGACTTTGAGGCTCAGGGTC
>sequence_13450873
CTGAGGCTCAAAGTCAGATGCTACTGGCCGCTGAAGGGCTTTTGAACTCTGCTTAAATCCAGTGGCTGAGTGGACG
>sequence_13458497
GAATGTCATCGTCCACTCAGCCACTGGATTTAAGCAGAGTTCAAAAGCCCTTCAGCGGCCAGTAGCATCTGCCTTT
>sequence_13466251
GATGCTACTGGCCGCTGAAGGGCTTTTGAACTCTGCTTAAATCCAGTGGCTGAGTGGACGATGACATTCAGAAACC
>sequence_13490371
ATTTAAGCAGAGTTCAAAAGCCCTTCAGCGGCCAGTAGCACCTGACTTTGAGCCTCAGGGTCTGAGTGAAGCCGCT
>sequence_13501414
ACTCAGACCCTGAGGCTCAAAGTCAGATGCTACTGGCCGCTGAAGGGCTTTTGAACTCTGCTTAAATCCAGTGGCT
>sequence_13510546
CAGACCCTGAGGCTCAAAGTCAGATGCTACTGGCCGCGGAAGGGCTTTTGAAGTCTGCTTAAATCCAGTGGCTGAG
>sequence_13523807
GTTTCTGAATGTCATCGTCCACTCAGCCACTGGATTTAAGCAGAGTTCAAAAGCCCTTCAGCGGCCAGTAGCATCT
>sequence_13531267
GTCCACTCAGCCACTGGATTTAAGCAGAGTTCAAAAGCCCTTCAGCGGCCAGTAGCATCTGACTTTGAGCCTCAGG
>sequence_13541568
GCTCTATGGGTTTCTGAATGTCATCGTCCACTCAGCCACTGGATTTAAGCAGAGTTCAAAAGCCCTTCAGCGGCCA
>sequence_13545365
TCTGAATGTCATCGTCCACTCAGCCACTGGATTTAAGCAGAGTTCAAAAGCCCTTCAGCGGCCAGTAGCATCTGAC
>sequence_13547193
CGTCCACTCAGCCACTGGATTTAAGCAGAGTTCAAAAGCCCTTCAGCGGCCAGTAGCATCTGACTTTGAGCCTCAG
>sequence_13555400
TGGGTTTCTGAATGTTATCGTCCACTCAGCCACTGGATTTAAGCAGAGTTCAAAAGCCCTTCAGCGGCCAGTAGCA
>sequence_13571716
TCAGCCACTGGATTTAAGCAGAGTTCAAAAGCCCTTCAGCGGCCAGTAGCATCTGACTTTGAGCCTCAGGGTCTGA
>sequence_13583252
CGGGGCTCTATGGGTTTCTGAATGTCATCGTCCACTCAGCCACTGGATTTAAGCAGAGTTCAAAAGCCATTCAGCG
>sequence_13583370
CTCTATGGGTTTCTGAATGTCATCGTCCACTCAGCCACTGGATTTAAGCAGAGTTCAAAAGCCCTTCAGCGGCCAG
>sequence_13585041
CCACTCAGCCACTGGATTTAAGCAGAGTTCAAAAGCCCTTCAGCGGCCAGTAGCATCTGACTTTGAGCATCAGGGT
>sequence_13593378
CACTCAGCCACTGGATTTAAGCAGAGTTCAAAAGCCCTTCAGCGGCCAGTAGCATCTGACTTTGAGCCTCAGGGTC
>sequence_13605914
GAATGTCATCGTCCACTCAGCCACTGGATTTAAGCAGAGTTCAAAAGCCCTTCAGCGGCCAGTAGCATCTGACTTT
>sequence_13607513
AACGAGCGGCTTCACTCAGACCCTGAGGCTCAAAGTCAGATGCTACTGGCCGCTGAAGGGCTTTTGAACTCTGCTT
>sequence_13608693
ACTGGATTTAAGCAGAGTTCAAAAGCCCTTCAGCGGCCAGTAGCATCTGACTTTGAGCCTCAGGGTCTGAGTGAAG
>sequence_13645167
ATGTCATCGTCCACTCAGCCACTGGATTTAAGCAGAGTTCAAAAGCCCTTCAGCGGCCAGTAGCATCTGACTTTGA
>sequence_13673033
TATGGGTTTCTGAATGTCATCGTCCACTCAGCCACTGGATTTAAGCAGAGTTCAAAAGCCCTTCAGCGGCCAGTAG
>sequence_13682427
GAGCGGCTTCACTCAGACCCTGAGGCTCAAAGTCAGATGCTACTGGCCGCTGAAGGGCTTTTGAACTCTGCTTAAA
>sequence_13703712
TACTGGCCGCTGAAGGGCTTTTGAACTCTGCTTAAATCCAGTGGCTGAGCGGATGATGACATTCAGAAACCCATAG
>sequence_13708900
TCACTCAGACCCTGAGGCTCAAAGTCAGATGCTACTGGCCGCTGAAGGGCTTTTGAACTCTGCTTAAATCCAGTGG
>sequence_13719971
CCTGAGGCTCAAAGTCAGATGCTACTGGCCGCTGACGGGCTTTTGAACTCTGCTTAAATCCAGTGGCTGCGTGGAC
>sequence_13766462
AGCCACTGGATTTAAGCAGAGTTCAAAAGCCCTTCAGCGGCCAGTAGCATCTGACTTTGAGCCTCAGGGTCTGAGG
>sequence_13770978
GGCTTCACTCAGACCCTGAGGCTCAAAGTCAGATGCTACTGGCCGCTGAAGGGCTTTTGAACTCTGCTTAAATCCA
>sequence_13789368
GGGGCTCTATGGGTTTCTGAATGTCATCGTCCACTCAGCCACTGGATTTAAGCAGAGTTCAAAAGCCCTTCAGCGG
>sequence_13793248
GAATGTCATCGTCCACTCAGACACTGGATTTAAGCAGAGTTAAAAAGCCCTTCAGCGGCCAGTAGCATCTGACTTT
>sequence_13804397
AAGCAGAGTTCAACAGCCCTTCAGCGGCCAGTAGCATCTGACTTTGAGCCTCAGGGTCTGAGTGAAGCCGCCCGTT
>sequence_13805497
GATTTAAGCAGAGTTCAAAAGCCCTTCAGCGGCCAGTAGCATCTGACTTTGAGCCTCAGGGTCTGAGTGAAGCCGC
>sequence_13806159
GCTCTATGGGTTTCTGAATGTCATCGTCCACTCAGCCACTGGATTTAAGCAGAGTTCAAAAGCCCTTCAGCGGCCA
>sequence_13806715
CTCAGCCACTGGATTTAAGCAGAGTTCAAAAGCCCTTCAGCGGCCAGTAGCATCTGACTTTGAGCCTCAGGGTCTG
>sequence_13820907
TTTCTGAATGTCATCGTCCACTCAGCCACTGGATTTAAGCAGAGTTCAAAAGCCCTTCAGCGGCCAGTAGCATCTG
>sequence_13823268
TCAGATGCTACTGGCCGCTGAAGGGCTTTTGAACTCTGCTTAAATCCAGTGGCTGAGTGGACGATGACATTCAGAA
>sequence_13825409
TTTCTGAATGTCATCGTCCACTCAGCCACTGGATTTAAGCAGAGTTCAAAAGCCCTTCAGCGGCCAGTAGCATCTG
>sequence_13862509
TTCTGAATGTCATCGTCCACTCAGCCACTGGATTTAAGCAGAGTTCAAAAGCCCTTCAGCGGCCAGTAGCATCTGA
>sequence_13888619
GGCTCAAAGTCAGATGCTACTGGCCGCTGAAGGGCTTTTGAACTCTGCTTAAATCCAGTGGCTGAGTGGACGATGA
>sequence_13907764
GCTCTATGGGTTTCTGAATGTCATCGTCCACTCAGCCACTGGATTTAAGCAGAGTTCAAAAGCCCTTCAGCGGCCA
>sequence_13912654
GGATTCTGAATGTCATCGTCCACTCAGCCACTGGATTTAAGCAGAGTTCAAAAGCCCTTCAGCGGCCAGTAGCATC
>sequence_13923627
ACTGGATTTAAGCAGAGTTCAAAAGCCCTTCAGCGGCCAGTAGCATCTGACTTTGAGCCTCAGGGTCTGAGTGAAG
>sequence_13938260
ATGGGTTTCTGAATGTCATCGTCCACTCAGCCACTGGATTTAAGCAGAGTTCAAAAGCCCTTCAGCGGCCAGTAGC
>sequence_13958306
TATGGGTTTCTGAATGTCATCGTCCACTCAGCCACTGGATTTAAGCAGAGTTCAAAAGCCCTTCAGCGGCCAGTAG
>sequence_14017118
CTGGATTTAAGCAGAGTTCAAAAGCCCTTCAGCGGCCAGTAGCATCTGACTTTGAGCCTCAGGGTCTGAGTGAAGC

## Sheet: NUP214-XKR3 Pre-HS
>sequence_231413
AACAGCAGCAACCTCTGGGTTCAGCTTTTGCCAAGCTTCAGCACCCTGAGAATGGAGACAGTGTTTGAAGAGATGG
>sequence_599738
TTCTTCATCCATCTCTTCAAACACTGTCTCCATTCTCAGGGTGCTGAAGCTTGGCAAAAGCTGAACCCAGAGGTTG
>sequence_4100892
TTCAGCTTTTGCCAAGCTTCAGCACCCTGAGAATGGAGACAGTGTTTGGAGCGATGGATGAAGAAAGCACAGGAGG
>sequence_4167254
AGCTTTTGCCAAGCTTCAGCACCCTGAGAATGGAGACAGTGTTTGAAGAGATGGATGAAGAAAGCACAGGAGGAGT
>sequence_4174063
AAACTCCTCCTGTGCTTTCTTCATCCATCTCTTCAAACACTGTCTCCATTCTCAGGGTGCTGAAGCTTGGCAAAAG
>sequence_4528713
GCTGCCACCACAACAGCAGCAACCTCTGGGTTCAGCTTTTGCCAAGCTTCAGCACCCTGAGAATGGAGACAGTGTT
>sequence_6192740
CTCTTCAAACACTGTCTCCATTCTCAGGGTGCTGAAGCTTGGCAAAAGCTGAACCCAGAGGTTGCTGCTGTTGTGG
>sequence_12983288
GGGTTCAGGTTTTGCCAAGCTTCAGCACCCTGAGAATGGAGACAGTGTTTGAAGAGATGGATGAAGAAAGCACAGG
>sequence_14156727
TTTCTTCATCCATCTCTTCAAACACTGTCTCCATTCTCAGGGTGCTGAAGCTTGGCAAAAGCTGAACCCAGAGGTG

## Sheet: NUP214-XKR3 Post-HS
>sequence_80114
TCAAACACTGTCTCCATTCTCAGGGTGCTGAAGCTTGGCAAAAGCTGAACCCAGAGGTTGCTGCTGTTGTGGTGGG
>sequence_280740
CATCCATCTCTTCAAACACTGTCTCCATTCTCAGGGTGCTGAAGCTTGGCAAAAGCTGAACCCAGAGGTTGCTGCT
>sequence_370790
GATGAAACTCCTCCTGTGCTTTCTTCATCCATCTCTTCAAACACTGTCTCCATTCTCAGGGTGCTGAAGCTTGGCA
>sequence_630479
TGCTTTCTTCATCCATCTCTTCAAACACTGTCTCCATTCTCAGGGTGCTGAAGCTTGGCAAAAGCTGAACCCAGAG
>sequence_655837
TGAAACTCCTCCTGTGCTTTCTTCATCCATCTCTTCAAACACTGTCTCCATTCTCAGGGTGCTGAAGCTTGGCAAA
>sequence_980489
GGTGTGCAAACACCTGAAGCTTGGCAAAAGCTGAACCCAGAGGTTGCTGCTGTTGTGGGGGCAGCTGAGGGACCAC
>sequence_1013748
CATCTCTTCAAACACTGTCTCCATTCTCAGGGTGCTGAAGCTTGGCAAAAGCTGAACCCAGAGGTTGCTGCTGTTG
>sequence_1268472
TGCTTTCTTCATCCATCTCTTCAAACACTGTCTCCATTCTCAGGGCGCTGAAGCTTGGCAAAAGCTGAACCCAGAG
>sequence_1803049
CTTTCTTCATCCATCTCTTCAAACACTGTCTCCATTCTCAGGGTGCTGAAGCTTGGCAAAAGCTGAACCCAGAGGT
>sequence_1819786
AGATGAAACTCCTCCTGTGCTTTCTTCATCCATCTCTTCAAACACTGTCTCCATTCTCAGGGTGCTGAAGCTTGGA
>sequence_1820643
AAACACTGTCTCCATTCTCAGGGTGCTGAAGCTTGGCAAAAGCTGAACCCAGAGGTTGCTGCTGTTGTGGTGGCAG
>sequence_1882581
GCCCCATAAGTAACTGATAACAGGGAAAATGTCATCAGCAATGCTGAAGCTTGGCAAAAGCTGAACCCAGAGGTTG
>sequence_1938022
CCTGTGCTTTCTTCATCCATCTCTTCAAACACTGTCTCCATTCTCAGGGTGCTGAAGCTTGGCAAAAGCTGAACCC
>sequence_2007486
GACCCATAAGTAACTGATAACAGGGAAAATGTCATCAGCAATGCTGAAGCTTGGCAAAAGATGAACCCAGAGGTTG
>sequence_2179942
GATGAAACTCCTCCTGTGCTTTCTTCATCCATCTCTTCAAACACTGTCTCCATTCTCAGGGCGCTGAAGCTTGGCA
>sequence_2200347
TGAAACTCCTCCTGTGCTTTCTTCATCCATCTCTTCAAACACTGTCTCCATTCTCAGGGTGCTGAAGCTTGGCAAA
>sequence_2210420
TCAAACACTGTCTCCATTCTCAGGGTGCTGAAGCTTGGCAAAAGCTGAACCCAGAGGTTGCTGCTGTTGTGGTGGG
>sequence_2307052
GCCCCATAAGTAACTGATAACAGGGAAAATGTCATCAGCAATGCTGAAGCTTGGCAAAAGCTGAACCCAGAGGTTG
>sequence_2380997
CATCTCTTCAAACACTGTCTCCATTCTCAGGGTGCTGAAGCTTGGCAAAAGCTGAACCCAGAGGTTGCTGCTGTTG
>sequence_2385428
CCATTCTCAGGGTGCTGAAGCTTGGCAAAAGCTGAACCCAGAGGTTGCTGCTGTTGTGGTGGCAGCTGAGGTACCA
>sequence_2388684
CATCTCTTCAAACACTGTCTCCATTCTCAGGGTGCTGAAGCTTGGCAAAAGCTGAACCCAGAGGTTGCTGCTGTTG
>sequence_2470586
TGTGCTTTCTTCATCCATCTCTTCAAACACTGTCTCCATTCTCAGGGTGCTGAAGCTTGGCAAAAGCTGAACCCAG
>sequence_2503066
AGATGAAACTCCTCCTGTGCTTTCTTCATCCATCTCTTCAAACACTGTCTCCATTCTCAGGGTGCTGAAGCTTGGC
>sequence_2550330
ATCCATCTCTTCAAACACTGTCTCCATTCTCAGGGTTCTGAAGCTTGGCAAAAGCTGAACCCAGAGGTTGCTGCTG
>sequence_2551286
AAACTCCTCCTGTGCTTTCTTCATCCATCTCTTCAAACACTGTCTCCATTCTCAGGGTGCTGAAGCTTGGCAAAAG
>sequence_2677033
CATTCTCAGGGTGCTGAAGCTTGGCAAAAGCTGAACCCAGAGGTTGCTGCTGTTGTGGTGGCAGCTGAGGGACCAC
>sequence_2851405
AAACTCCTCCGGTGCTTTCTTCATCCATCTCTTCAAACACTGTCTCCATTCTCAGGGTGCTGAAGCTTGGCAAAAG
>sequence_2881422
ATCCATCTCTTCAAACACTGTCTCCATTCTCAGGGTGCTGAAGCTTGGCAAAAGCTGAACCCAGAGGTTGCTGCTG
>sequence_2891237
TCTTCAAACACTGTCTCCATTCTCAGGGTGCTGAAGCTTGGCAAAAGCTGAACCCAGAGGTTGCTGCTGTTGTGGG
>sequence_2911027
ATTCTCAGGGTGCTGAAGCTTGGCAAAAGCTGAACCCAGAGGTTGCTGCTGTTGTGGTGGCAGCTGAGGTACCACC
>sequence_2928588
TGCTTTCTTCATCCATCTCTTCAAACACTGTCTCCATTCTCAGGGTGCTGAAGCTTGGCAAAAGCTGAACCCAGAG
>sequence_3077893
TTTCTTCATCCATCTCTTCAAACACTGTCTCCATTCTCAGGGTGCTGAAGCTTGGCAAAAGCTGAATCCAGAGGTT
>sequence_3090619
TGTCTCCATTCTCAGGGTGCTGAAGCTTGGCAAAAGCTGAACCCAGAGGTTGCTGCTGTTGTGGGGGCAGCTGGGG
>sequence_3274888
ACCTCAGCTGCCACCACAACAGCAGCAACCTCTGGGTTCAGCTTTTGCCAAGCTTCAGCACCCTGAGAATGGAGAC
>sequence_3358187
AAACTCCTCCTGTGCTTTCTTCATCCATCTCTTCAAACACTGTCTCCATTCTCAGGGTGCTGAAGCTTGGCAAAAG
>sequence_3541546
CTCCTGTGCTTTCTTCATCCATCTCTTCAAACACTGTCTCCATTCTCAGGGTGCTGAAGCTTGGCAAAAGCTGAAC
>sequence_3645193
TTTCTTCATCCATCTCTTCAAACACTGTCTCCATTCTCAGGGTGCTGAAGCTTGGCAAAAGCTGAACCCAGAGGTT
>sequence_3674321
CTTCAAACACTGTCTCCATTCTCAGGGTGCTGAAGCTTGGCAAAAGCTGAACCCAGAGGTTGCTGCTGTTGTGGTG
>sequence_3959802
CTCCTGTGCTTTCTTCATCCATCTCTTCAAACACTGTCTCCATTCTCAGGGTGCTGAAGCTTGGCAAAAGCTGAAC
>sequence_4000104
AGTATATTGCAGCGAATGGCCCCATAAGTAACTGATAACAGGGAAAATGTCATCAGCAATGCCTGATGGAGAAAAT
>sequence_4115564
ATTCTCAGGGTGCTGAAGCTTGGCAAAAGCTGAACCCAGAGGTTGCTGCTGTTGTGGTGGCAGCTGAGGGACCAGC
>sequence_4132594
AAACACTGTCTCCATTCTCAGGGTGCTGAAGCTTGGCAAAAGCTGAACCCAGAGGGTGCTGCTGTTGTGGTGGCAG
>sequence_4164050
TGAAACTCCTCATGTGCTTTCTTCATCCATCTCTTCAAACACTGTCTCCAGTCTCAGGGTGCTGAAGCTTGGCAAA
>sequence_4315302
TCTTCAAACACTGTCTCCATTCTCAGGGTGCTGAAGCTTGGCAAAAGCTGAACCCAGAGGTTGCTGCTGTTGTGGG
>sequence_4384521
CATCCATCTCTTCAAACACTGTCTCCATTCTCAGGGTGCTGAAGCTTGGCAAAAGCTGAACCCAGAGGTTGCTGCT
>sequence_4602920
TCAAACACTGTCTCCATTCTCAGGGTGCTGAAGCTTGGCAAAAGCTGAACCCAGAGGTTGCTGCTGTTGTGGTGGC
>sequence_4632007
CTCCATTCTCAGGGTGCTGAAGCTTGGCAAAAGCTGAACCCAGAGGTTGCTGCTGTTGTGGTGGCAGCTGAGGTAC
>sequence_4667380
CATTCTCAGGGTGCTGAAGCTTGGCAAAAGCTGAACCCAGAGGTTGCTGCTGTTGTGGTGGCAGCTGAGGTACCAC
>sequence_4772454
AGTATATTGCAGCGAATGGCCCCATAAGTAACTGATAACAGGGAAAATGTCATCAGCAATGCCTGATGGAGAAAAT
>sequence_4784136
CATTCTCAGGGTGCTGAAGCTTGGCAAAAGCTGAACCCAGAGGTTGCTGCTGTTGTGGGGGCAGCTGAGGGACCAC
>sequence_4841249
AGTATATTGCAGCGAATGGCCCCATAAGTAACTGATAACAGGGAAAATGTCATCAGCAATGCCTGATGGAGAAAAT
>sequence_4913509
TTCATCCATCTCTTCAAACACTGTCTCCATTCTCAGGGTGCTGAAGCTTGGCAAAAGCTGAACCCAGAGGTTGCTG
>sequence_4937148
CTGTGCTTTCTTCATCCATCTCTTCAAACACTGTCTCCATTCTCAGGGTGCTGAAGCTTGGCAAAAGCTGAACCCA
>sequence_4941437
CCATCTCTTCAAACACTGTCTCCATTCTCGGGGTGCTGAAGCTTGGCAAAAGCTGAACCCAGAGGTTGCTGCTGTT
>sequence_5213582
TGTGCTTTCTTCATCCATCTCTTCAAACACTGTCTCCATTCTCAGGGTGCTGAAGCTTGGCAAAAGCTGAACCCAG
>sequence_5229939
CATTCTCAGGGTGCTGAAGCTTGGCAAAAGCTGAACCCAGAGGTTGCTGCTGTTGTGGTGGCAGCTGAGGTACCAC
>sequence_5309301
GATTTTTCAACCATTTGTGGTAATTTCTAACGGTGTGCAAACACCTGAAGCTTGGCAAAAGCTGAACCCAGAGGTT
>sequence_5311344
GTGCTTTCTTCATCCATCTCTTCAAACACTGTCTCCATTCTCAGGGTGCTGAAGCTTGGCAAAAGCTGAACCCAGA
>sequence_5320054
TTCTTCATCCATCTCTTCAAACACTGTCTCCATTCTCAGGGTGCTGAAGCTTGGCAAAAGCTGAACCCAGAGGTTG
>sequence_5373520
TCTTCATCCATCTCTTCAAACACTGTCTCCATTCTCAGGGTGCTGAAGCTTGGCAAAAGCTGAACCCAGAGGTTGC
>sequence_5479852
GCCCCATAAGTAACTGATAACAGGGAAAATGTCATCAGCAATGCTGAAGCTTGGCAAAAGCTGAACCCAGAGGTTG
>sequence_5664285
CTTCATCCATCTCTTCAAACACTGTCTCCATTCTCAGGGTGCTGAAGCTTGGCAAAAGCTGAACCCAGAGGTTGCT
>sequence_5694848
AACTCCTCCTGTGCTTTCTTCATCCATCTCTTCAAACACTGTCTCCATTCTCAGGGTGCTGAAGCTTGGCAAAAGC
>sequence_5808457
CTTCATCCATCTCTTCAAACACTGTCTCCATTCTCAGGGTGCTGAAGCTTGGCAAAAGCTGAACCCAGAGGTTGCT
>sequence_5815651
CATTCTCAGGGTGCTGAAGCTTGGCAAAAGCTGAACCCAGAGGTTGCTGCTGTTGTGGTGGCAGCTGAGGGACCAC
>sequence_5931664
CATCTCTTCAAACACTGTCTCCATTCTCAGGGTGCTGAAGCTTGGCAAAAGCTGAACCCAGAGGTTGCTGCTGTTG
>sequence_5996398
AGATGAAACTCCTCCTGTGCTTTCTTCATCCATCTCTTCAAACACTGTCTCCATTCTCAGGGCGCTGAAGCTTGGC
>sequence_6158318
GCCCCATAAGTAACTGATAACAGGGAAAATGTCATCAGCAATGCTGAAGCTTGGCAAAAGCTGAACCCAGAGGTTG
>sequence_6163096
TGTCTCCATTCTCAGGGTGCTGAAGCTTGGCAAAAGCTGAACCCAGAGGTTGCTGCTGTTGTGGTGGCAGCTGAGG
>sequence_6185094
CCTGTGCTTTCTTCATCCATCTCTTCAAACACTGTCTCCATTCTCAGGGTGCTGAAGCTTGGCAAAAGCTGAACCC
>sequence_6194225
TGCTTTCTTCATCCATCTCTTCAAACACTGTCTCCATTCTCAGGGTGCTGAAGCTTGGCAAAAGCTGAACCCAGAG
>sequence_6337505
CTTCATCCATCTCTTCAAACACTGTCTCCATTCTCAGGGTGCTGAAGCTTGGCAAAAGCTGAACCCAGAGGTTGCT
>sequence_6370788
AAACTCCTCCTGTGCTTTCTTCATCCATCTCTTCAAACACTGTCTCCATTCTCAGGGTGCTGAAGCTTGGCAAAAG
>sequence_6388781
ACACTGTCTCCATTCTCAGGGTGCTGAAGCTTGGCAAAAGCTGAACCCAGAGGTTGCTGCTGTTGTGGTGGCAGCT
>sequence_6419642
GATGAAACTCCTCCTGTGCTTTCTTCATCCATCTCTTCAAACACTGTCTCCATTCTCAGGGTGCTGAAGCTTGGCA
>sequence_6436879
ATCCATCTCTTCAAACACTGTCTCCATTCTCAGGGTGCTGAAGCTTGGCAAATGCTGAACCCAGAGGTTGGTGCTG
>sequence_6954243
GCCCCATAAGTAACTGATAACAGGGAAAATGTCATCAGCAATGCTGAAGCTTGGCAAAAGCTGAACCCAGAGGATG
>sequence_7031954
ATCTTCATCCATCTCTTCAAACACTGTCTCCATTCTCAGGGTGCTGAAGCTTGGCAAAAGCTGAACCCAGAGGTTG
>sequence_7053508
ATTCTCAGGGTGCTGAAGCTTGGCAAAAGCTGAACCCAGAGGTTGCTGCTGTTGTGGTGGCAGCTGAGGGACCACC
>sequence_7164568
CTTCATCCATCTCTTCAAACACTGTCTCCATTCTCAGGGTGCTGAAGCTTGGCAAAAGCTGAACCCAGAGGTTGCT
>sequence_7199596
ACACTGTCTCCATTCTCAGGGTGCTGAAGCTTGGCAAAAGCTGAACCCAGAGGTTGCTGCTGTTGTGGTGGGAGCT
>sequence_7423441
TGTCTCCATTCTCAGGGTGCTGAAGCTTGGAAAAAGCTGAACCCAGAGGTTGCTGCTGTTGTGGTGGCAGCTGAGG
>sequence_7568151
CATCCATCTCTTCAAACACTGTCTCCATTCTCAGGGTGCTGAAGCTTGGCAAAAGCTGAACCCAGAGGTTGCTGCT
>sequence_7824475
TCAAACACTGTCTCCATTCTCAGGGTGCTGAAGCTTGGCAAAAGCTGAACCCAGAGGTTGCTGCTGTTGTGGTGGC
>sequence_7835893
CTCTTCAAACACTGTCTCCATTCTCAGGGTGCTGAAGCTTGGCAAAAGCTGAACCCAGAGGTTGCTGCTGTTGTGG
>sequence_7876988
AGATGAAACTCCTCCTGTGCTTTCTTCATCCATCTCTTCAAACACTGTCTCCATTCTCAGGGTGCTGAAGCTTGGC
>sequence_7920466
TCCATTCTCAGGGTGCTGAAGCTTGGCAAAAGCTGAACCCAGAGGTTGCTGCTGTTGTGGTGGCAGCTGAGGTACC
>sequence_7975490
TGAAACTCCTCCTGTGCTTTCTTCATCCATCTCTGCAAACACTGTCTCCATTCTCAGGGAGCTGAAGCTTGGCAAA
>sequence_8012283
AAACTCCTCCTGTGCTTTCTTCATCCATCTCTTCAAACACTGTCTCCATTCTCAGGGTGCTGAAGCTTGGCAAAAG
>sequence_8369649
TGTGCTTTCTTCATCCATCTCTTCAAACACTGTCTCCATTCTCAGGGTGCTGAAGCTTGGCAAAAGCTGAACCCAG
>sequence_8532675
TCCATCTCTTCAAACACTGTCTCCATTCTCAGGGTGCTGAAGCTTGGCAAAAGCTGAACCCAGAGGTTGCTGCTGT
>sequence_8569543
ACACTGTCTCCATTCTCAGGGTGCTGAAGCTTGGCAAAAGCTGAACCCAGAGGTTGCTGCTGTTGTGGTGGCAGCG
>sequence_8581879
AACACTGTCTCCATTCTCAGGGTGCTGAAGCTTGGCAAAAGCTGAACCCAGAGGTTGCTGCTGTTGTGGTGGGAGG
>sequence_8599547
AGATGAAACTCCTCCTGTGCTTTCTTCATCCATCTCTTCAAACACTGTCTCCATTCTCAGGGTGCTGAAGCTTGGC
>sequence_8823874
TCAAACACTGTCTCCATTCTCAGGGTGCTGAAGCTTGGCAAAAGCTGAACCCAGAGGTTGCTGCTGTTGTGGTGGC
>sequence_8824119
CTCCATTCTCAGGGTGCTGAAGCTTGGCAAAAGCTGAACCCAGAGGTTGCTGCTGTTGTGGTGGCAGCTGAGGGAC
>sequence_8849849
AACTCCTCCTGTGCTTTCTTCATCCATCTCTTCATACACTGTCTCCATTCTCAGGGTGCTGAAGCTTGGCAAAAGC
>sequence_9082972
TGTGCTTTCTTCATCCATCTCTTCAAACACTGTCTCCATTCTCAGGGTGCTGAAGCTTGGCAAAAGCTGAACCCAG
>sequence_9119038
ATCTCTTCAAACACTGTCTCCATTCTCAGGGTGCTGAAGCTTGGCAAAAGCTGAACCCAGAGGTTGCTGCTGTTGC
>sequence_9218427
TCTTCATCCATCTCTTCAAACACTGTCTCCATTCTCAGGGTGCTGAAGCTTGGCAAAAGCTGAACCCAGAGGTTGC
>sequence_9265112
ACACTGTCTCCATTCTCAGGGTGCTGAAGCTTGGCAAAAGCTGAACCCAGAGGTTGCTGCTGTTGTGGTGGCAGCT
>sequence_9337854
TCCATTCTCAGGGTGCTGAAGCTTGGCAAAAGCTGAACCCAGAGGTTGCTGCTGTTGTGGTGGCAGCTGAGGGACC
>sequence_9341292
CATCTCTTCAAACACTGTCTCCATTCTCAGGGTGCTGAAGCTTGGCAAAAGCTGAACCCAGAGGTTGCTGCTGTTG
>sequence_9425637
ATTCTCAGGGTGCTGAAGCTTGGCAAAAGCTGAACCCAGAGGTTGCTGCTGTTGTGGTGGCAGCTGAGGTACCACC
>sequence_9455551
ATCCATCTCTTCAAACACTGTCTCCATTCTCAGGGTGCTGAAGCTTGGCAAAAGCTGAACCCAGAGGTTGCTGCTG
>sequence_9524625
CTTTCTTCATCCATCTCTTCAAACACTGTCTCCATTCTCAGGGCGCTGAAGCTCGGCAAAAGCTGAACCCAGAGGT
>sequence_9632306
TGTCTCCATTCTCAGGGTGCTGAAGCTTGGCAAAAGCTGAACCCAGAGGTTGCTGCTGTTGTGGGGGCAGCTGAGG
>sequence_9650246
CATCTCTTCAAACACTGTCTCCATTCTCAGGGTGCTGAAGCTTGGCAAAAGCTGAACCCAGAGGTTGCTGCTGTTG
>sequence_9672352
GATGAAACTCCTCCTGTGCTTTCTTCATCCATCTCTTCAAACACTGTCTCCATTCTCAGGGTGCTGAAGCTTGGCA
>sequence_9866092
TGCTTTCTTCATCCATCTCTTCAAACACTGTCTCCATTCTCAGGGTGCTGAAGCTTGGCAAAAGCTGAACCCAGAG
>sequence_9873560
TCAAACACTGTCTCCATTCTCAGGGTGCTGAAGCTTGGCAAAAGCTGAACCCAGAGGTTGCTGCTGTTGTGGTGGC
>sequence_9986155
TCAAACACTGTCTCCATTCTCAGGGTGCTGAAGCTTGGCAAAAGCTGAACCCAGAGGTTGCTGCTGTTGTGGTGGG
>sequence_10098355
AAACTCCTCCTGTGCTTTCTTCATCCATCTCTTCAAACACTGTCTCCATTCTCAGGGTGCTGAAGCTTGGCAAAAG
>sequence_10178948
TTCAAACACTGTCTCCATTCTCAGGGTGCTGAAGCTTGGCAAAAGCTGAACCCAGAGGTTGCTGCTGTTGTGGTGG
>sequence_10216893
ATTCTCAGGGTGCTGAAGCTTGGCAAAAGCTGAACCCAGAGGTTGCTGCTGTTGTGGTGGCAGCTGAGGTACCACC
>sequence_10225876
ATTCTCAGGGTGCTGAAGCTTGGCAAAAGCTGAACCCAGAGGTTGCTGCTGTTGTGGTGGCAGCTGAGGGACCCCC
>sequence_10284986
TCTCTTCAAACACTGTCTCCATTCTCAGGGTGCTGAAGCTTGGCAAAAGCTGAACCCAGAGGTTGCTGCTGTTGTG
>sequence_10374874
AAACACTGTCTCCATTCTCAGGGTGCTGAAGCTTGGCAAAAGCTGAACCCAGAGGTTGCTGCTGTTGTGGTGGCAG
>sequence_10449943
CATCCATCTCTTCAAACACTGTCTCCATTCTCAGGGAGCTGAAGCTTGGCAAAAGCTGAACCCAGAGGTTGCTGCT
>sequence_10559873
GATTTTTCAACCATTTGTGGTAATTTCTAATGGTGTGCAAACACCTGTAGCTTGGCAAAAGCTGAACCCAGAGGTT
>sequence_10829958
CACTGTCTCCATTCTCAGGGTGCTGAAGCTTGGCAAAAGCTGAACCCAGAGGTTGCTGCTGTTGTGGTGGCAGGTG
>sequence_10891827
CTGTGCTTTCTTCATCCATCTCTTCAAACACTGTCTCCATTCTCAGGGTGCTGAAGCTTGGCAAAAGCTGAACCCA
>sequence_10934129
GGTGTGCAAACACCTGAAGCTTGGCAAAAGCTGAACCCAGAGGTTGCTGCTGTTGTGGTGGCAGCTGAGGTACCAA
>sequence_11166155
CCTGTGCTTTCTTCATCCATCTCTTCAAACACTGTCTCCATTCTCAGGGTGCTGAAGCTTGGCAAAAGCTGAACCC
>sequence_11289039
TTTCTTCATCCATCTCTTCAAACACTGTCTCCATTCTCAGGGTGCTGAAGCTTGGCAAAAGCTGAACCCAGAGATT
>sequence_11411844
TCTCTTCAAACACTGTCTCCATTCTCAGGGGGCTGAAGCTTGGCAAAAGCTGAACCCAGAGGTTGCTGCAGTTGTG
>sequence_11460715
CTCCTCCTGTGCTTTCTTCATCCATCTCTTCAAACACTGTCTCCATTCTCAGGGTGCTGAAGCTTGGCAAAAGCTG
>sequence_11593281
CTTCATCCATCTCTTCAAACACTGTCTCCATTCTCAGGGTGCTGAAGCTTGGCAAAAGCTGAACCCAGAGGTTGCT
>sequence_11677983
TCCATTCTCAGGGTGCTGAAGCTTGGCAAAAGCTGAACCCAGAGGTTGCTGCTGTTGTGGTGGCAGCTGAGGTACC
>sequence_11860149
TCAAACACTGTCTCCATTCTCAGGGTGCTGAAGCTTGGCAAAAGCTGAACCCAGAGGTTGCTGCTGTTGTGGTGGC
>sequence_11950696
TGTGCTTTCTTCATCCATCTCTTCAAACACTGTCTCCATTCTCAGGGTGCTGAAGCTTGGCAAAAGCTGAACCCAG
>sequence_11961106
TTCAAACACTGTCTCCATTCTCAGGGTGCTGAAGCTTGGCAAAAGCTGAACCCAGAGGTTGCTGCTGTTGTGGTGG
>sequence_12006525
CATCCATCTCTTCAAACACTGTCTCCATTCTCAGGGTGCTGAAGCTTGGCAAAAGCTGAACCCAGAGGTTGCTGCT
>sequence_12014118
CATCCATCTCTTCAAACACTGTCTCCATTCTCAGGGTGCTGAAGCTTGGCAAAAGCTGAACCCAGAGGTTGCTGCT
>sequence_12025150
CTCCTGTGCTTTCTTCATCCATCTCTTCAAACACTGTCTCCATTCTCAGGGTGCTGAAGCTTGGCAAAAGCTGAAC
>sequence_12102227
TCAAACACTGTCTCCATTCTCAGGGTGCTGAAGCTTGGCAAAAGCTGAACCCAGAGGTTGCTGCTGTTGTGGTGGG
>sequence_12122526
CCATTCTCAGGGTGCTGAAGCTTGGCAAAAGCTGAACCCAGAGGTTGCTGCTGTTGTGGAGGCAGCTGAGGGACCA
>sequence_12295778
CTCCATTCTCAGGGTGCTGAAGCTTGGCAAAAGCTGAACCCAGAGGTTGCTGCTGTTGTGGTGGCAGGTGAGGGAC
>sequence_12352710
ACTGTCTCCATTCTCAGGGTGCTGAAGCTTGGCAAAAGCTGAACCCAGAGGTTGCTGCTGTTGCGGTGGCAGCTGA
>sequence_12380713
TGTGCTTTCTTCATCCATCTCTTCAAACACTGTCTCCATTCTCAGGGTGCTGAAGCTTGGCAAAAGCTGAACCCAG
>sequence_12418290
CTCCATTCTCAGGGTGCTGAAGCTTGGCAAAATCTGAACCCAGAGGTTGCTGCTGTTGTGGTGGCAGCTGAGGTAC
>sequence_12623123
AGATGAAACTCCTCCTGTGCTTTCTTCATCCATCTCTTCAAACACTGTCTCCATTCTCAGGGTGCTGAAGCTTGGC
>sequence_12698551
TGTGCTTTCTTCATCCATCTCTTCAAACACTGTCTCCATTCTCAGGGTGCTGAAGCTTGGCAAAAGCTGAAACCAG
>sequence_12984906
CTCCATTCTCAGGGTGCTGAAGCTTGGCAAAAGCTGAACCCAGAGGTTGCTGCTGTTGTGGTGGCAGCTGAGGGAC
>sequence_13221351
ATCCATCTCTTCAAACACTGTCTCCATTCTCAGGGTGCTGAAGCTTGGCAAAAGCTGAAACCAGAGGTTGCTGCTG
>sequence_13299432
CAGCTGCCACCACAACAGCAGCAACCTCTGGGTTCAGCTTTTGCCAAGCTTCAGCACCCGGAGAATGGAGACCGTG
>sequence_13493614
AGATGAAACTCCTCCTGTGCTTTCTTCATCCATCTCTTCAAACACTGTCTCCATTCTCAGGGTGCTGAAGCTTGGC
>sequence_13610806
GCCCCATAAGTAACTGATAACAGGGAAAATGTCATCAGCAATGCTGAAGCTTGGCAAAAGCTGAACCCAGAGGTTG
>sequence_13675662
GTGCTTTCTTCATCCATCTCTTCAAACACTGTCTCCATTCTCAGGGTGCTGAAGCTTGGCAAAAGCTGAACCCAGA
>sequence_13736214
CATCTCTTCAAACACTGTCTCCATTCTCAGGGTGCTGAAGCTTGGCAAAAGCTGAACCCAGAGGTTGCTGCTGTTG
>sequence_13752274
GCCCCATAAGTAACTGATAACAGGGAAAATGTCATCAGCAATGCTGAAGCTTGGCAAAAGCTGAACCCAGAGGTTG
>sequence_13859994
CTCCATTCTCAGGGTGCTGAAGCTTGGCAAAAGCTGAACCCAGAGGTTGCTGCTGTTGTGGTGGCAGATGAGGTAA

## Sheet: SNHG3-RCC1-PICALM Pre-HS
>sequence_7610865
GATTCGCAGTGGTCGCTTCTTCTACTTGGATTTGTTAAGGATTCCAAGTAACTCTTATTTGGATTCACTCCTTCTC

## Sheet: SNHG3-RCC1-PICALM Post-HS
>sequence_309336
ATTCGCAGTGGTCGCTTCTTCTCCTTGGATTTGTTAAGGATTCCAAGTAACTCTTATTTGGATTCACTCCTTCTCC
>sequence_406732
TCGCAGTGGTCGCTTCTGCTCCTTGGATTTGGTAAGGATTCCAAGTAACTCTTATTTGGATTCACTCCTTCTCCAG
>sequence_976827
TTCGCAGTGGTCGCTTCTTCTCCTTGGATTTGTTAAGCATTCCAAGTAACTCTTATTTGGATTCACTCCTTCTCCA
>sequence_1121005
CAGATTCGCAGTGGTCGCTTCTTCTCCTTGGATTTGTTAAGGATTCCAAGTAACTCTTATTTGACTTAATTCAGTG
>sequence_1365138
GATTCGCAGTGGTCGCTTCTTCTCCTTGGATTTGTTAAGGATTCCAAGTAACTCTTATTTGACTTAATTCAGTGCA
>sequence_1930764
CAGATTCGCAGTGGTCGCTTCTTCTCCTTGGATTTGTTAAGGATTCCAAGTAACTCTTATTTGGATTCACTCCTTC
>sequence_2295466
TCGCAGTGGTCGCTTCTTCTCCTTGGATTTGTTAAGGATTCCAAGTAACTCTTATTTGGATTCACTCCTTCTCCAG
>sequence_2362214
CTTCTCCTTGGATTTGTTAAGGATTCCAAGTAACTCTTATTTGCAAGTTGGAATTGACAGAGGTGATATACCAGAC
>sequence_2915949
CTTCTCCTTGGATTTGTTAAGGATTCCAAGTAACTCTTATTTGCAAGTTGGAATTGACAGAGGTGATATACCAGAC
>sequence_3303223
GATTCGCAGTGGTCGCTTCTTCTCCTTGGATTTGTTAAGGATTCCAAGTAACTCTTATTTGGATTCACTCCTTCTC
>sequence_3671539
CAGATTCGCAGTGGTCGCTTCTTCTCCTTGGATTCACTCCTTCTCCAGTTGCACAGCCACACCCTTCAGCTGGCCT
>sequence_3816658
CTTCTCCTTGGATTTGTTAAGGATTCCAAGTAACTCTTATTTGCAAGTTGGAATTGACAGAGGTGATATACCAGAC
>sequence_4065932
CAGATTCGCAGTGGTCGCTTCTTCTCCTTGGATTCACTCCTTCTCCAGTTGCACAGCCACACCCTTCAGCTGGCCT
>sequence_4404247
ATTCGCAGTGGTCGCTTCTTCTCCTTGGATTTGTTAAGGATTCCAAGTAACTCTTATTTGACTTAATTCAGTGCAC
>sequence_5110808
AAGGATTCCAAGTAACTCTTATTTGACTTAATTCAGTGCACAAATGAGATGAATGTGAACATCCCACAGTTGGCAG
>sequence_5115636
ATTCGCAGTGGTCGTTTCTTCTCCTTGGATTTGTTAAGGATTCCAAGTAACTCTTATTTGACTTAATTCAGTGCAC
>sequence_5410077
ATTCGCAGTGGTCGCTTCTTCTCCTTGGATTTGTTAAGGACTCCAAGTAACTCTTATTTGGATTCACTCCTTCTCC
>sequence_5696756
ATTCGCAGTGGTCGCTTCTTCTCATTGGATTTGTTAAGGATTCCAAGTAACTATTATTTGACTTAATTCAGTGCAC
>sequence_5955071
CAGATTCGCAGTGGTCGCTTCTTCTCCTTGGATTTGTTAAGGATTCCAAGTAACTCTTATTTGGATTCACTCCTTC
>sequence_6244207
GATTCGCAGTGGGCGCTTCTTCTACTTGGATTTGTTAAGGATTCCAAGTAACTCTTATTTGGATTCACTCCTTCTC
>sequence_7016484
CTTCTCCTTGGATTTGTTAAGGATTCCAAGTAACTCTTATTTGCAAGTTGGAATTGACAGAGGTGATATACCAGAC
>sequence_7186934
ATTCGCAGGGGTCGCTTCTTCTCCTTGGATTTGTTAAGGATTCCAAGTGACTCTTATTTGACTTAATTCAGTGCAC
>sequence_8595334
ATTCGCAGTGGTCGCTTCTTCTCCTTGGATTTGTTAAGGATTCCAAGTAACTCTTATTTGGATTCACTCCTTCTCC
>sequence_8738256
ATTCGCAGTGGTCGCTTCTTCTCCTTGGATTTGTTAAGGATTCCAAGTAAATCTTATTTGACTTAATTCAGTGCAC
>sequence_8798902
CAGATTCGCAGTGGTCGCTTCTTCTCCTTGGATTTGTTAAGGATTCCAAGTAACTCTTATTTGACTTAATTCAGTG
>sequence_9757807
TTGTTAAGGATTCCAAGTAACTCTTATTTGGATTCACTCCTTCTCCAGTTGCACAGCCACACCCTTCAGCTGGCCT
>sequence_9912372
CAGATTCGCAGTGGTCGCTTCTTCTCCTTGGATTTGTTAAGGATTCCAAGTAACTCTTATTTGGATTCACTCCTTC
>sequence_9982776
GATTCGCAGTGGTCGCTTCTTCTCCTTGGATTTGTTAAGGATTCCAAGTAACTCTTATTTGGATTCACTCCTTCTC
>sequence_10104779
AAGGATTCCAAGTAACTCTTATTTGACTTAATTCAGTGCACAAATGAGATGAATGTGAACATCCCACAGTTGGCAG
>sequence_10275661
CAGATTCGCAGTGGTCGCTTCTTCTCCTTGGATTTGTTAAGGATTCCAAGTAACTCTTATTTGGCCCCTAGCAGTC
>sequence_10789873
ATTCGCAGTGGTCGCTTCTTCTCATTGGATTTGTTAAGGATTCCAAGTAACTCTTATTTGGATTCACTCCTTCTCC
>sequence_11288497
CTTCTCCTTGGATTTGTTAAGGATTCCAAGTAACTCTTATTTGCAAGTTGGAATTGACAGAGGTGATATACCAGAC
>sequence_11455243
CAGATTCGCAGTGGTCGCTTATTCTCCTTGGATTTGTTAAGGATTGCAAGTAACTCTTATTTGCAAGTTGGAATTG
>sequence_11720417
CAGATTCGCAGTGGTCGCTTCTTCTCCTTGGATTTGTTAAGGATTCCAAGTAACTCTTATTTGGCCCCTAGCAGTC
>sequence_12130556
CAGATTCGCAGTGGTCGCTTCTTCTCCTTGGATTTGTTAAGGATTCCAAGTAACTCTTATTTGGATTCACTCCTTC
>sequence_12498501
GATTCGCAGTGGTCGCTTCTTCTCCTTGGATTTGTTAAGGATTCCAAGTAACTCTTATTTGGATTCACTCCTTCTC
>sequence_13331159
ATTCGCAGTGGTCGCTTCTTCTCCTTGGATTTGTTAAGGATTCCAAGTAACTCTTATTTGACTTACTTCAGTGCAC
>sequence_13816917
CAGATTCGCAGTGGTCGCTTCTTCTCCTTGGATTTGTTAAGGATTCCAAGTAACTCTTATTTGCAAGTTGGAATTG
>sequence_13824103
TTCGCAGTGGTCGCTTCTTCTCCTTGGATTTGTTAAGCATTCCAAGTAACTCTTATTTGGATTCACTCCTTCTCCA

## Sheet: PRIM1-NACA Post-HS
>sequence_228600
TTTTCTTGAAAATCTGGATAAATCCCGAAAAGGAGAACTTCTTAAGAATAGTGGGTCTGGAACAGAATCTGACAGT
>sequence_604882
AGAACTTCTTAAGAAGAGTGGGTCTGGAACAGAATCTGACAGTGATGAATCAGTACCAGAGCTTGAAGAACAGGAT
>sequence_1032096
AGAACTTCTTAAGAAGAGTGGGTCTGGAACAGAATCTGACAGTGATGAATCAGTACCAGAGCTTGAAGAACAGGAT
>sequence_1115844
TGAACATTTTCTTGAAAATCTGGATAAATCCCGAAAAGGAGAACTTCTTAAGAAGAGTGGGTCTGGAACAGAATCT
>sequence_1122821
TGAACATTTTCTTGAAAATCTGGATAAATCCCGAAAAGGAGAACTTCTTAAGAAGAGTGGGTCTGGAACAGAATCT
>sequence_1403774
GATAAATCCCGAAAAGGAGAACTTCTTAAGAAGAGTGGGTCTGGAACAGAATCTGACAGTGATGAATCAGTACCAG
>sequence_1828691
AGAACTTCTTAAGAAGAGTGGGTCTGGAACAGAATCTGACAGTGATGAATCAGTACCAGAGCTTGAAGAACAGGAT
>sequence_2109589
AACTTCTTAAGAAGAGTGGGTCTGGAACAGAATCTGACAGTGATGAATCAGTACCAGAGCTTGAAGAACAGGATTC
>sequence_2487161
TGGATAAATCCCGAAAAGGAGAACTTCTTAAGAAGAGTGGGTCTGGAACAGAATCTGACAGTGATGAATCAGTACC
>sequence_2941354
TGAACATTTTCTTGAAAATCTGGATAAATCCCGAAAAGGAGAACTTCTTAAGAAGAGTGGGTCTGGAACAGAATCT
>sequence_3087040
TGAACATTTTCTTGAAAATCTGGATAAATCCCGAAAAGGAGAACTTCTTAAGAAGAGTGGGTCTGGAACAGAATCT
>sequence_3271230
GATAAATCCCGAAAAGGAGAACTTCTTAAGAAGAGTGGGTCTGGAACAGAATCTGACAGTGATGAATCAGTACCAG
>sequence_3807145
CTTCTTAAGAAGAGTGGGTCTGGAACAGAATCTGACAGTGATGAATCAGTACCAGAGCTTGAAGAACAGGATTCCA
>sequence_3990956
AACTTCTTAAGAAGAGTGGGTCTGGAACAGAAGCTGACAGTGATGAATCAGTACAAGAGCTTGAAGAACAGGATTC
>sequence_4200502
TTTTCTTGAAAATCTGGATAAATCCCGAAAAGGAGAACTTCTTAAGAAGAGTGGGTCTGGAACAGAATCTGACAGT
>sequence_5526275
CCCGAAAAGGAGAACTTCTTAAGAAGAGTGAAATGCCCGGCGAAGCCACAGAAACCGTCCCTGCTACAGAGCAGGA
>sequence_6321161
CTTCTTAAGAAGAGTGGGTCTGGAACAGAATCTGACAGTGATGAATCAGTACCAGAGCTTGAAGAACAGGATTCCA
>sequence_9574379
TGAACATTTTCTTGAAAATCTGGATAAATCCCGAAAAGGAGAACTTCTTAAGAAGAGTGGGTCTGGAACAGAATCT
>sequence_10914760
GATAAATCCCGAAAAGGAGAACTTCTTAAGAAGAGTGGGTCTGGAACAGAATCTGACAGTGATGAATCAGTACCAG
>sequence_11378015
CCCGAAAAGGAGAACTTCTTAAGAAGAGTGAAATGCCCGGCGAAGCCACAGAAACCGTCCCTGCTACAGAGCAGGA
>sequence_13491887
AAATCCCGAAAAGGAGAACTTCTTAAGAAGAGTGGGTCTGGAACAGAATCTGACAGTGATGAATCAGTACCAGAGC
>sequence_13808181
GAAAAGGAGAACTTCTTAAGAAGAGTGGGTCTGGAACAGAATCTGACAGTGATGAATCAGTACCAGAGCTTGAAGA

## Sheet: NCKIPSD-CELSR3 Post-HS
>sequence_3584683
ACTGCGCCGGCACGCTGGGCAGGCCATCTTGTCTCCTGGTGACAGGTCTGCGATGTGCCGCACAGTGATGTCAATG
>sequence_4824363
ACGCGCAGCACACACTGCGCCGTCACGCTGTGCAGGCCATCTTGTCTCCTGGTGACAGGTCTGCGATGTGCCGCAC
>sequence_5974008
ACGCGCAGCACACACTGCGCCGTCACGCTGTGCAGGCCATCTTGTCTCCTGGTGACAGGTCTGCGATGTGCCGCAC
>sequence_8306050
ACTGCGCCGTCACGCTGTGCAGGCCATCTTGTCTCCTGGTGACAGGTCTGCGATGTGCCGCACAGTGATGTCAATG
>sequence_9026860
ACTGTGCCGTCACGCTGTGCAGGCCATCTTGTCTCCTGGTGACAGGTCTGCGATGTGCCGCGCAGTGATGTCAATG

## Sheet: SLC29A1-HSP90AB1 Post-HS
>sequence_899283
ACTTTCAATATCTTTGACTGGTTGGGCCGGAGCCTCACAGCTGTATTCATGTGGATGCCTGAGGAAGTGCACCATG
>sequence_1445364
TGACTTTCAATATCTTTGAATGGTTGGGCCGGAGCCTCACAGCTGTATTCATGTGGATGCCTGAGGAAGTGCACCA
