# Supplementary material for: Targeted next-generation sequencing of a cancer transcriptome enhances detection of sequence variants and novel fusion transcripts
Source: Genome Biol. 2009 Oct 16;10(10):R115. doi: 10.1186/gb-2009-10-10-r115 (PMC2784330; doi:10.1186/gb-2009-10-10-r115)
Supplement: Additional data file 5 — Bait sequences [file gb-2009-10-10-r115-S5.txt]

FAS_NM_000043.3_bait_0	ATCGCACCAGCGTGTATGCTGGGCATCTGGACCCTCCTACCTCTGGTTCTTACGTCTGTTGCTAGATTATCGTCCAAAAGTGTTAATGCCCAAGTGACTGACATCAACTCCAAGGGATTGGAATTGAGGAAGACTGTTACTACAGTTGAGACTCAGAACTTGGAAGGCCTGCATCATGATGGCCACACTGCGGCTCCTCA
FAS_NM_000043.3_bait_1	ATCGCACCAGCGTGTCAATTCTGCCATAAGCCCTGTCCTCCAGGTGAAAGGAAAGCTAGGGACTGCACAGTCAATGGGGATGAACCAGACTGCGTGCCCTGCCAAGAAGGGAAGGAGTACACAGACAAAGCCCATTTTTCTTCCAAATGCAGAAGATGTAGATTGTGTGATGAAGGACATGGCTTCACTGCGGCTCCTCA
FAS_NM_000043.3_bait_2	ATCGCACCAGCGTGTCTTAGAAGTGGAAATAAACTGCACCCGGACCCAGAATACCAAGTGCAGATGTAAACCAAACTTTTTTTGTAACTCTACTGTATGTGAACACTGTGACCCTTGCACCAAATGTGAACATGGAATCATCAAGGAATGCACACTCACCAGCAACACCAAGTGCAAAGAGGAAGCACTGCGGCTCCTCA
FAS_NM_000043.3_bait_3	ATCGCACCAGCGTGTAGGATCCAGATCTAACTTGGGGTGGCTTTGTCTTCTTCTTTTGCCAATTCCACTAATTGTTTGGGTGAAGAGAAAGGAAGTACAGAAAACATGCAGAAAGCACAGAAAGGAAAACCAAGGTTCTCATGAATCTCCAACCTTAAATCCTGAAACAGTGGCAATAAATTTATCACTGCGGCTCCTCA
FAS_NM_000043.3_bait_4	ATCGCACCAGCGTGTTATCTGATGTTGACTTGAGTAAATATATCACCACTATTGCTGGAGTCATGACACTAAGTCAAGTTAAAGGCTTTGTTCGAAAGAATGGTGTCAATGAAGCCAAAATAGATGAGATCAAGAATGACAATGTCCAAGACACAGCAGAACAGAAAGTTCAACTGCTTCGTAATCACTGCGGCTCCTCA
FAS_NM_000043.3_bait_5	ATCGCACCAGCGTGTATTGGCATCAACTTCATGGAAAGAAAGAAGCGTATGACACATTGATTAAAGATCTCAAAAAAGCCAATCTTTGTACTCTTGCAGAGAAAATTCAGACTATCATCCTCAAGGACATTACTAGTGACTCAGAAAATTCAAACTTCAGAAATGAAATCCAAAGCTTGGTCTAGCACTGCGGCTCCTCA
AR_NM_000044.2_bait_0	ATCGCACCAGCGTGTATGGAAGTGCAGTTAGGGCTGGGAAGGGTCTACCCTCGGCCGCCGTCCAAGACCTACCGAGGAGCTTTCCAGAATCTGTTCCAGAGCGTGCGCGAAGTGATCCAGAACCCGGGCCCCAGGCACCCAGAGGCCGCGAGCGCAGCACCTCCCGGCGCCAGTTTGCTGCTGCTCACTGCGGCTCCTCA
AR_NM_000044.2_bait_1	ATCGCACCAGCGTGTCTGCTGCTGCAGCAGCAGCAGCAGCAGCAGCAGCAGCAGCAGCAGCAGCAGCAGCAGCAGCAGCAGCAGCAGCAGCAAGAGACTAGCCCCAGGCAGCAGCAGCAGCAGCAGGGTGAGGATGGTTCTCCCCAAGCCCATCGTAGAGGCCCCACAGGCTACCTGGTCCTGGACACTGCGGCTCCTCA
AR_NM_000044.2_bait_2	ATCGCACCAGCGTGTGTCCTGGATGAGGAACAGCAACCTTCACAGCCGCAGTCGGCCCTGGAGTGCCACCCCGAGAGAGGTTGCGTCCCAGAGCCTGGAGCCGCCGTGGCCGCCAGCAAGGGGCTGCCGCAGCAGCTGCCAGCACCTCCGGACGAGGATGACTCAGCTGCCCCATCCACGTTGTCCACTGCGGCTCCTCA
AR_NM_000044.2_bait_3	ATCGCACCAGCGTGTACGTTGTCCCTGCTGGGCCCCACTTTCCCCGGCTTAAGCAGCTGCTCCGCTGACCTTAAAGACATCCTGAGCGAGGCCAGCACCATGCAACTCCTTCAGCAACAGCAGCAGGAAGCAGTATCCGAAGGCAGCAGCAGCGGGAGAGCGAGGGAGGCCTCGGGGGCTCCCACCACTGCGGCTCCTCA
AR_NM_000044.2_bait_4	ATCGCACCAGCGTGTGCTCCCACTTCCTCCAAGGACAATTACTTAGGGGGCACTTCGACCATTTCTGACAACGCCAAGGAGTTGTGTAAGGCAGTGTCGGTGTCCATGGGCCTGGGTGTGGAGGCGTTGGAGCATCTGAGTCCAGGGGAACAGCTTCGGGGGGATTGCATGTACGCCCCACTTTTCACTGCGGCTCCTCA
AR_NM_000044.2_bait_5	ATCGCACCAGCGTGTCCACTTTTGGGAGTTCCACCCGCTGTGCGTCCCACTCCTTGTGCCCCATTGGCCGAATGCAAAGGTTCTCTGCTAGACGACAGCGCAGGCAAGAGCACTGAAGATACTGCTGAGTATTCCCCTTTCAAGGGAGGTTACACCAAAGGGCTAGAAGGCGAGAGCCTAGGCTGCACTGCGGCTCCTCA
AR_NM_000044.2_bait_6	ATCGCACCAGCGTGTCTAGGCTGCTCTGGCAGCGCTGCAGCAGGGAGCTCCGGGACACTTGAACTGCCGTCTACCCTGTCTCTCTACAAGTCCGGAGCACTGGACGAGGCAGCTGCGTACCAGAGTCGCGACTACTACAACTTTCCACTGGCTCTGGCCGGACCGCCGCCCCCTCCGCCGCCTCCCACTGCGGCTCCTCA
AR_NM_000044.2_bait_7	ATCGCACCAGCGTGTCCGCCTCCCCATCCCCACGCTCGCATCAAGCTGGAGAACCCGCTGGACTACGGCAGCGCCTGGGCGGCTGCGGCGGCGCAGTGCCGCTATGGGGACCTGGCGAGCCTGCATGGCGCGGGTGCAGCGGGACCCGGTTCTGGGTCACCCTCAGCCGCCGCTTCCTCATCCTGCACTGCGGCTCCTCA
AR_NM_000044.2_bait_8	ATCGCACCAGCGTGTCATCCTGGCACACTCTCTTCACAGCCGAAGAAGGCCAGTTGTATGGACCGTGTGGTGGTGGTGGGGGTGGTGGCGGCGGCGGCGGCGGCGGCGGCGGCGGCGGCGGCGGCGGCGGCGGCGGCGAGGCGGGAGCTGTAGCCCCCTACGGCTACACTCGGCCCCCTCAGGGGCACTGCGGCTCCTCA
AR_NM_000044.2_bait_9	ATCGCACCAGCGTGTCTCAGGGGCTGGCGGGCCAGGAAAGCGACTTCACCGCACCTGATGTGTGGTACCCTGGCGGCATGGTGAGCAGAGTGCCCTATCCCAGTCCCACTTGTGTCAAAAGCGAAATGGGCCCCTGGATGGATAGCTACTCCGGACCTTACGGGGACATGCGTTTGGAGACTGCCCACTGCGGCTCCTCA
AR_NM_000044.2_bait_10	ATCGCACCAGCGTGTAGACTGCCAGGGACCATGTTTTGCCCATTGACTATTACTTTCCACCCCAGAAGACCTGCCTGATCTGTGGAGATGAAGCTTCTGGGTGTCACTATGGAGCTCTCACATGTGGAAGCTGCAAGGTCTTCTTCAAAAGAGCCGCTGAAGGGAAACAGAAGTACCTGTGCGCCCACTGCGGCTCCTCA
AR_NM_000044.2_bait_11	ATCGCACCAGCGTGTTGTGCGCCAGCAGAAATGATTGCACTATTGATAAATTCCGAAGGAAAAATTGTCCATCTTGTCGTCTTCGGAAATGTTATGAAGCAGGGATGACTCTGGGAGCCCGGAAGCTGAAGAAACTTGGTAATCTGAAACTACAGGAGGAAGGAGAGGCTTCCAGCACCACCAGCCACTGCGGCTCCTCA
AR_NM_000044.2_bait_12	ATCGCACCAGCGTGTCCACCAGCCCCACTGAGGAGACAACCCAGAAGCTGACAGTGTCACACATTGAAGGCTATGAATGTCAGCCCATCTTTCTGAATGTCCTGGAAGCCATTGAGCCAGGTGTAGTGTGTGCTGGACACGACAACAACCAGCCCGACTCCTTTGCAGCCTTGCTCTCTAGCCTCCACTGCGGCTCCTCA
AR_NM_000044.2_bait_13	ATCGCACCAGCGTGTCTAGCCTCAATGAACTGGGAGAGAGACAGCTTGTACACGTGGTCAAGTGGGCCAAGGCCTTGCCTGGCTTCCGCAACTTACACGTGGACGACCAGATGGCTGTCATTCAGTACTCCTGGATGGGGCTCATGGTGTTTGCCATGGGCTGGCGATCCTTCACCAATGTCAACCACTGCGGCTCCTCA
AR_NM_000044.2_bait_14	ATCGCACCAGCGTGTATGTCAACTCCAGGATGCTCTACTTCGCCCCTGATCTGGTTTTCAATGAGTACCGCATGCACAAGTCCCGGATGTACAGCCAGTGTGTCCGAATGAGGCACCTCTCTCAAGAGTTTGGATGGCTCCAAATCACCCCCCAGGAATTCCTGTGCATGAAAGCACTGCTACTCCACTGCGGCTCCTCA
AR_NM_000044.2_bait_15	ATCGCACCAGCGTGTTGCTACTCTTCAGCATTATTCCAGTGGATGGGCTGAAAAATCAAAAATTCTTTGATGAACTTCGAATGAACTACATCAAGGAACTCGATCGTATCATTGCATGCAAAAGAAAAAATCCCACATCCTGCTCAAGACGCTTCTACCAGCTCACCAAGCTCCTGGACTCCGTGCACTGCGGCTCCTCA
AR_NM_000044.2_bait_16	ATCGCACCAGCGTGTACTCCGTGCAGCCTATTGCGAGAGAGCTGCATCAGTTCACTTTTGACCTGCTAATCAAGTCACACATGGTGAGCGTGGACTTTCCGGAAATGATGGCAGAGATCATCTCTGTGCAAGTGCCCAAGATCCTTTCTGGGAAAGTCAAGCCCATCTATTTCCACACCCAGTGACACTGCGGCTCCTCA
ATM_NM_000051.3_bait_0	ATCGCACCAGCGTGTATGAGTCTAGTACTTAATGATCTGCTTATCTGCTGCCGTCAACTAGAACATGATAGAGCTACAGAACGAAAGAAAGAAGTTGAGAAATTTAAGCGCCTGATTCGAGATCCTGAAACAATTAAACATCTAGATCGGCATTCAGATTCCAAACAAGGAAAATATTTGAATTGCACTGCGGCTCCTCA
ATM_NM_000051.3_bait_1	ATCGCACCAGCGTGTGGATGCTGTTTTTAGATTTTTACAGAAATATATTCAGAAAGAAACAGAATGTCTGAGAATAGCAAAACCAAATGTATCAGCCTCAACACAAGCCTCCAGGCAGAAAAAGATGCAGGAAATCAGTAGTTTGGTCAAATACTTCATCAAATGTGCAAACAGAAGAGCACCTACACTGCGGCTCCTCA
ATM_NM_000051.3_bait_2	ATCGCACCAGCGTGTGGCTAAAATGTCAAGAACTCTTAAATTATATCATGGATACAGTGAAAGATTCATCTAATGGTGCTATTTACGGAGCTGATTGTAGCAACATACTACTCAAAGACATTCTTTCTGTGAGAAAATACTGGTGTGAAATATCTCAGCAACAGTGGTTAGAATTGTTCTCTGTGCACTGCGGCTCCTCA
ATM_NM_000051.3_bait_3	ATCGCACCAGCGTGTGTACTTCAGGCTCTATCTGAAACCTTCACAAGATGTTCATAGAGTTTTAGTGGCTAGAATAATTCATGCTGTTACCAAAGGATGCTGTTCTCAGACTGACGGATTAAATTCCAAATTTTTGGACTTTTTTTCCAAGGCTATTCAGTGTGCGAGACAAGAAAAGAGCTCTTCACTGCGGCTCCTCA
ATM_NM_000051.3_bait_4	ATCGCACCAGCGTGTCAGGTCTAAATCATATCTTAGCAGCTCTTACTATCTTCCTCAAGACTTTGGCTGTCAACTTTCGAATTCGAGTGTGTGAATTAGGAGATGAAATTCTTCCCACTTTGCTTTATATTTGGACTCAACATAGGCTTAATGATTCTTTAAAAGAAGTCATTATTGAATTATTTCACTGCGGCTCCTCA
ATM_NM_000051.3_bait_5	ATCGCACCAGCGTGTCAACTGCAAATTTATATCCATCATCCGAAAGGAGCCAAAACCCAAGAAAAAGGTGCTTATGAATCAACAAAATGGAGAAGTATTTTATACAACTTATATGATCTGCTAGTGAATGAGATAAGTCATATAGGAAGTAGAGGAAAGTATTCTTCAGGATTTCGTAATATTGCCACTGCGGCTCCTCA
ATM_NM_000051.3_bait_6	ATCGCACCAGCGTGTCGTCAAAGAAAATTTGATTGAATTGATGGCAGATATCTGTCACCAGGTTTTTAATGAAGATACCAGATCCTTGGAGATTTCTCAATCTTACACTACTACACAAAGAGAATCTAGTGATTACAGTGTCCCTTGCAAAAGGAAGAAAATAGAACTAGGCTGGGAAGTAATAACACTGCGGCTCCTCA
ATM_NM_000051.3_bait_7	ATCGCACCAGCGTGTAAGATCACCTTCAGAAGTCACAGAATGATTTTGATCTTGTGCCTTGGCTACAGATTGCAACCCAATTAATATCAAAGTATCCTGCAAGTTTACCTAACTGTGAGCTGTCTCCATTACTGATGATACTATCTCAGCTTCTACCCCAACAGCGACATGGGGAACGTACACCACACTGCGGCTCCTCA
ATM_NM_000051.3_bait_8	ATCGCACCAGCGTGTTATGTGTTACGATGCCTTACGGAAGTTGCATTGTGTCAAGACAAGAGGTCAAACCTAGAAAGCTCACAAAAGTCAGATTTATTAAAACTCTGGAATAAAATTTGGTGTATTACCTTTCGTGGTATAAGTTCTGAGCAAATACAAGCTGAAAACTTTGGCTTACTTGGAGCCACTGCGGCTCCTCA
ATM_NM_000051.3_bait_9	ATCGCACCAGCGTGTCCATAATTCAGGGTAGTTTAGTTGAGGTTGACAGAGAATTCTGGAAGTTATTTACTGGGTCAGCCTGCAGACCTTCATGTCCTGCAGTATGCTGTTTGACTTTGGCACTGACCACCAGTATAGTTCCAGGAACGGTAAAAATGGGAATAGAGCAAAATATGTGTGAAGTACACTGCGGCTCCTCA
ATM_NM_000051.3_bait_10	ATCGCACCAGCGTGTAATAGAAGCTTTTCTTTAAAGGAATCAATAATGAAATGGCTCTTATTCTATCAGTTAGAGGGTGACTTAGAAAATAGCACAGAAGTGCCTCCAATTCTTCACAGTAATTTTCCTCATCTTGTACTGGAGAAAATTCTTGTGAGTCTCACTATGAAAAACTGTAAAGCTGCCACTGCGGCTCCTCA
ATM_NM_000051.3_bait_11	ATCGCACCAGCGTGTAATGAATTTTTTCCAAAGCGTGCCAGAATGTGAACACCACCAAAAAGATAAAGAAGAACTTTCATTCTCAGAAGTAGAAGAACTATTTCTTCAGACAACTTTTGACAAGATGGACTTTTTAACCATTGTGAGAGAATGTGGTATAGAAAAGCACCAGTCCAGTATTGGCTCACTGCGGCTCCTCA
ATM_NM_000051.3_bait_12	ATCGCACCAGCGTGTTCTCTGTCCACCAGAATCTCAAGGAATCACTGGATCGCTGTCTTCTGGGATTATCAGAACAGCTTCTGAATAATTACTCATCTGAGATTACAAATTCAGAAACTCTTGTCCGGTGTTCACGTCTTTTGGTGGGTGTCCTTGGCTGCTACTGTTACATGGGTGTAATAGCTCACTGCGGCTCCTCA
ATM_NM_000051.3_bait_13	ATCGCACCAGCGTGTGAAGAGGAAGCATATAAGTCAGAATTATTCCAGAAAGCCAAGTCTCTAATGCAATGTGCAGGAGAAAGTATCACTCTGTTTAAAAATAAGACAAATGAGGAATTCAGAATTGGTTCCTTGAGAAATATGATGCAGCTATGTACACGTTGCTTGAGCAACTGTACCAAGAACACTGCGGCTCCTCA
ATM_NM_000051.3_bait_14	ATCGCACCAGCGTGTGAGTCCAAATAAGATTGCATCTGGCTTTTTCCTGCGATTGTTAACATCAAAGCTAATGAATGACATTGCAGATATTTGTAAAAGTTTAGCATCCTTCATCAAAAAGCCATTTGACCGTGGAGAAGTAGAATCAATGGAAGATGATACTAATGGAAATCTAATGGAGGTGGCACTGCGGCTCCTCA
ATM_NM_000051.3_bait_15	ATCGCACCAGCGTGTGAGGATCAGTCATCCATGAATCTATTTAACGATTACCCTGATAGTAGTGTTAGTGATGCAAACGAACCTGGAGAGAGCCAAAGTACCATAGGTGCCATTAATCCTTTAGCTGAAGAATATCTGTCAAAGCAAGATCTACTTTTCTTAGACATGCTCAAGTTCTTGTGTTTCACTGCGGCTCCTCA
ATM_NM_000051.3_bait_16	ATCGCACCAGCGTGTGTGTGTAACTACTGCTCAGACCAATACTGTGTCCTTTAGGGCAGCTGATATTCGGAGGAAATTGTTAATGTTAATTGATTCTAGCACGCTAGAACCTACCAAATCCCTCCACCTGCATATGTATCTAATGCTTTTAAAGGAGCTTCCTGGAGAAGAGTACCCCTTGCCAACACTGCGGCTCCTCA
ATM_NM_000051.3_bait_17	ATCGCACCAGCGTGTTGGAAGATGTTCTTGAACTTCTGAAACCACTATCCAATGTGTGTTCTTTGTATCGTCGTGACCAAGATGTTTGTAAAACTATTTTAAACCATGTCCTTCATGTAGTGAAAAACCTAGGTCAAAGCAATATGGACTCTGAGAACACAAGGGATGCTCAAGGACAGTTTCTTCACTGCGGCTCCTCA
ATM_NM_000051.3_bait_18	ATCGCACCAGCGTGTACAGTAATTGGAGCATTTTGGCATCTAACAAAGGAGAGGAAATATATATTCTCTGTAAGAATGGCCCTAGTAAATTGCCTTAAAACTTTGCTTGAGGCTGATCCTTATTCAAAATGGGCCATTCTTAATGTAATGGGAAAAGACTTTCCTGTAAATGAAGTATTTACACACACTGCGGCTCCTCA
ATM_NM_000051.3_bait_19	ATCGCACCAGCGTGTATTTCTTGCTGACAATCATCACCAAGTTCGCATGTTGGCTGCAGAGTCAATCAATAGATTGTTCCAGGACACGAAGGGAGATTCTTCCAGGTTACTGAAAGCACTTCCTTTGAAGCTTCAGCAAACAGCTTTTGAAAATGCATACTTGAAAGCTCAGGAAGGAATGAGAGCACTGCGGCTCCTCA
ATM_NM_000051.3_bait_20	ATCGCACCAGCGTGTAAATGTCCCATAGTGCTGAGAACCCTGAAACTTTGGATGAAATTTATAATAGAAAATCTGTTTTACTGACGTTGATAGCTGTGGTTTTATCCTGTAGCCCTATCTGCGAAAAACAGGCTTTGTTTGCCCTGTGTAAATCTGTGAAAGAGAATGGATTAGAACCTCACCTTCACTGCGGCTCCTCA
ATM_NM_000051.3_bait_21	ATCGCACCAGCGTGTTGTGAAAAAGGTTTTAGAGAAAGTTTCTGAAACTTTTGGATATAGACGTTTAGAAGACTTTATGGCATCTCATTTAGATTATCTGGTTTTGGAATGGCTAAATCTTCAAGATACTGAATACAACTTATCTTCTTTTCCTTTTATTTTATTAAACTACACAAATATTGAGGCACTGCGGCTCCTCA
ATM_NM_000051.3_bait_22	ATCGCACCAGCGTGTATTTCTATAGATCTTGTTATAAGGTTTTGATTCCACATCTGGTGATTAGAAGTCATTTTGATGAGGTGAAGTCCATTGCTAATCAGATTCAAGAGGACTGGAAAAGTCTTCTAACAGACTGCTTTCCAAAGATTCTTGTAAATATTCTTCCTTATTTTGCCTATGAGGGTCACTGCGGCTCCTCA
ATM_NM_000051.3_bait_23	ATCGCACCAGCGTGTACCAGAGACAGTGGGATGGCACAGCAAAGAGAGACTGCTACCAAGGTCTATGATATGCTTAAAAGTGAAAACTTATTGGGAAAACAGATTGATCACTTATTCATTAGTAATTTACCAGAGATTGTGGTGGAGTTATTGATGACGTTACATGAGCCAGCAAATTCTAGTGCCACTGCGGCTCCTCA
ATM_NM_000051.3_bait_24	ATCGCACCAGCGTGTCAGTCAGAGCACTGACCTCTGTGACTTTTCAGGGGATTTGGATCCTGCTCCTAATCCACCTCATTTTCCATCGCATGTGATTAAAGCAACATTTGCCTATATCAGCAATTGTCATAAAACCAAGTTAAAAAGCATTTTAGAAATTCTTTCCAAAAGCCCTGATTCCTATCCACTGCGGCTCCTCA
ATM_NM_000051.3_bait_25	ATCGCACCAGCGTGTAGAAAATTCTTCTTGCCATATGTGAGCAAGCAGCTGAAACAAATAATGTTTATAAGAAGCACAGAATTCTTAAAATATATCACCTGTTTGTTAGTTTATTACTGAAAGATATAAAAAGTGGCTTAGGAGGAGCTTGGGCCTTTGTTCTTCGAGACGTTATTTATACTTTGCACTGCGGCTCCTCA
ATM_NM_000051.3_bait_26	ATCGCACCAGCGTGTATTCACTATATCAACCAAAGGCCTTCTTGTATCATGGATGTGTCATTACGTAGCTTCTCCCTTTGTTGTGACTTATTAAGTCAGGTTTGCCAGACAGCCGTGACTTACTGTAAGGATGCTCTAGAAAACCATCTTCATGTTATTGTTGGTACACTTATACCCCTTGTGTACACTGCGGCTCCTCA
ATM_NM_000051.3_bait_27	ATCGCACCAGCGTGTATGAGCAGGTGGAGGTTCAGAAACAGGTATTGGACTTGTTGAAATACTTAGTGATAGATAACAAGGATAATGAAAACCTCTATATCACGATTAAGCTTTTAGATCCTTTTCCTGACCATGTTGTTTTTAAGGATTTGCGTATTACTCAGCAAAAAATCAAATACAGTAGACACTGCGGCTCCTCA
ATM_NM_000051.3_bait_28	ATCGCACCAGCGTGTGGACCCTTTTCACTCTTGGAGGAAATTAACCATTTTCTCTCAGTAAGTGTTTATGATGCACTTCCATTGACAAGACTTGAAGGACTAAAGGATCTTCGAAGACAACTGGAACTACATAAAGATCAGATGGTGGACATTATGAGAGCTTCTCAGGATAATCCGCAAGATGGCACTGCGGCTCCTCA
ATM_NM_000051.3_bait_29	ATCGCACCAGCGTGTGATTATGGTGAAACTAGTTGTCAATTTGTTGCAGTTATCCAAGATGGCAATAAACCACACTGGTGAAAAAGAAGTTCTAGAGGCTGTTGGAAGCTGCTTGGGAGAAGTGGGTCCTATAGATTTCTCTACCATAGCTATACAACATAGTAAAGATGCATCTTATACCAAGGCACTGCGGCTCCTCA
ATM_NM_000051.3_bait_30	ATCGCACCAGCGTGTCCCTTAAGTTATTTGAAGATAAAGAACTTCAGTGGACCTTCATAATGCTGACCTACCTGAATAACACACTGGTAGAAGATTGTGTCAAAGTTCGATCAGCAGCTGTTACCTGTTTGAAAAACATTTTAGCCACAAAGACTGGACATAGTTTCTGGGAGATTTATAAGATGCACTGCGGCTCCTCA
ATM_NM_000051.3_bait_31	ATCGCACCAGCGTGTACAACAGATCCAATGCTGGCCTATCTACAGCCTTTTAGAACATCAAGAAAAAAGTTTTTAGAAGTACCCAGATTTGACAAAGAAAACCCTTTTGAAGGCCTGGATGATATAAATCTGTGGATTCCTCTAAGTGAAAATCATGACATTTGGATAAAGACACTGACTTGTGCCACTGCGGCTCCTCA
ATM_NM_000051.3_bait_32	ATCGCACCAGCGTGTTTTTTTGGACAGTGGAGGCACAAAATGTGAAATTCTTCAATTATTAAAGCCAATGTGTGAAGTGAAAACTGACTTTTGTCAGACTGTACTTCCATACTTGATTCATGATATTTTACTCCAAGATACAAATGAATCATGGAGAAATCTGCTTTCTACACATGTTCAGGGATCACTGCGGCTCCTCA
ATM_NM_000051.3_bait_33	ATCGCACCAGCGTGTTTTTTCACCAGCTGTCTTCGACACTTCTCGCAAACGAGCCGATCCACAACCCCTGCAAACTTGGATTCAGAGTCAGAGCACTTTTTCCGATGCTGTTTGGATAAAAAATCACAAAGAACAATGCTTGCTGTTGTGGACTACATGAGAAGACAAAAGAGACCTTCTTCAGGCACTGCGGCTCCTCA
ATM_NM_000051.3_bait_34	ATCGCACCAGCGTGTAACAATTTTTAATGATGCTTTCTGGCTGGATTTAAATTATCTAGAAGTTGCCAAGGTAGCTCAGTCTTGTGCTGCTCACTTTACAGCTTTACTCTATGCAGAAATCTATGCAGATAAGAAAAGTATGGATGATCAAGAGAAAAGAAGTCTTGCATTTGAAGAAGGAAGCCCACTGCGGCTCCTCA
ATM_NM_000051.3_bait_35	ATCGCACCAGCGTGTAGAGTACAACTATTTCTAGCTTGAGTGAAAAAAGTAAAGAAGAAACTGGAATAAGTTTACAGGATCTTCTCTTAGAAATCTACAGAAGTATAGGGGAGCCAGATAGTTTGTATGGCTGTGGTGGAGGGAAGATGTTACAACCCATTACTAGACTACGAACATATGAACACCACTGCGGCTCCTCA
ATM_NM_000051.3_bait_36	ATCGCACCAGCGTGTGAAGCAATGTGGGGCAAAGCCCTAGTAACATATGACCTCGAAACAGCAATCCCCTCATCAACACGCCAGGCAGGAATCATTCAGGCCTTGCAGAATTTGGGACTCTGCCATATTCTTTCCGTCTATTTAAAAGGATTGGATTATGAAAATAAAGACTGGTGTCCTGAACTCACTGCGGCTCCTCA
ATM_NM_000051.3_bait_37	ATCGCACCAGCGTGTAGAAGAACTTCATTACCAAGCAGCATGGAGGAATATGCAGTGGGACCATTGCACTTCCGTCAGCAAAGAAGTAGAAGGAACCAGTTACCATGAATCATTGTACAATGCTCTACAATCTCTAAGAGACAGAGAATTCTCTACATTTTATGAAAGTCTCAAATATGCCAGAGCACTGCGGCTCCTCA
ATM_NM_000051.3_bait_38	ATCGCACCAGCGTGTTAAAAGAAGTGGAAGAGATGTGTAAGCGCAGCCTTGAGTCTGTGTATTCGCTCTATCCCACACTTAGCAGGTTGCAGGCCATTGGAGAGCTGGAAAGCATTGGGGAGCTTTTCTCAAGATCAGTCACACATAGACAACTCTCTGAAGTATATATTAAGTGGCAGAAACACCACTGCGGCTCCTCA
ATM_NM_000051.3_bait_39	ATCGCACCAGCGTGTCTCCCAGCTTCTCAAGGACAGTGATTTTAGTTTTCAGGAGCCTATCATGGCTCTACGCACAGTCATTTTGGAGATCCTGATGGAAAAGGAAATGGACAACTCACAAAGAGAATGTATTAAGGACATTCTCACCAAACACCTTGTAGAACTCTCTATACTGGCCAGAACTTCACTGCGGCTCCTCA
ATM_NM_000051.3_bait_40	ATCGCACCAGCGTGTTCAAGAACACTCAGCTCCCTGAAAGGGCAATATTTCAAATTAAACAGTACAATTCAGTTAGCTGTGGAGTCTCTGAGTGGCAGCTGGAAGAAGCACAAGTATTCTGGGCAAAAAAGGAGCAGAGTCTTGCCCTGAGTATTCTCAAGCAAATGATCAAGAAGTTGGATGCCCACTGCGGCTCCTCA
ATM_NM_000051.3_bait_41	ATCGCACCAGCGTGTAGCTGTGCAGCGAACAATCCCAGCCTAAAACTTACATACACAGAATGTCTGAGGGTTTGTGGCAACTGGTTAGCAGAAACGTGCTTAGAAAATCCTGCGGTCATCATGCAGACCTATCTAGAAAAGGCAGTAGAAGTTGCTGGAAATTATGATGGAGAAAGTAGTGATGACACTGCGGCTCCTCA
ATM_NM_000051.3_bait_42	ATCGCACCAGCGTGTGCTAAGAAATGGAAAAATGAAGGCATTTCTCTCATTAGCCCGGTTTTCAGATACTCAATACCAAAGAATTGAAAACTACATGAAATCATCGGAATTTGAAAACAAGCAAGCTCTCCTGAAAAGAGCCAAAGAGGAAGTAGGTCTCCTTAGGGAACATAAAATTCAGACAACACTGCGGCTCCTCA
ATM_NM_000051.3_bait_43	ATCGCACCAGCGTGTACAGATACACAGTAAAGGTTCAGCGAGAGCTGGAGTTGGATGAATTAGCCCTGCGTGCACTGAAAGAGGATCGTAAACGCTTCTTATGTAAAGCAGTTGAAAATTATATCAACTGCTTATTAAGTGGAGAAGAACATGATATGTGGGTATTCCGACTTTGTTCCCTCTGGCACTGCGGCTCCTCA
ATM_NM_000051.3_bait_44	ATCGCACCAGCGTGTCTTGAAAATTCTGGAGTTTCTGAAGTCAATGGCATGATGAAGAGAGACGGAATGAAGATTCCAACATATAAATTTTTGCCTCTTATGTACCAATTGGCTGCTAGAATGGGGACCAAGATGATGGGAGGCCTAGGATTTCATGAAGTCCTCAATAATCTAATCTCTAGAATCACTGCGGCTCCTCA
ATM_NM_000051.3_bait_45	ATCGCACCAGCGTGTTTTCAATGGATCACCCCCATCACACTTTGTTTATTATACTGGCCTTAGCAAATGCAAACAGAGATGAATTTCTGACTAAACCAGAGGTAGCCAGAAGAAGCAGAATAACTAAAAATGTGCCTAAACAAAGCTCTCAGCTTGATGAGGATCGAACAGAGGCTGCAAATAGACACTGCGGCTCCTCA
ATM_NM_000051.3_bait_46	ATCGCACCAGCGTGTATAATATGTACTATCAGAAGTAGGAGACCTCAGATGGTCAGAAGTGTTGAGGCACTTTGTGATGCTTATATTATATTAGCAAACTTAGATGCCACTCAGTGGAAGACTCAGAGAAAAGGCATAAATATTCCAGCAGACCAGCCAATTACTAAACTTAAGAATTTAGAAGACACTGCGGCTCCTCA
ATM_NM_000051.3_bait_47	ATCGCACCAGCGTGTTGTTGTTGTCCCTACTATGGAAATTAAGGTGGACCACACAGGAGAATATGGAAATCTGGTGACTATACAGTCATTTAAAGCAGAATTTCGCTTAGCAGGAGGTGTAAATTTACCAAAAATAATAGATTGTGTAGGTTCCGATGGCAAGGAGAGGAGACAGCTTGTTAAGGCACTGCGGCTCCTCA
ATM_NM_000051.3_bait_48	ATCGCACCAGCGTGTGCCGTGATGACCTGAGACAAGATGCTGTCATGCAACAGGTCTTCCAGATGTGTAATACATTACTGCAGAGAAACACGGAAACTAGGAAGAGGAAATTAACTATCTGTACTTATAAGGTGGTTCCCCTCTCTCAGCGAAGTGGTGTTCTTGAATGGTGCACAGGAACTGTCCACTGCGGCTCCTCA
ATM_NM_000051.3_bait_49	ATCGCACCAGCGTGTCCCATTGGTGAATTTCTTGTTAACAATGAAGATGGTGCTCATAAAAGATACAGGCCAAATGATTTCAGTGCCTTTCAGTGCCAAAAGAAAATGATGGAGGTGCAAAAAAAGTCTTTTGAAGAGAAATATGAAGTCTTCATGGATGTTTGCCAAAATTTTCAACCAGTTTTCACTGCGGCTCCTCA
ATM_NM_000051.3_bait_50	ATCGCACCAGCGTGTCCGTTACTTCTGCATGGAAAAATTCTTGGATCCAGCTATTTGGTTTGAGAAGCGATTGGCTTATACGCGCAGTGTAGCTACTTCTTCTATTGTTGGTTACATACTTGGACTTGGTGATAGACATGTACAGAATATCTTGATAAATGAGCAGTCAGCAGAACTTGTACATACACTGCGGCTCCTCA
ATM_NM_000051.3_bait_51	ATCGCACCAGCGTGTATAGATCTAGGTGTTGCTTTTGAACAGGGCAAAATCCTTCCTACTCCTGAGACAGTTCCTTTTAGACTCACCAGAGATATTGTGGATGGCATGGGCATTACGGGTGTTGAAGGTGTCTTCAGAAGATGCTGTGAGAAAACCATGGAAGTGATGAGAAACTCTCAGGAAACCACTGCGGCTCCTCA
ATM_NM_000051.3_bait_52	ATCGCACCAGCGTGTTCTGTTAACCATTGTAGAGGTCCTTCTATATGATCCACTCTTTGACTGGACCATGAATCCTTTGAAAGCTTTGTATTTACAGCAGAGGCCGGAAGATGAAACTGAGCTTCACCCTACTCTGAATGCAGATGACCAAGAATGCAAACGAAATCTCAGTGATATTGACCAGACACTGCGGCTCCTCA
ATM_NM_000051.3_bait_53	ATCGCACCAGCGTGTGTTTCAACAAAGTAGCTGAACGTGTCTTAATGAGACTACAAGAGAAACTGAAAGGAGTGGAAGAAGGCACTGTGCTCAGTGTTGGTGGACAAGTGAATTTGCTCATACAGCAGGCCATAGACCCCAAAAATCTCAGCCGACTTTTCCCAGGATGGAAAGCTTGGGTGTGACACTGCGGCTCCTCA
BLM_NM_000057.2_bait_0	ATCGCACCAGCGTGTATGGCTGCTGTTCCTCAAAATAATCTACAGGAGCAACTAGAACGTCACTCAGCCAGAACACTTAATAATAAATTAAGTCTTTCAAAACCAAAATTTTCAGGTTTCACTTTTAAAAAGAAAACATCTTCAGATAACAATGTATCTGTAACTAATGTGTCAGTAGCAAAAACCACTGCGGCTCCTCA
BLM_NM_000057.2_bait_1	ATCGCACCAGCGTGTCAAAAACACCTGTATTAAGAAATAAAGATGTTAATGTTACCGAAGACTTTTCCTTCAGTGAACCTCTACCCAACACCACAAATCAGCAAAGGGTCAAGGACTTCTTTAAAAATGCTCCAGCAGGACAGGAAACACAGAGAGGTGGATCAAAATCATTATTGCCAGATTTCCACTGCGGCTCCTCA
BLM_NM_000057.2_bait_2	ATCGCACCAGCGTGTGATTTCTTGCAGACTCCGAAGGAAGTTGTATGCACTACCCAAAACACACCAACTGTAAAGAAATCCCGGGATACTGCTCTCAAGAAATTAGAATTTAGTTCTTCACCAGATTCTTTAAGTACCATCAATGATTGGGATGATATGGATGACTTTGATACTTCTGAGACTTCCACTGCGGCTCCTCA
BLM_NM_000057.2_bait_3	ATCGCACCAGCGTGTAGACTTCAAAATCATTTGTTACACCACCCCAAAGTCACTTTGTAAGAGTAAGCACTGCTCAGAAATCAAAAAAGGGTAAGAGAAACTTTTTTAAAGCACAGCTTTATACAACAAACACAGTAAAGACTGATTTGCCTCCACCCTCCTCTGAAAGCGAGCAAATAGATTTGCACTGCGGCTCCTCA
BLM_NM_000057.2_bait_4	ATCGCACCAGCGTGTAGATTTGACTGAGGAACAGAAGGATGACTCAGAATGGTTAAGCAGCGATGTGATTTGCATCGATGATGGCCCCATTGCTGAAGTGCATATAAATGAAGATGCTCAGGAAAGTGACTCTCTGAAAACTCATTTGGAAGATGAAAGAGATAATAGCGAAAAGAAGAAGAATTCACTGCGGCTCCTCA
BLM_NM_000057.2_bait_5	ATCGCACCAGCGTGTAGAATTTGGAAGAAGCTGAATTACATTCAACTGAGAAAGTTCCATGTATTGAATTTGATGATGATGATTATGATACGGATTTTGTTCCACCTTCTCCAGAAGAAATTATTTCTGCTTCTTCTTCCTCTTCAAAATGCCTTAGTACGTTAAAGGACCTTGACACCTCTGACCACTGCGGCTCCTCA
BLM_NM_000057.2_bait_6	ATCGCACCAGCGTGTCTCTGACAGAAAAGAGGATGTTCTTAGCACATCAAAAGATCTTTTGTCAAAACCTGAGAAAATGAGTATGCAGGAGCTGAATCCAGAAACCAGCACAGACTGTGACGCTAGACAGATAAGTTTACAGCAGCAGCTTATTCATGTGATGGAGCACATCTGTAAATTAATTGCACTGCGGCTCCTCA
BLM_NM_000057.2_bait_7	ATCGCACCAGCGTGTTAATTGATACTATTCCTGATGATAAACTGAAACTTTTGGATTGTGGGAACGAACTGCTTCAGCAGCGGAACATAAGAAGGAAACTTCTAACGGAAGTAGATTTTAATAAAAGTGATGCCAGTCTTCTTGGCTCATTGTGGAGATACAGGCCTGATTCACTTGATGGCCCTCACTGCGGCTCCTCA
BLM_NM_000057.2_bait_8	ATCGCACCAGCGTGTTGGCCCTATGGAGGGTGATTCCTGCCCTACAGGGAATTCTATGAAGGAGTTAAATTTTTCACACCTTCCCTCAAATTCTGTTTCTCCTGGGGACTGTTTACTGACTACCACCCTAGGAAAGACAGGATTCTCTGCCACCAGGAAGAATCTTTTTGAAAGGCCTTTATTCACACTGCGGCTCCTCA
BLM_NM_000057.2_bait_9	ATCGCACCAGCGTGTTTATTCAATACCCATTTACAGAAGTCCTTTGTAAGTAGCAACTGGGCTGAAACACCAAGACTAGGAAAAAAAAATGAAAGCTCTTATTTCCCAGGAAATGTTCTCACAAGCACTGCTGTGAAAGATCAGAATAAACATACTGCTTCAATAAATGACTTAGAAAGAGAAACCACTGCGGCTCCTCA
BLM_NM_000057.2_bait_10	ATCGCACCAGCGTGTAGAAACCCAACCTTCCTATGATATTGATAATTTTGACATAGATGACTTTGATGATGATGATGACTGGGAAGACATAATGCATAATTTAGCAGCCAGCAAATCTTCCACAGCTGCCTATCAACCCATCAAGGAAGGTCGGCCAATTAAATCAGTATCAGAAAGACTTTCCTCACTGCGGCTCCTCA
BLM_NM_000057.2_bait_11	ATCGCACCAGCGTGTCTTTCCTCAGCCAAGACAGACTGTCTTCCAGTGTCATCTACTGCTCAAAATATAAACTTCTCAGAGTCAATTCAGAATTATACTGACAAGTCAGCACAAAATTTAGCATCCAGAAATCTGAAACATGAGCGTTTCCAAAGTCTTAGTTTTCCTCATACAAAGGAAATGATCACTGCGGCTCCTCA
BLM_NM_000057.2_bait_12	ATCGCACCAGCGTGTAAATGATGAAGATTTTTCATAAAAAATTTGGCCTGCATAATTTTAGAACTAATCAGCTAGAGGCGATCAATGCTGCACTGCTTGGTGAAGACTGTTTTATCCTGATGCCGACTGGAGGTGGTAAGAGTTTGTGTTACCAGCTCCCTGCCTGTGTTTCTCCTGGGGTCACTCACTGCGGCTCCTCA
BLM_NM_000057.2_bait_13	ATCGCACCAGCGTGTGTCACTGTTGTCATTTCTCCCTTGAGATCACTTATCGTAGATCAAGTCCAAAAGCTGACTTCCTTGGATATTCCAGCTACATATCTGACAGGTGATAAGACTGACTCAGAAGCTACAAATATTTACCTCCAGTTATCAAAAAAAGACCCAATCATAAAACTTCTATATGTCACTGCGGCTCCTCA
BLM_NM_000057.2_bait_14	ATCGCACCAGCGTGTTATATGTCACTCCAGAAAAGATCTGTGCAAGTAACAGACTCATTTCTACTCTGGAGAATCTCTATGAGAGGAAGCTCTTGGCACGTTTTGTTATTGATGAAGCACATTGTGTCAGTCAGTGGGGACATGATTTTCGTCAAGATTACAAAAGAATGAATATGCTTCGCCAGCACTGCGGCTCCTCA
BLM_NM_000057.2_bait_15	ATCGCACCAGCGTGTTCGCCAGAAGTTTCCTTCTGTTCCGGTGATGGCTCTTACGGCCACAGCTAATCCCAGGGTACAGAAGGACATCCTGACTCAGCTGAAGATTCTCAGACCTCAGGTGTTTAGCATGAGCTTTAACAGACATAATCTGAAATACTATGTATTACCGAAAAAGCCTAAAAAGGCACTGCGGCTCCTCA
BLM_NM_000057.2_bait_16	ATCGCACCAGCGTGTAAAAGGTGGCATTTGATTGCCTAGAATGGATCAGAAAGCACCACCCATATGATTCAGGGATAATTTACTGCCTCTCCAGGCGAGAATGTGACACCATGGCTGACACGTTACAGAGAGATGGGCTCGCTGCTCTTGCTTACCATGCTGGCCTCAGTGATTCTGCCAGAGATCACTGCGGCTCCTCA
BLM_NM_000057.2_bait_17	ATCGCACCAGCGTGTCAGAGATGAAGTGCAGCAGAAGTGGATTAATCAGGATGGCTGTCAGGTTATCTGTGCTACAATTGCATTTGGAATGGGGATTGACAAACCGGACGTGCGATTTGTGATTCATGCATCTCTCCCTAAATCTGTGGAGGGTTACTACCAAGAATCTGGCAGAGCTGGAAGAGCACTGCGGCTCCTCA
BLM_NM_000057.2_bait_18	ATCGCACCAGCGTGTGGAAGAGATGGGGAAATATCTCACTGCCTGCTTTTCTATACCTATCATGATGTGACCAGACTGAAAAGACTTATAATGATGGAAAAAGATGGAAACCATCATACAAGAGAAACTCACTTCAATAATTTGTATAGCATGGTACATTACTGTGAAAATATAACGGAATGCAGCACTGCGGCTCCTCA
BLM_NM_000057.2_bait_19	ATCGCACCAGCGTGTATGCAGGAGAATACAGCTTTTGGCCTACTTTGGTGAAAATGGATTTAATCCTGATTTTTGTAAGAAACACCCAGATGTTTCTTGTGATAATTGCTGTAAAACAAAGGATTATAAAACAAGAGATGTGACTGACGATGTGAAAAGTATTGTAAGATTTGTTCAAGAACATACACTGCGGCTCCTCA
BLM_NM_000057.2_bait_20	ATCGCACCAGCGTGTGAACATAGTTCATCACAAGGAATGAGAAATATAAAACATGTAGGTCCTTCTGGAAGATTTACTATGAATATGCTGGTCGACATTTTCTTGGGGAGTAAGAGTGCAAAAATCCAGTCAGGTATATTTGGAAAAGGATCTGCTTATTCACGACACAATGCCGAAAGACTTTTCACTGCGGCTCCTCA
BLM_NM_000057.2_bait_21	ATCGCACCAGCGTGTACTTTTTAAAAAGCTGATACTTGACAAGATTTTGGATGAAGACTTATATATCAATGCCAATGACCAGGCGATCGCTTATGTGATGCTCGGAAATAAAGCCCAAACTGTACTAAATGGCAATTTAAAGGTAGACTTTATGGAAACAGAAAATTCCAGCAGTGTGAAAAAACCACTGCGGCTCCTCA
BLM_NM_000057.2_bait_22	ATCGCACCAGCGTGTAAAAAACAAAAAGCGTTAGTAGCAAAAGTGTCTCAGAGGGAAGAGATGGTTAAAAAATGTCTTGGAGAACTTACAGAAGTCTGCAAATCTCTGGGGAAAGTTTTTGGTGTCCATTACTTCAATATTTTTAATACCGTCACTCTCAAGAAGCTTGCAGAATCTTTATCTTCCACTGCGGCTCCTCA
BLM_NM_000057.2_bait_23	ATCGCACCAGCGTGTTATCTTCTGATCCTGAGGTTTTGCTTCAAATTGATGGTGTTACTGAAGACAAACTGGAAAAATATGGTGCGGAAGTGATTTCAGTATTACAGAAATACTCTGAATGGACATCGCCAGCTGAAGACAGTTCCCCAGGGATAAGCCTGTCCAGCAGCAGAGGCCCCGGAAGACACTGCGGCTCCTCA
BLM_NM_000057.2_bait_24	ATCGCACCAGCGTGTGGAAGAAGTGCCGCTGAGGAGCTCGACGAGGAAATACCCGTATCTTCCCACTACTTTGCAAGTAAAACCAGAAATGAAAGGAAGAGGAAAAAGATGCCAGCCTCCCAAAGGTCTAAGAGGAGAAAAACTGCTTCCAGTGGTTCCAAGGCAAAGGGGGGGTCTGCCACATGCACTGCGGCTCCTCA
BLM_NM_000057.2_bait_25	ATCGCACCAGCGTGTCCACATGTAGAAAGATATCTTCCAAAACGAAATCCTCCAGCATCATTGGATCCAGTTCAGCCTCACATACTTCTCAAGCGACATCAGGAGCCAATAGCAAATTGGGGATTATGGCTCCACCGAAGCCTATAAATAGACCGTTTCTTAAGCCTTCATATGCATTCTCATAACACTGCGGCTCCTCA
BRCA2_NM_000059.3_bait_0	ATCGCACCAGCGTGTATGCCTATTGGATCCAAAGAGAGGCCAACATTTTTTGAAATTTTTAAGACACGCTGCAACAAAGCAGATTTAGGACCAATAAGTCTTAATTGGTTTGAAGAACTTTCTTCAGAAGCTCCACCCTATAATTCTGAACCTGCAGAAGAATCTGAACATAAAAACAACAATTACACTGCGGCTCCTCA
BRCA2_NM_000059.3_bait_1	ATCGCACCAGCGTGTTACGAACCAAACCTATTTAAAACTCCACAAAGGAAACCATCTTATAATCAGCTGGCTTCAACTCCAATAATATTCAAAGAGCAAGGGCTGACTCTGCCGCTGTACCAATCTCCTGTAAAAGAATTAGATAAATTCAAATTAGACTTAGGAAGGAATGTTCCCAATAGTAGCACTGCGGCTCCTCA
BRCA2_NM_000059.3_bait_2	ATCGCACCAGCGTGTAGACATAAAAGTCTTCGCACAGTGAAAACTAAAATGGATCAAGCAGATGATGTTTCCTGTCCACTTCTAAATTCTTGTCTTAGTGAAAGTCCTGTTGTTCTACAATGTACACATGTAACACCACAAAGAGATAAGTCAGTGGTATGTGGGAGTTTGTTTCATACACCAAACACTGCGGCTCCTCA
BRCA2_NM_000059.3_bait_3	ATCGCACCAGCGTGTAAGTTTGTGAAGGGTCGTCAGACACCAAAACATATTTCTGAAAGTCTAGGAGCTGAGGTGGATCCTGATATGTCTTGGTCAAGTTCTTTAGCTACACCACCCACCCTTAGTTCTACTGTGCTCATAGTCAGAAATGAAGAAGCATCTGAAACTGTATTTCCTCATGATACCACTGCGGCTCCTCA
BRCA2_NM_000059.3_bait_4	ATCGCACCAGCGTGTACTACTGCTAATGTGAAAAGCTATTTTTCCAATCATGATGAAAGTCTGAAGAAAAATGATAGATTTATCGCTTCTGTGACAGACAGTGAAAACACAAATCAAAGAGAAGCTGCAAGTCATGGATTTGGAAAAACATCAGGGAATTCATTTAAAGTAAATAGCTGCAAAGACACTGCGGCTCCTCA
BRCA2_NM_000059.3_bait_5	ATCGCACCAGCGTGTACCACATTGGAAAGTCAATGCCAAATGTCCTAGAAGATGAAGTATATGAAACAGTTGTAGATACCTCTGAAGAAGATAGTTTTTCATTATGTTTTTCTAAATGTAGAACAAAAAATCTACAAAAAGTAAGAACTAGCAAGACTAGGAAAAAAATTTTCCATGAAGCAAACCACTGCGGCTCCTCA
BRCA2_NM_000059.3_bait_6	ATCGCACCAGCGTGTACGCTGATGAATGTGAAAAATCTAAAAACCAAGTGAAAGAAAAATACTCATTTGTATCTGAAGTGGAACCAAATGATACTGATCCATTAGATTCAAATGTAGCAAATCAGAAGCCCTTTGAGAGTGGAAGTGACAAAATCTCCAAGGAAGTTGTACCGTCTTTGGCCTGTCACTGCGGCTCCTCA
BRCA2_NM_000059.3_bait_7	ATCGCACCAGCGTGTGTGAATGGTCTCAACTAACCCTTTCAGGTCTAAATGGAGCCCAGATGGAGAAAATACCCCTATTGCATATTTCTTCATGTGACCAAAATATTTCAGAAAAAGACCTATTAGACACAGAGAACAAAAGAAAGAAAGATTTTCTTACTTCAGAGAATTCTTTGCCACGTATTCACTGCGGCTCCTCA
BRCA2_NM_000059.3_bait_8	ATCGCACCAGCGTGTTTTCTAGCCTACCAAAATCAGAGAAGCCATTAAATGAGGAAACAGTGGTAAATAAGAGAGATGAAGAGCAGCATCTTGAATCTCATACAGACTGCATTCTTGCAGTAAAGCAGGCAATATCTGGAACTTCTCCAGTGGCTTCTTCATTTCAGGGTATCAAAAAGTCTATACACTGCGGCTCCTCA
BRCA2_NM_000059.3_bait_9	ATCGCACCAGCGTGTTATTCAGAATAAGAGAATCACCTAAAGAGACTTTCAATGCAAGTTTTTCAGGTCATATGACTGATCCAAACTTTAAAAAAGAAACTGAAGCCTCTGAAAGTGGACTGGAAATACATACTGTTTGCTCACAGAAGGAGGACTCCTTATGTCCAAATTTAATTGATAATGGACACTGCGGCTCCTCA
BRCA2_NM_000059.3_bait_10	ATCGCACCAGCGTGTGAAGCTGGCCAGCCACCACCACACAGAATTCTGTAGCTTTGAAGAATGCAGGTTTAATATCCACTTTGAAAAAGAAAACAAATAAGTTTATTTATGCTATACATGATGAAACATCTTATAAAGGAAAAAAAATACCGAAAGACCAAAAATCAGAACTAATTAACTGTTCACACTGCGGCTCCTCA
BRCA2_NM_000059.3_bait_11	ATCGCACCAGCGTGTCAGCCCAGTTTGAAGCAAATGCTTTTGAAGCACCACTTACATTTGCAAATGCTGATTCAGGTTTATTGCATTCTTCTGTGAAAAGAAGCTGTTCACAGAATGATTCTGAAGAACCAACTTTGTCCTTAACTAGCTCTTTTGGGACAATTCTGAGGAAATGTTCTAGAAATCACTGCGGCTCCTCA
BRCA2_NM_000059.3_bait_12	ATCGCACCAGCGTGTATGAAACATGTTCTAATAATACAGTAATCTCTCAGGATCTTGATTATAAAGAAGCAAAATGTAATAAGGAAAAACTACAGTTATTTATTACCCCAGAAGCTGATTCTCTGTCATGCCTGCAGGAAGGACAGTGTGAAAATGATCCAAAAAGCAAAAAAGTTTCAGATATACACTGCGGCTCCTCA
BRCA2_NM_000059.3_bait_13	ATCGCACCAGCGTGTAAAAGAAGAGGTCTTGGCTGCAGCATGTCACCCAGTACAACATTCAAAAGTGGAATACAGTGATACTGACTTTCAATCCCAGAAAAGTCTTTTATATGATCATGAAAATGCCAGCACTCTTATTTTAACTCCTACTTCCAAGGATGTTCTGTCAAACCTAGTCATGATTTCACTGCGGCTCCTCA
BRCA2_NM_000059.3_bait_14	ATCGCACCAGCGTGTTTCTAGAGGCAAAGAATCATACAAAATGTCAGACAAGCTCAAAGGTAACAATTATGAATCTGATGTTGAATTAACCAAAAATATTCCCATGGAAAAGAATCAAGATGTATGTGCTTTAAATGAAAATTATAAAAACGTTGAGCTGTTGCCACCTGAAAAATACATGAGAGCACTGCGGCTCCTCA
BRCA2_NM_000059.3_bait_15	ATCGCACCAGCGTGTAGTAGCATCACCTTCAAGAAAGGTACAATTCAACCAAAACACAAATCTAAGAGTAATCCAAAAAAATCAAGAAGAAACTACTTCAATTTCAAAAATAACTGTCAATCCAGACTCTGAAGAACTTTTCTCAGACAATGAGAATAATTTTGTCTTCCAAGTAGCTAATGAAACACTGCGGCTCCTCA
BRCA2_NM_000059.3_bait_16	ATCGCACCAGCGTGTAAGGAATAATCTTGCTTTAGGAAATACTAAGGAACTTCATGAAACAGACTTGACTTGTGTAAACGAACCCATTTTCAAGAACTCTACCATGGTTTTATATGGAGACACAGGTGATAAACAAGCAACCCAAGTGTCAATTAAAAAAGATTTGGTTTATGTTCTTGCAGAGGCACTGCGGCTCCTCA
BRCA2_NM_000059.3_bait_17	ATCGCACCAGCGTGTGGAGAACAAAAATAGTGTAAAGCAGCATATAAAAATGACTCTAGGTCAAGATTTAAAATCGGACATCTCCTTGAATATAGATAAAATACCAGAAAAAAATAATGATTACATGAACAAATGGGCAGGACTCTTAGGTCCAATTTCAAATCACAGTTTTGGAGGTAGCTTCACACTGCGGCTCCTCA
BRCA2_NM_000059.3_bait_18	ATCGCACCAGCGTGTCAGAACAGCTTCAAATAAGGAAATCAAGCTCTCTGAACATAACATTAAGAAGAGCAAAATGTTCTTCAAAGATATTGAAGAACAATATCCTACTAGTTTAGCTTGTGTTGAAATTGTAAATACCTTGGCATTAGATAATCAAAAGAAACTGAGCAAGCCTCAGTCAATTACACTGCGGCTCCTCA
BRCA2_NM_000059.3_bait_19	ATCGCACCAGCGTGTTAATACTGTATCTGCACATTTACAGAGTAGTGTAGTTGTTTCTGATTGTAAAAATAGTCATATAACCCCTCAGATGTTATTTTCCAAGCAGGATTTTAATTCAAACCATAATTTAACACCTAGCCAAAAGGCAGAAATTACAGAACTTTCTACTATATTAGAAGAATCAGCACTGCGGCTCCTCA
BRCA2_NM_000059.3_bait_20	ATCGCACCAGCGTGTAGGAAGTCAGTTTGAATTTACTCAGTTTAGAAAACCAAGCTACATATTGCAGAAGAGTACATTTGAAGTGCCTGAAAACCAGATGACTATCTTAAAGACCACTTCTGAGGAATGCAGAGATGCTGATCTTCATGTCATAATGAATGCCCCATCGATTGGTCAGGTAGACACACTGCGGCTCCTCA
BRCA2_NM_000059.3_bait_21	ATCGCACCAGCGTGTCAGCAGCAAGCAATTTGAAGGTACAGTTGAAATTAAACGGAAGTTTGCTGGCCTGTTGAAAAATGACTGTAACAAAAGTGCTTCTGGTTATTTAACAGATGAAAATGAAGTGGGGTTTAGGGGCTTTTATTCTGCTCATGGCACAAAACTGAATGTTTCTACTGAAGCTCCACTGCGGCTCCTCA
BRCA2_NM_000059.3_bait_22	ATCGCACCAGCGTGTCTGCAAAAAGCTGTGAAACTGTTTAGTGATATTGAGAATATTAGTGAGGAAACTTCTGCAGAGGTACATCCAATAAGTTTATCTTCAAGTAAATGTCATGATTCTGTTGTTTCAATGTTTAAGATAGAAAATCATAATGATAAAACTGTAAGTGAAAAAAATAATAAATGCACTGCGGCTCCTCA
BRCA2_NM_000059.3_bait_23	ATCGCACCAGCGTGTTGCCAACTGATATTACAAAATAATATTGAAATGACTACTGGCACTTTTGTTGAAGAAATTACTGAAAATTACAAGAGAAATACTGAAAATGAAGATAACAAATATACTGCTGCCAGTAGAAATTCTCATAACTTAGAATTTGATGGCAGTGATTCAAGTAAAAATGATACCACTGCGGCTCCTCA
BRCA2_NM_000059.3_bait_24	ATCGCACCAGCGTGTACTGTTTGTATTCATAAAGATGAAACGGACTTGCTATTTACTGATCAGCACAACATATGTCTTAAATTATCTGGCCAGTTTATGAAGGAGGGAAACACTCAGATTAAAGAAGATTTGTCAGATTTAACTTTTTTGGAAGTTGCGAAAGCTCAAGAAGCATGTCATGGTAACACTGCGGCTCCTCA
BRCA2_NM_000059.3_bait_25	ATCGCACCAGCGTGTAATACTTCAAATAAAGAACAGTTAACTGCTACTAAAACGGAGCAAAATATAAAAGATTTTGAGACTTCTGATACATTTTTTCAGACTGCAAGTGGGAAAAATATTAGTGTCGCCAAAGAGTCATTTAATAAAATTGTAAATTTCTTTGATCAGAAACCAGAAGAATTGCACACTGCGGCTCCTCA
BRCA2_NM_000059.3_bait_26	ATCGCACCAGCGTGTCATAACTTTTCCTTAAATTCTGAATTACATTCTGACATAAGAAAGAACAAAATGGACATTCTAAGTTATGAGGAAACAGACATAGTTAAACACAAAATACTGAAAGAAAGTGTCCCAGTTGGTACTGGAAATCAACTAGTGACCTTCCAGGGACAACCCGAACGTGATGACACTGCGGCTCCTCA
BRCA2_NM_000059.3_bait_27	ATCGCACCAGCGTGTGAAAAGATCAAAGAACCTACTCTATTGGGTTTTCATACAGCTAGCGGGAAAAAAGTTAAAATTGCAAAGGAATCTTTGGACAAAGTGAAAAACCTTTTTGATGAAAAAGAGCAAGGTACTAGTGAAATCACCAGTTTTAGCCATCAATGGGCAAAGACCCTAAAGTACAGCACTGCGGCTCCTCA
BRCA2_NM_000059.3_bait_28	ATCGCACCAGCGTGTAGAGAGGCCTGTAAAGACCTTGAATTAGCATGTGAGACCATTGAGATCACAGCTGCCCCAAAGTGTAAAGAAATGCAGAATTCTCTCAATAATGATAAAAACCTTGTTTCTATTGAGACTGTGGTGCCACCTAAGCTCTTAAGTGATAATTTATGTAGACAAACTGAAAACACTGCGGCTCCTCA
BRCA2_NM_000059.3_bait_29	ATCGCACCAGCGTGTAATCTCAAAACATCAAAAAGTATCTTTTTGAAAGTTAAAGTACATGAAAATGTAGAAAAAGAAACAGCAAAAAGTCCTGCAACTTGTTACACAAATCAGTCCCCTTATTCAGTCATTGAAAATTCAGCCTTAGCTTTTTACACAAGTTGTAGTAGAAAAACTTCTGTGAGCACTGCGGCTCCTCA
BRCA2_NM_000059.3_bait_30	ATCGCACCAGCGTGTGTCAGACTTCATTACTTGAAGCAAAAAAATGGCTTAGAGAAGGAATATTTGATGGTCAACCAGAAAGAATAAATACTGCAGATTATGTAGGAAATTATTTGTATGAAAATAATTCAAACAGTACTATAGCTGAAAATGACAAAAATCATCTCTCCGAAAAACAAGATACTCACTGCGGCTCCTCA
BRCA2_NM_000059.3_bait_31	ATCGCACCAGCGTGTCTTATTTAAGTAACAGTAGCATGTCTAACAGCTATTCCTACCATTCTGATGAGGTATATAATGATTCAGGATATCTCTCAAAAAATAAACTTGATTCTGGTATTGAGCCAGTATTGAAGAATGTTGAAGATCAAAAAAACACTAGTTTTTCCAAAGTAATATCCAATGTACACTGCGGCTCCTCA
BRCA2_NM_000059.3_bait_32	ATCGCACCAGCGTGTTAAAAGATGCAAATGCATACCCACAAACTGTAAATGAAGATATTTGCGTTGAGGAACTTGTGACTAGCTCTTCACCCTGCAAAAATAAAAATGCAGCCATTAAATTGTCCATATCTAATAGTAATAATTTTGAGGTAGGGCCACCTGCATTTAGGATAGCCAGTGGTAAACACTGCGGCTCCTCA
BRCA2_NM_000059.3_bait_33	ATCGCACCAGCGTGTAAATCGTTTGTGTTTCACATGAAACAATTAAAAAAGTGAAAGACATATTTACAGACAGTTTCAGTAAAGTAATTAAGGAAAACAACGAGAATAAATCAAAAATTTGCCAAACGAAAATTATGGCAGGTTGTTACGAGGCATTGGATGATTCAGAGGATATTCTTCATAACCACTGCGGCTCCTCA
BRCA2_NM_000059.3_bait_34	ATCGCACCAGCGTGTACTCTCTAGATAATGATGAATGTAGCACGCATTCACATAAGGTTTTTGCTGACATTCAGAGTGAAGAAATTTTACAACATAACCAAAATATGTCTGGATTGGAGAAAGTTTCTAAAATATCACCTTGTGATGTTAGTTTGGAAACTTCAGATATATGTAAATGTAGTATACACTGCGGCTCCTCA
BRCA2_NM_000059.3_bait_35	ATCGCACCAGCGTGTTAGGGAAGCTTCATAAGTCAGTCTCATCTGCAAATACTTGTGGGATTTTTAGCACAGCAAGTGGAAAATCTGTCCAGGTATCAGATGCTTCATTACAAAACGCAAGACAAGTGTTTTCTGAAATAGAAGATAGTACCAAGCAAGTCTTTTCCAAAGTATTGTTTAAAAGTCACTGCGGCTCCTCA
BRCA2_NM_000059.3_bait_36	ATCGCACCAGCGTGTGTAACGAACATTCAGACCAGCTCACAAGAGAAGAAAATACTGCTATACGTACTCCAGAACATTTAATATCCCAAAAAGGCTTTTCATATAATGTGGTAAATTCATCTGCTTTCTCTGGATTTAGTACAGCAAGTGGAAAGCAAGTTTCCATTTTAGAAAGTTCCTTACACCACTGCGGCTCCTCA
BRCA2_NM_000059.3_bait_37	ATCGCACCAGCGTGTACAAAGTTAAGGGAGTGTTAGAGGAATTTGATTTAATCAGAACTGAGCATAGTCTTCACTATTCACCTACGTCTAGACAAAATGTATCAAAAATACTTCCTCGTGTTGATAAGAGAAACCCAGAGCACTGTGTAAACTCAGAAATGGAAAAAACCTGCAGTAAAGAATTTCACTGCGGCTCCTCA
BRCA2_NM_000059.3_bait_38	ATCGCACCAGCGTGTTTAAATTATCAAATAACTTAAATGTTGAAGGTGGTTCTTCAGAAAATAATCACTCTATTAAAGTTTCTCCATATCTCTCTCAATTTCAACAAGACAAACAACAGTTGGTATTAGGAACCAAAGTGTCACTTGTTGAGAACATTCATGTTTTGGGAAAAGAACAGGCTTCACACTGCGGCTCCTCA
BRCA2_NM_000059.3_bait_39	ATCGCACCAGCGTGTACCTAAAAACGTAAAAATGGAAATTGGTAAAACTGAAACTTTTTCTGATGTTCCTGTGAAAACAAATATAGAAGTTTGTTCTACTTACTCCAAAGATTCAGAAAACTACTTTGAAACAGAAGCAGTAGAAATTGCTAAAGCTTTTATGGAAGATGATGAACTGACAGATTCACTGCGGCTCCTCA
BRCA2_NM_000059.3_bait_40	ATCGCACCAGCGTGTTTCTAAACTGCCAAGTCATGCCACACATTCTCTTTTTACATGTCCCGAAAATGAGGAAATGGTTTTGTCAAATTCAAGAATTGGAAAAAGAAGAGGAGAGCCCCTTATCTTAGTGGGAGAACCCTCAATCAAAAGAAACTTATTAAATGAATTTGACAGGATAATAGAAACACTGCGGCTCCTCA
BRCA2_NM_000059.3_bait_41	ATCGCACCAGCGTGTAAATCAAGAAAAATCCTTAAAGGCTTCAAAAAGCACTCCAGATGGCACAATAAAAGATCGAAGATTGTTTATGCATCATGTTTCTTTAGAGCCGATTACCTGTGTACCCTTTCGCACAACTAAGGAACGTCAAGAGATACAGAATCCAAATTTTACCGCACCTGGTCAAGCACTGCGGCTCCTCA
BRCA2_NM_000059.3_bait_42	ATCGCACCAGCGTGTAGAATTTCTGTCTAAATCTCATTTGTATGAACATCTGACTTTGGAAAAATCTTCAAGCAATTTAGCAGTTTCAGGACATCCATTTTATCAAGTTTCTGCTACAAGAAATGAAAAAATGAGACACTTGATTACTACAGGCAGACCAACCAAAGTCTTTGTTCCACCTTTTACACTGCGGCTCCTCA
BRCA2_NM_000059.3_bait_43	ATCGCACCAGCGTGTTAAAACTAAATCACATTTTCACAGAGTTGAACAGTGTGTTAGGAATATTAACTTGGAGGAAAACAGACAAAAGCAAAACATTGATGGACATGGCTCTGATGATAGTAAAAATAAGATTAATGACAATGAGATTCATCAGTTTAACAAAAACAACTCCAATCAAGCAGCAGCACTGCGGCTCCTCA
BRCA2_NM_000059.3_bait_44	ATCGCACCAGCGTGTAGCTGTAACTTTCACAAAGTGTGAAGAAGAACCTTTAGATTTAATTACAAGTCTTCAGAATGCCAGAGATATACAGGATATGCGAATTAAGAAGAAACAAAGGCAACGCGTCTTTCCACAGCCAGGCAGTCTGTATCTTGCAAAAACATCCACTCTGCCTCGAATCTCTCCACTGCGGCTCCTCA
BRCA2_NM_000059.3_bait_45	ATCGCACCAGCGTGTTCTGAAAGCAGCAGTAGGAGGCCAAGTTCCCTCTGCGTGTTCTCATAAACAGCTGTATACGTATGGCGTTTCTAAACATTGCATAAAAATTAACAGCAAAAATGCAGAGTCTTTTCAGTTTCACACTGAAGATTATTTTGGTAAGGAAAGTTTATGGACTGGAAAAGGAACACTGCGGCTCCTCA
BRCA2_NM_000059.3_bait_46	ATCGCACCAGCGTGTAATACAGTTGGCTGATGGTGGATGGCTCATACCCTCCAATGATGGAAAGGCTGGAAAAGAAGAATTTTATAGGGCTCTGTGTGACACTCCAGGTGTGGATCCAAAGCTTATTTCTAGAATTTGGGTTTATAATCACTATAGATGGATCATATGGAAACTGGCAGCTATGGCACTGCGGCTCCTCA
BRCA2_NM_000059.3_bait_47	ATCGCACCAGCGTGTGGAATGTGCCTTTCCTAAGGAATTTGCTAATAGATGCCTAAGCCCAGAAAGGGTGCTTCTTCAACTAAAATACAGATATGATACGGAAATTGATAGAAGCAGAAGATCGGCTATAAAAAAGATAATGGAAAGGGATGACACAGCTGCAAAAACACTTGTTCTCTGTGTTTCACTGCGGCTCCTCA
BRCA2_NM_000059.3_bait_48	ATCGCACCAGCGTGTTCTGACATAATTTCATTGAGCGCAAATATATCTGAAACTTCTAGCAATAAAACTAGTAGTGCAGATACCCAAAAAGTGGCCATTATTGAACTTACAGATGGGTGGTATGCTGTTAAGGCCCAGTTAGATCCTCCCCTCTTAGCTGTCTTAAAGAATGGCAGACTGACAGTCACTGCGGCTCCTCA
BRCA2_NM_000059.3_bait_49	ATCGCACCAGCGTGTGTTGGTCAGAAGATTATTCTTCATGGAGCAGAACTGGTGGGCTCTCCTGATGCCTGTACACCTCTTGAAGCCCCAGAATCTCTTATGTTAAAGATTTCTGCTAACAGTACTCGGCCTGCTCGCTGGTATACCAAACTTGGATTCTTTCCTGACCCTAGACCTTTTCCTCTCACTGCGGCTCCTCA
BRCA2_NM_000059.3_bait_50	ATCGCACCAGCGTGTCTGCCCTTATCATCGCTTTTCAGTGATGGAGGAAATGTTGGTTGTGTTGATGTAATTATTCAAAGAGCATACCCTATACAGTGGATGGAGAAGACATCATCTGGATTATACATATTTCGCAATGAAAGAGAGGAAGAAAAGGAAGCAGCAAAATATGTGGAGGCCCAACACACTGCGGCTCCTCA
BRCA2_NM_000059.3_bait_51	ATCGCACCAGCGTGTCAAAAGAGACTAGAAGCCTTATTCACTAAAATTCAGGAGGAATTTGAAGAACATGAAGAAAACACAACAAAACCATATTTACCATCACGTGCACTAACAAGACAGCAAGTTCGTGCTTTGCAAGATGGTGCAGAGCTTTATGAAGCAGTGAAGAATGCAGCAGACCCAGCCACTGCGGCTCCTCA
BRCA2_NM_000059.3_bait_52	ATCGCACCAGCGTGTGCTTACCTTGAGGGTTATTTCAGTGAAGAGCAGTTAAGAGCCTTGAATAATCACAGGCAAATGTTGAATGATAAGAAACAAGCTCAGATCCAGTTGGAAATTAGGAAGGCCATGGAATCTGCTGAACAAAAGGAACAAGGTTTATCAAGGGATGTCACAACCGTGTGGAACACTGCGGCTCCTCA
BRCA2_NM_000059.3_bait_53	ATCGCACCAGCGTGTAAGTTGCGTATTGTAAGCTATTCAAAAAAAGAAAAAGATTCAGTTATACTGAGTATTTGGCGTCCATCATCAGATTTATATTCTCTGTTAACAGAAGGAAAGAGATACAGAATTTATCATCTTGCAACTTCAAAATCTAAAAGTAAATCTGAAAGAGCTAACATACAGTTCACTGCGGCTCCTCA
BRCA2_NM_000059.3_bait_54	ATCGCACCAGCGTGTTTAGCAGCGACAAAAAAAACTCAGTATCAACAACTACCGGTTTCAGATGAAATTTTATTTCAGATTTACCAGCCACGGGAGCCCCTTCACTTCAGCAAATTTTTAGATCCAGACTTTCAGCCATCTTGTTCTGAGGTGGACCTAATAGGATTTGTCGTTTCTGTTGTGAACACTGCGGCTCCTCA
BRCA2_NM_000059.3_bait_55	ATCGCACCAGCGTGTAAAAAAACAGGACTTGCCCCTTTCGTCTATTTGTCAGACGAATGTTACAATTTACTGGCAATAAAGTTTTGGATAGACCTTAATGAGGACATTATTAAGCCTCATATGTTAATTGCTGCAAGCAACCTCCAGTGGCGACCAGAATCCAAATCAGGCCTTCTTACTTTATTCACTGCGGCTCCTCA
BRCA2_NM_000059.3_bait_56	ATCGCACCAGCGTGTTTGCTGGAGATTTTTCTGTGTTTTCTGCTAGTCCAAAAGAGGGCCACTTTCAAGAGACATTCAACAAAATGAAAAATACTGTTGAGAATATTGACATACTTTGCAATGAAGCAGAAAACAAGCTTATGCATATACTGCATGCAAATGATCCCAAGTGGTCCACCCCAACTCACTGCGGCTCCTCA
BRCA2_NM_000059.3_bait_57	ATCGCACCAGCGTGTCTAAAGACTGTACTTCAGGGCCGTACACTGCTCAAATCATTCCTGGTACAGGAAACAAGCTTCTGATGTCTTCTCCTAATTGTGAGATATATTATCAAAGTCCTTTATCACTTTGTATGGCCAAAAGGAAGTCTGTTTCCACACCTGTCTCAGCCCAGATGACTTCAAAGCACTGCGGCTCCTCA
BRCA2_NM_000059.3_bait_58	ATCGCACCAGCGTGTAGTCTTGTAAAGGGGAGAAAGAGATTGATGACCAAAAGAACTGCAAAAAGAGAAGAGCCTTGGATTTCTTGAGTAGACTGCCTTTACCTCCACCTGTTAGTCCCATTTGTACATTTGTTTCTCCGGCTGCACAGAAGGCATTTCAGCCACCAAGGAGTTGTGGCACCAAACACTGCGGCTCCTCA
BRCA2_NM_000059.3_bait_59	ATCGCACCAGCGTGTAATACGAAACACCCATAAAGAAAAAAGAACTGAATTCTCCTCAGATGACTCCATTTAAAAAATTCAATGAAATTTCTCTTTTGGAAAGTAATTCAATAGCTGACGAAGAACTTGCATTGATAAATACCCAAGCTCTTTTGTCTGGTTCAACAGGAGAAAAACAATTTATACACTGCGGCTCCTCA
BRCA2_NM_000059.3_bait_60	ATCGCACCAGCGTGTTATCTGTCAGTGAATCCACTAGGACTGCTCCCACCAGTTCAGAAGATTATCTCAGACTGAAACGACGTTGTACTACATCTCTGATCAAAGAACAGGAGAGTTCCCAGGCCAGTACGGAAGAATGTGAGAAAAATAAGCAGGACACAATTACAACTAAAAAATATATCTAACACTGCGGCTCCTCA
BTK_NM_000061.1_bait_0	ATCGCACCAGCGTGTATGGCCGCAGTGATTCTGGAGAGCATCTTTCTGAAGCGATCCCAACAGAAAAAGAAAACATCACCTCTAAACTTCAAGAAGCGCCTGTTTCTCTTGACCGTGCACAAACTCTCCTACTATGAGTATGACTTTGAACGTGGGAGAAGAGGCAGTAAGAAGGGTTCAATAGACACTGCGGCTCCTCA
BTK_NM_000061.1_bait_1	ATCGCACCAGCGTGTATAGATGTTGAGAAGATCACTTGTGTTGAAACAGTGGTTCCTGAAAAAAATCCTCCTCCAGAAAGACAGATTCCGAGAAGAGGTGAAGAGTCCAGTGAAATGGAGCAAATTTCAATCATTGAAAGGTTCCCTTATCCCTTCCAGGTTGTATATGATGAAGGGCCTCTCTACACTGCGGCTCCTCA
BTK_NM_000061.1_bait_2	ATCGCACCAGCGTGTTCTCTACGTCTTCTCCCCAACTGAAGAACTAAGGAAGCGGTGGATTCACCAGCTCAAAAACGTAATCCGGTACAACAGTGATCTGGTTCAGAAATATCACCCTTGCTTCTGGATCGATGGGCAGTATCTCTGCTGCTCTCAGACAGCCAAAAATGCTATGGGCTGCCAAACACTGCGGCTCCTCA
BTK_NM_000061.1_bait_3	ATCGCACCAGCGTGTCCAAATTTTGGAGAACAGGAATGGAAGCTTAAAACCTGGGAGTTCTCACCGGAAGACAAAAAAGCCTCTTCCCCCAACGCCTGAGGAGGACCAGATCTTGAAAAAGCCACTACCGCCTGAGCCAGCAGCAGCACCAGTCTCCACAAGTGAGCTGAAAAAGGTTGTGGCCCCACTGCGGCTCCTCA
BTK_NM_000061.1_bait_4	ATCGCACCAGCGTGTTGGCCCTTTATGATTACATGCCAATGAATGCAAATGATCTACAGCTGCGGAAGGGTGATGAATATTTTATCTTGGAGGAAAGCAACTTACCATGGTGGAGAGCACGAGATAAAAATGGGCAGGAAGGCTACATTCCTAGTAACTATGTCACTGAAGCAGAAGACTCCATACACTGCGGCTCCTCA
BTK_NM_000061.1_bait_5	ATCGCACCAGCGTGTCCATAGAAATGTATGAGTGGTATTCCAAACACATGACTCGGAGTCAGGCTGAGCAACTGCTAAAGCAAGAGGGGAAAGAAGGAGGTTTCATTGTCAGAGACTCCAGCAAAGCTGGCAAATATACAGTGTCTGTGTTTGCTAAATCCACAGGGGACCCTCAAGGGGTGATACACTGCGGCTCCTCA
BTK_NM_000061.1_bait_6	ATCGCACCAGCGTGTGTGATACGTCATTATGTTGTGTGTTCCACACCTCAGAGCCAGTATTACCTGGCTGAGAAGCACCTTTTCAGCACCATCCCTGAGCTCATTAACTACCATCAGCACAACTCTGCAGGACTCATATCCAGGCTCAAATATCCAGTGTCTCAACAAAACAAGAATGCACCTTCCACTGCGGCTCCTCA
BTK_NM_000061.1_bait_7	ATCGCACCAGCGTGTCCTTCCACTGCAGGCCTGGGATACGGATCATGGGAAATTGATCCAAAGGACCTGACCTTCTTGAAGGAGCTGGGGACTGGACAATTTGGGGTAGTGAAGTATGGGAAATGGAGAGGCCAGTACGACGTGGCCATCAAGATGATCAAAGAAGGCTCCATGTCTGAAGATGACACTGCGGCTCCTCA
BTK_NM_000061.1_bait_8	ATCGCACCAGCGTGTAGATGAATTCATTGAAGAAGCCAAAGTCATGATGAATCTTTCCCATGAGAAGCTGGTGCAGTTGTATGGCGTCTGCACCAAGCAGCGCCCCATCTTCATCATCACTGAGTACATGGCCAATGGCTGCCTCCTGAACTACCTGAGGGAGATGCGCCACCGCTTCCAGACTCCACTGCGGCTCCTCA
BTK_NM_000061.1_bait_9	ATCGCACCAGCGTGTGACTCAGCAGCTGCTAGAGATGTGCAAGGATGTCTGTGAAGCCATGGAATACCTGGAGTCAAAGCAGTTCCTTCACCGAGACCTGGCAGCTCGAAACTGTTTGGTAAACGATCAAGGAGTTGTTAAAGTATCTGATTTCGGCCTGTCCAGGTATGTCCTGGATGATGAATCACTGCGGCTCCTCA
BTK_NM_000061.1_bait_10	ATCGCACCAGCGTGTATGAATACACAAGCTCAGTAGGCTCCAAATTTCCAGTCCGGTGGTCCCCACCGGAAGTCCTGATGTATAGCAAGTTCAGCAGCAAATCTGACATTTGGGCTTTTGGGGTTTTGATGTGGGAAATTTACTCCCTGGGGAAGATGCCATATGAGAGATTTACTAACAGTGAGCACTGCGGCTCCTCA
BTK_NM_000061.1_bait_11	ATCGCACCAGCGTGTGTGAGACTGCTGAACACATTGCCCAAGGCCTACGTCTCTACAGGCCTCATCTGGCTTCAGAGAAGGTATATACCATCATGTACAGTTGTTGGCATGAGAAAGCAGATGAGCGTCCCACTTTCAAAATTCTTCTGAGCAATATTCTAGATGTCATGGATGAAGAATCCTGACACTGCGGCTCCTCA
CDK4_NM_000075.2_bait_0	ATCGCACCAGCGTGTATGGCTACCTCTCGATATGAGCCAGTGGCTGAAATTGGTGTCGGTGCCTATGGGACAGTGTACAAGGCCCGTGATCCCCACAGTGGCCACTTTGTGGCCCTCAAGAGTGTGAGAGTCCCCAATGGAGGAGGAGGTGGAGGAGGCCTTCCCATCAGCACAGTTCGTGAGGTCACTGCGGCTCCTCA
CDK4_NM_000075.2_bait_1	ATCGCACCAGCGTGTCCATCAGCACAGTTCGTGAGGTGGCTTTACTGAGGCGACTGGAGGCTTTTGAGCATCCCAATGTTGTCCGGCTGATGGACGTCTGTGCCACATCCCGAACTGACCGGGAGATCAAGGTAACCCTGGTGTTTGAGCATGTAGACCAGGACCTAAGGACATATCTGGACAAGCACTGCGGCTCCTCA
CDK4_NM_000075.2_bait_2	ATCGCACCAGCGTGTCTAAGGACATATCTGGACAAGGCACCCCCACCAGGCTTGCCAGCCGAAACGATCAAGGATCTGATGCGCCAGTTTCTAAGAGGCCTAGATTTCCTTCATGCCAATTGCATCGTTCACCGAGATCTGAAGCCAGAGAACATTCTGGTGACAAGTGGTGGAACAGTCAAGCTCACTGCGGCTCCTCA
CDK4_NM_000075.2_bait_3	ATCGCACCAGCGTGTCAAGTGGTGGAACAGTCAAGCTGGCTGACTTTGGCCTGGCCAGAATCTACAGCTACCAGATGGCACTTACACCCGTGGTTGTTACACTCTGGTACCGAGCTCCCGAAGTTCTTCTGCAGTCCACATATGCAACACCTGTGGACATGTGGAGTGTTGGCTGTATCTTTGCACACTGCGGCTCCTCA
CDK4_NM_000075.2_bait_4	ATCGCACCAGCGTGTAGTGTTGGCTGTATCTTTGCAGAGATGTTTCGTCGAAAGCCTCTCTTCTGTGGAAACTCTGAAGCCGACCAGTTGGGCAAAATCTTTGACCTGATTGGGCTGCCTCCAGAGGATGACTGGCCTCGAGATGTATCCCTGCCCCGTGGAGCCTTTCCCCCCAGAGGGCCCCGCACTGCGGCTCCTCA
CDK4_NM_000075.2_bait_5	ATCGCACCAGCGTGTCCTTTCCCCCCAGAGGGCCCCGCCCAGTGCAGTCGGTGGTACCTGAGATGGAGGAGTCGGGAGCACAGCTGCTGCTGGAAATGCTGACTTTTAACCCACACAAGCGAATCTCTGCCTTTCGAGCTCTGCAGCACTCTTATCTACATAAGGATGAAGGTAATCCGGAGTGACACTGCGGCTCCTCA
CDKN2A_NM_000077.3_bait_0	ATCGCACCAGCGTGTATGGAGCCGGCGGCGGGGAGCAGCATGGAGCCTTCGGCTGACTGGCTGGCCACGGCCGCGGCCCGGGGTCGGGTAGAGGAGGTGCGGGCGCTGCTGGAGGCGGGGGCGCTGCCCAACGCACCGAATAGTTACGGTCGGAGGCCGATCCAGGTCATGATGATGGGCAGCGCCACTGCGGCTCCTCA
CDKN2A_NM_000077.3_bait_1	ATCGCACCAGCGTGTTCATGATGATGGGCAGCGCCCGAGTGGCGGAGCTGCTGCTGCTCCACGGCGCGGAGCCCAACTGCGCCGACCCCGCCACTCTCACCCGACCCGTGCACGACGCTGCCCGGGAGGGCTTCCTGGACACGCTGGTGGTGCTGCACCGGGCCGGGGCGCGGCTGGACGTGCGCCACTGCGGCTCCTCA
CDKN2A_NM_000077.3_bait_2	ATCGCACCAGCGTGTGGGCGCGGCTGGACGTGCGCGATGCCTGGGGCCGTCTGCCCGTGGACCTGGCTGAGGAGCTGGGCCATCGCGATGTCGCACGGTACCTGCGCGCGGCTGCGGGGGGCACCAGAGGCAGTAACCATGCCCGCATAGATGCCGCGGAAGGTCCCTCAGACATCCCCGATTGACACTGCGGCTCCTCA
COL1A1_NM_000088.3_bait_0	ATCGCACCAGCGTGTATGTTCAGCTTTGTGGACCTCCGGCTCCTGCTCCTCTTAGCGGCCACCGCCCTCCTGACGCACGGCCAAGAGGAAGGCCAAGTCGAGGGCCAAGACGAAGACATCCCACCAATCACCTGCGTACAGAACGGCCTCAGGTACCATGACCGAGACGTGTGGAAACCCGAGCCCACTGCGGCTCCTCA
COL1A1_NM_000088.3_bait_1	ATCGCACCAGCGTGTCCTGCCGGATCTGCGTCTGCGACAACGGCAAGGTGTTGTGCGATGACGTGATCTGTGACGAGACCAAGAACTGCCCCGGCGCCGAAGTCCCCGAGGGCGAGTGCTGTCCCGTCTGCCCCGACGGCTCAGAGTCACCCACCGACCAAGAAACCACCGGCGTCGAGGGACCCCACTGCGGCTCCTCA
COL1A1_NM_000088.3_bait_2	ATCGCACCAGCGTGTCAAGGGAGACACTGGCCCCCGAGGCCCAAGGGGACCCGCAGGCCCCCCTGGCCGAGATGGCATCCCTGGACAGCCTGGACTTCCCGGACCCCCCGGACCCCCCGGACCTCCCGGACCCCCTGGCCTCGGAGGAAACTTTGCTCCCCAGCTGTCTTATGGCTATGATGAGACACTGCGGCTCCTCA
COL1A1_NM_000088.3_bait_3	ATCGCACCAGCGTGTAAATCAACCGGAGGAATTTCCGTGCCTGGCCCCATGGGTCCCTCTGGTCCTCGTGGTCTCCCTGGCCCCCCTGGTGCACCTGGTCCCCAAGGCTTCCAAGGTCCCCCTGGTGAGCCTGGCGAGCCTGGAGCTTCAGGTCCCATGGGTCCCCGAGGTCCCCCAGGTCCCCCCACTGCGGCTCCTCA
COL1A1_NM_000088.3_bait_4	ATCGCACCAGCGTGTCTGGAAAGAATGGAGATGATGGGGAAGCTGGAAAACCTGGTCGTCCTGGTGAGCGTGGGCCTCCTGGGCCTCAGGGTGCTCGAGGATTGCCCGGAACAGCTGGCCTCCCTGGAATGAAGGGACACAGAGGTTTCAGTGGTTTGGATGGTGCCAAGGGAGATGCTGGTCCTCACTGCGGCTCCTCA
COL1A1_NM_000088.3_bait_5	ATCGCACCAGCGTGTTGCTGGTCCTAAGGGTGAGCCTGGCAGCCCTGGTGAAAATGGAGCTCCTGGTCAGATGGGCCCCCGTGGCCTGCCTGGTGAGAGAGGTCGCCCTGGAGCCCCTGGCCCTGCTGGTGCTCGTGGAAATGATGGTGCTACTGGTGCTGCCGGGCCCCCTGGTCCCACCGGCCCACTGCGGCTCCTCA
COL1A1_NM_000088.3_bait_6	ATCGCACCAGCGTGTCCCGCTGGTCCTCCTGGCTTCCCTGGTGCTGTTGGTGCTAAGGGTGAAGCTGGTCCCCAAGGGCCCCGAGGCTCTGAAGGTCCCCAGGGTGTGCGTGGTGAGCCTGGCCCCCCTGGCCCTGCTGGTGCTGCTGGCCCTGCTGGAAACCCTGGTGCTGATGGACAGCCTGGCACTGCGGCTCCTCA
COL1A1_NM_000088.3_bait_7	ATCGCACCAGCGTGTGTGCTAAAGGTGCCAATGGTGCTCCTGGTATTGCTGGTGCTCCTGGCTTCCCTGGTGCCCGAGGCCCCTCTGGACCCCAGGGCCCCGGCGGCCCTCCTGGTCCCAAGGGTAACAGCGGTGAACCTGGTGCTCCTGGCAGCAAAGGAGACACTGGTGCTAAGGGAGAGCCTCACTGCGGCTCCTCA
COL1A1_NM_000088.3_bait_8	ATCGCACCAGCGTGTTGGCCCTGTTGGTGTTCAAGGACCCCCTGGCCCTGCTGGAGAGGAAGGAAAGCGAGGAGCTCGAGGTGAACCCGGACCCACTGGCCTGCCCGGACCCCCTGGCGAGCGTGGTGGACCTGGTAGCCGTGGTTTCCCTGGCGCAGATGGTGTTGCTGGTCCCAAGGGTCCCGCACTGCGGCTCCTCA
COL1A1_NM_000088.3_bait_9	ATCGCACCAGCGTGTGCTGGTGAACGTGGTTCTCCTGGCCCTGCTGGCCCCAAAGGATCTCCTGGTGAAGCTGGTCGTCCCGGTGAAGCTGGTCTGCCTGGTGCCAAGGGTCTGACTGGAAGCCCTGGCAGCCCTGGTCCTGATGGCAAAACTGGCCCCCCTGGTCCCGCCGGTCAAGATGGTCGCACTGCGGCTCCTCA
COL1A1_NM_000088.3_bait_10	ATCGCACCAGCGTGTGCCCCGGACCCCCAGGCCCACCTGGTGCCCGTGGTCAGGCTGGTGTGATGGGATTCCCTGGACCTAAAGGTGCTGCTGGAGAGCCCGGCAAGGCTGGAGAGCGAGGTGTTCCCGGACCCCCTGGCGCTGTCGGTCCTGCTGGCAAAGATGGAGAGGCTGGAGCTCAGGGACACTGCGGCTCCTCA
COL1A1_NM_000088.3_bait_11	ATCGCACCAGCGTGTACCCCCTGGCCCTGCTGGTCCCGCTGGCGAGAGAGGTGAACAAGGCCCTGCTGGCTCCCCCGGATTCCAGGGTCTCCCTGGTCCTGCTGGTCCTCCAGGTGAAGCAGGCAAACCTGGTGAACAGGGTGTTCCTGGAGACCTTGGCGCCCCTGGCCCCTCTGGAGCAAGAGCACTGCGGCTCCTCA
COL1A1_NM_000088.3_bait_12	ATCGCACCAGCGTGTGGCGAGAGAGGTTTCCCTGGCGAGCGTGGTGTGCAAGGTCCCCCTGGTCCTGCTGGTCCCCGAGGGGCCAACGGTGCTCCCGGCAACGATGGTGCTAAGGGTGATGCTGGTGCCCCTGGAGCTCCCGGTAGCCAGGGCGCCCCTGGCCTTCAGGGAATGCCTGGTGAACGCACTGCGGCTCCTCA
COL1A1_NM_000088.3_bait_13	ATCGCACCAGCGTGTGTGGTGCAGCTGGTCTTCCAGGGCCTAAGGGTGACAGAGGTGATGCTGGTCCCAAAGGTGCTGATGGCTCTCCTGGCAAAGATGGCGTCCGTGGTCTGACTGGCCCCATTGGTCCTCCTGGCCCTGCTGGTGCCCCTGGTGACAAGGGTGAAAGTGGTCCCAGCGGCCCTCACTGCGGCTCCTCA
COL1A1_NM_000088.3_bait_14	ATCGCACCAGCGTGTTGCTGGTCCCACTGGAGCTCGTGGTGCCCCCGGAGACCGTGGTGAGCCTGGTCCCCCCGGCCCTGCTGGCTTTGCTGGCCCCCCTGGTGCTGACGGCCAACCTGGTGCTAAAGGCGAACCTGGTGATGCTGGTGCTAAAGGCGATGCTGGTCCCCCTGGCCCTGCCGGACCACTGCGGCTCCTCA
COL1A1_NM_000088.3_bait_15	ATCGCACCAGCGTGTCCCGCTGGACCCCCTGGCCCCATTGGTAATGTTGGTGCTCCTGGAGCCAAAGGTGCTCGCGGCAGCGCTGGTCCCCCTGGTGCTACTGGTTTCCCTGGTGCTGCTGGCCGAGTCGGTCCTCCTGGCCCCTCTGGAAATGCTGGACCCCCTGGCCCTCCTGGTCCTGCTGGCACTGCGGCTCCTCA
COL1A1_NM_000088.3_bait_16	ATCGCACCAGCGTGTGCAAAGAAGGCGGCAAAGGTCCCCGTGGTGAGACTGGCCCTGCTGGACGTCCTGGTGAAGTTGGTCCCCCTGGTCCCCCTGGCCCTGCTGGCGAGAAAGGATCCCCTGGTGCTGATGGTCCTGCTGGTGCTCCTGGTACTCCCGGGCCTCAAGGTATTGCTGGACAGCGTCACTGCGGCTCCTCA
COL1A1_NM_000088.3_bait_17	ATCGCACCAGCGTGTTGGTGTGGTCGGCCTGCCTGGTCAGAGAGGAGAGAGAGGCTTCCCTGGTCTTCCTGGCCCCTCTGGTGAACCTGGCAAACAAGGTCCCTCTGGAGCAAGTGGTGAACGTGGTCCCCCTGGTCCCATGGGCCCCCCTGGATTGGCTGGACCCCCTGGTGAATCTGGACGTGCACTGCGGCTCCTCA
COL1A1_NM_000088.3_bait_18	ATCGCACCAGCGTGTGAGGGGGCTCCTGGTGCCGAAGGTTCCCCTGGACGAGACGGTTCTCCTGGCGCCAAGGGTGACCGTGGTGAGACCGGCCCCGCTGGACCCCCTGGTGCTCCTGGTGCTCCTGGTGCCCCTGGCCCCGTTGGCCCTGCTGGCAAGAGTGGTGATCGTGGTGAGACTGGTCCCACTGCGGCTCCTCA
COL1A1_NM_000088.3_bait_19	ATCGCACCAGCGTGTCTGCTGGTCCCGCCGGTCCTGTCGGCCCTGTTGGCGCCCGTGGCCCCGCCGGACCCCAAGGCCCCCGTGGTGACAAGGGTGAGACAGGCGAACAGGGCGACAGAGGCATAAAGGGTCACCGTGGCTTCTCTGGCCTCCAGGGTCCCCCTGGCCCTCCTGGCTCTCCTGGTCACTGCGGCTCCTCA
COL1A1_NM_000088.3_bait_20	ATCGCACCAGCGTGTTGAACAAGGTCCCTCTGGAGCCTCTGGTCCTGCTGGTCCCCGAGGTCCCCCTGGCTCTGCTGGTGCTCCTGGCAAAGATGGACTCAACGGTCTCCCTGGCCCCATTGGGCCCCCTGGTCCTCGCGGTCGCACTGGTGATGCTGGTCCTGTTGGTCCCCCCGGCCCTCCTGCACTGCGGCTCCTCA
COL1A1_NM_000088.3_bait_21	ATCGCACCAGCGTGTGGACCTCCTGGTCCCCCTGGTCCTCCCAGCGCTGGTTTCGACTTCAGCTTCCTGCCCCAGCCACCTCAAGAGAAGGCTCACGATGGTGGCCGCTACTACCGGGCTGATGATGCCAATGTGGTTCGTGACCGTGACCTCGAGGTGGACACCACCCTCAAGAGCCTGAGCCACACTGCGGCTCCTCA
COL1A1_NM_000088.3_bait_22	ATCGCACCAGCGTGTAGCAGATCGAGAACATCCGGAGCCCAGAGGGCAGCCGCAAGAACCCCGCCCGCACCTGCCGTGACCTCAAGATGTGCCACTCTGACTGGAAGAGTGGAGAGTACTGGATTGACCCCAACCAAGGCTGCAACCTGGATGCCATCAAAGTCTTCTGCAACATGGAGACTGGTCACTGCGGCTCCTCA
COL1A1_NM_000088.3_bait_23	ATCGCACCAGCGTGTTGAGACCTGCGTGTACCCCACTCAGCCCAGTGTGGCCCAGAAGAACTGGTACATCAGCAAGAACCCCAAGGACAAGAGGCATGTCTGGTTCGGCGAGAGCATGACCGATGGATTCCAGTTCGAGTATGGCGGCCAGGGCTCCGACCCTGCCGATGTGGCCATCCAGCTGACACTGCGGCTCCTCA
COL1A1_NM_000088.3_bait_24	ATCGCACCAGCGTGTACCTTCCTGCGCCTGATGTCCACCGAGGCCTCCCAGAACATCACCTACCACTGCAAGAACAGCGTGGCCTACATGGACCAGCAGACTGGCAACCTCAAGAAGGCCCTGCTCCTCCAGGGCTCCAACGAGATCGAGATCCGCGCCGAGGGCAACAGCCGCTTCACCTACAGCACTGCGGCTCCTCA
COL1A1_NM_000088.3_bait_25	ATCGCACCAGCGTGTGCGTCACTGTCGATGGCTGCACGAGTCACACCGGAGCCTGGGGCAAGACAGTGATTGAATACAAAACCACCAAGACCTCCCGCCTGCCCATCATCGATGTGGCCCCCTTGGACGTTGGTGCCCCAGACCAGGAATTCGGCTTCGACGTTGGCCCTGTCTGCTTCCTGTAACACTGCGGCTCCTCA
DDB2_NM_000107.2_bait_0	ATCGCACCAGCGTGTATGGCTCCCAAGAAACGCCCAGAAACCCAGAAGACCTCCGAGATTGTATTACGCCCCAGGAACAAGAGGAGCAGGAGTCCCCTGGAGCTGGAGCCCGAGGCCAAGAAGCTCTGTGCGAAGGGCTCCGGTCCTAGCAGAAGATGTGACTCAGACTGCCTCTGGGTGGGGCTCACTGCGGCTCCTCA
DDB2_NM_000107.2_bait_1	ATCGCACCAGCGTGTTGGGTGGGGCTGGCTGGCCCACAGATCCTGCCACCATGCCGCAGCATCGTCAGGACCCTCCACCAGCATAAGCTGGGCAGAGCTTCCTGGCCATCTGTCCAGCAGGGGCTCCAGCAGTCCTTTTTGCACACTCTGGATTCTTACCGGATATTACAAAAGGCTGCCCCCTTCACTGCGGCTCCTCA
DDB2_NM_000107.2_bait_2	ATCGCACCAGCGTGTGCTGCCCCCTTTGACAGGAGGGCTACATCCTTGGCGTGGCACCCAACTCACCCCAGCACCGTGGCTGTGGGTTCCAAAGGGGGAGATATCATGCTCTGGAATTTTGGCATCAAGGACAAACCCACCTTCATCAAAGGGATTGGAGCTGGAGGGAGCATCACTGGGCTGAACACTGCGGCTCCTCA
DDB2_NM_000107.2_bait_3	ATCGCACCAGCGTGTACTGGGCTGAAGTTTAACCCTCTCAATACCAACCAGTTTTACGCCTCCTCAATGGAGGGAACAACTAGGCTGCAAGACTTTAAAGGCAACATTCTACGAGTTTTTGCCAGCTCAGACACCATCAACATCTGGTTTTGTAGCCTGGATGTGTCTGCTAGTAGCCGAATGGTCACTGCGGCTCCTCA
DDB2_NM_000107.2_bait_4	ATCGCACCAGCGTGTGCCGAATGGTGGTCACAGGAGACAACGTGGGGAACGTGATCCTGCTGAACATGGACGGCAAAGAGCTTTGGAATCTCAGAATGCACAAAAAGAAAGTGACGCATGTGGCCCTGAACCCATGCTGTGATTGGTTCCTGGCCACAGCCTCCGTAGATCAAACAGTGAAAATTCACTGCGGCTCCTCA
DDB2_NM_000107.2_bait_5	ATCGCACCAGCGTGTCAGTGAAAATTTGGGACCTGCGCCAGGTTAGAGGGAAAGCCAGCTTCCTCTACTCGCTGCCGCACAGGCATCCTGTCAACGCAGCTTGTTTCAGTCCCGATGGAGCCCGGCTCCTGACCACGGACCAGAAGAGCGAGATCCGAGTTTACTCTGCTTCCCAGTGGGACTGCCACTGCGGCTCCTCA
DDB2_NM_000107.2_bait_6	ATCGCACCAGCGTGTAGTGGGACTGCCCCCTGGGCCTGATCCCGCACCCTCACCGTCACTTCCAGCACCTCACACCCATCAAGGCAGCCTGGCATCCTCGCTACAACCTCATTGTTGTGGGCCGATACCCAGATCCTAATTTCAAAAGTTGTACCCCTTATGAATTGAGGACGATCGACGTGTTCCACTGCGGCTCCTCA
DDB2_NM_000107.2_bait_7	ATCGCACCAGCGTGTTCGACGTGTTCGATGGAAACTCAGGGAAGATGATGTGTCAGCTCTATGACCCAGAATCTTCTGGCATCAGTTCGCTTAATGAATTCAATCCCATGGGGGACACGCTGGCCTCTGCAATGGGTTACCACATTCTCATCTGGAGCCAGGAGGAAGCCAGGACACGGAAGTGACACTGCGGCTCCTCA
ERCC3_NM_000122.1_bait_0	ATCGCACCAGCGTGTATGGGCAAAAGAGACCGAGCGGACCGCGACAAGAAGAAATCCAGGAAGCGGCACTATGAGGATGAAGAGGATGATGAAGAGGACGCCCCGGGGAACGACCCTCAGGAAGCGGTTCCCTCGGCGGCGGGGAAGCAGGTGGATGAGTCAGGCACCAAAGTGGATGAATATGGCACTGCGGCTCCTCA
ERCC3_NM_000122.1_bait_1	ATCGCACCAGCGTGTGGAGCCAAGGACTACAGGCTGCAAATGCCGCTGAAGGACGACCACACCTCCAGGCCCCTCTGGGTGGCTCCCGATGGCCATATCTTCTTGGAAGCCTTCTCTCCAGTTTACAAATATGCCCAAGACTTCTTGGTGGCTATTGCAGAGCCAGTGTGCCGACCAACCCATGTCACTGCGGCTCCTCA
ERCC3_NM_000122.1_bait_2	ATCGCACCAGCGTGTTGTGCATGAGTACAAACTAACTGCCTACTCCTTGTATGCAGCTGTCAGCGTTGGGCTGCAAACCAGTGACATCACCGAGTACCTCAGGAAGCTCAGCAAGACTGGAGTCCCTGATGGAATTATGCAGTTTATTAAGTTGTGTACTGTCAGCTATGGAAAAGTCAAGCTGGCACTGCGGCTCCTCA
ERCC3_NM_000122.1_bait_3	ATCGCACCAGCGTGTGGTCTTGAAGCACAACAGATACTTCGTTGAAAGTTGCCACCCTGATGTAATCCAGCATCTTCTCCAGGACCCCGTGATCCGAGAATGCCGCTTAAGAAACTCTGAAGGGGAGGCCACTGAGCTCATCACAGAGACTTTCACAAGCAAATCTGCCATTTCTAAGACTGCTGCACTGCGGCTCCTCA
ERCC3_NM_000122.1_bait_4	ATCGCACCAGCGTGTCTGAAAGCAGTGGTGGGCCCTCCACTTCCCGAGTGACAGATCCACAGGGTAAATCTGACATCCCCATGGACCTGTTTGACTTCTATGAGCAAATGGACAAGGATGAAGAAGAAGAAGAAGAGACACAGACAGTGTCTTTTGAAGTCAAGCAGGAAATGATTGAGGAACTCCACTGCGGCTCCTCA
ERCC3_NM_000122.1_bait_5	ATCGCACCAGCGTGTTCCAGAAACGTTGCATCCACCTGGAGTACCCTCTGTTGGCAGAATATGACTTCCGGAATGATTCTGTCAACCCTGATATCAACATTGACCTAAAGCCCACAGCTGTCCTCAGACCCTATCAGGAGAAGAGCTTGCGAAAGATGTTTGGAAACGGGCGTGCACGTTCGGGGCACTGCGGCTCCTCA
ERCC3_NM_000122.1_bait_6	ATCGCACCAGCGTGTGGGTCATTGTTCTTCCCTGCGGTGCTGGAAAGTCCCTGGTTGGTGTGACTGCTGCATGCACTGTCAGAAAACGCTGTCTGGTGCTGGGCAACTCAGCTGTTTCTGTGGAGCAGTGGAAAGCCCAGTTCAAGATGTGGTCCACCATTGACGACAGCCAGATCTGCCGGTTCCACTGCGGCTCCTCA
ERCC3_NM_000122.1_bait_7	ATCGCACCAGCGTGTTTCACCTCCGATGCCAAGGACAAGCCCATCGGCTGCTCCGTTGCCATTAGCACCTACTCCATGCTGGGCCACACCACCAAAAGGTCCTGGGAGGCCGAGCGAGTCATGGAGTGGCTCAAGACCCAGGAGTGGGGCCTCATGATCCTGGATGAAGTGCACACCATACCAGCCACTGCGGCTCCTCA
ERCC3_NM_000122.1_bait_8	ATCGCACCAGCGTGTGCCAAGATGTTCCGAAGGGTGCTCACCATCGTGCAGGCCCACTGTAAGCTGGGTTTGACTGCGACCCTCGTCCGCGAAGATGACAAAATTGTGGATTTAAATTTTCTGATTGGGCCTAAGCTCTACGAAGCCAACTGGATGGAGCTGCAGAATAATGGCTACATCGCCAACACTGCGGCTCCTCA
ERCC3_NM_000122.1_bait_9	ATCGCACCAGCGTGTAAAGTCCAGTGTGCTGAGGTCTGGTGCCCTATGTCTCCTGAATTTTACCGGGAATATGTGGCAATCAAAACCAAGAAACGAATCTTGCTGTACACCATGAACCCCAACAAATTTAGAGCTTGCCAGTTTCTGATCAAGTTTCATGAAAGGAGGAATGACAAGATTATTGTCACTGCGGCTCCTCA
ERCC3_NM_000122.1_bait_10	ATCGCACCAGCGTGTTGTCTTTGCTGACAATGTGTTTGCCCTAAAGGAATATGCCATTCGACTGAACAAACCCTATATCTACGGACCTACGTCTCAGGGGGAAAGGATGCAAATTCTCCAGAATTTCAAGCACAACCCCAAAATTAACACCATCTTCATATCCAAGGTAGGTGACACTTCGTTTGCACTGCGGCTCCTCA
ERCC3_NM_000122.1_bait_11	ATCGCACCAGCGTGTTGATCTGCCGGAAGCAAATGTCCTCATTCAGATCTCATCCCATGGTGGCTCCAGGCGTCAGGAAGCCCAAAGGCTAGGGCGGGTGCTTCGAGCTAAAAAAGGGATGGTTGCAGAAGAGTACAATGCCTTTTTCTACTCACTGGTATCCCAGGACACACAGGAAATGGCTTCACTGCGGCTCCTCA
ERCC3_NM_000122.1_bait_12	ATCGCACCAGCGTGTCTTACTCAACCAAGCGGCAGAGATTCTTGGTAGATCAAGGTTATAGCTTCAAGGTGATCACGAAACTCGCTGGCATGGAGGAGGAAGACTTGGCGTTTTCGACAAAAGAAGAGCAACAGCAGCTCTTACAGAAAGTCCTGGCAGCCACTGACCTGGATGCCGAGGAGGAGCACTGCGGCTCCTCA
ERCC3_NM_000122.1_bait_13	ATCGCACCAGCGTGTAGGTGGTGGCTGGGGAATTTGGCTCCAGATCCAGCCAGGCATCTCGGCGCTTTGGCACCATGAGTTCTATGTCTGGGGCCGACGACACTGTGTACATGGAGTACCACTCATCGCGGAGCAAGGCGCCCAGCAAACATGTACACCCGCTCTTCAAGCGCTTTAGGAAATGACACTGCGGCTCCTCA
ERCC5_NM_000123.2_bait_0	ATCGCACCAGCGTGTATGGGGGTCCAGGGGCTCTGGAAGCTGCTGGAGTGCTCCGGGCGGCAGGTCAGCCCCGAAGCGCTGGAAGGGAAGATCCTGGCTGTTGATATTAGCATTTGGTTAAACCAAGCACTTAAAGGAGTCCGGGATCGCCATGGGAACTCAATAGAAAATCCTCATCTTCTCACCACTGCGGCTCCTCA
ERCC5_NM_000123.2_bait_1	ATCGCACCAGCGTGTTTTGTTTCATCGGCTCTGCAAACTCTTATTTTTTCGAATTCGTCCTATTTTTGTGTTTGATGGGGATGCTCCACTATTGAAGAAACAGACTTTGGTGAAGAGAAGGCAGAGAAAGGACTTAGCGTCCAGTGACTCCAGGAAAACGACAGAGAAGCTTCTGAAAACATTTTCACTGCGGCTCCTCA
ERCC5_NM_000123.2_bait_2	ATCGCACCAGCGTGTTTGAAAAGACAAGCCATCAAAACTGCCTTCAGAAGCAAAAGAGATGAAGCACTACCCAGTCTTACCCAAGTTCGAAGAGAAAACGACCTCTATGTTTTGCCTCCTTTACAAGAGGAAGAAAAACACAGTTCAGAAGAGGAAGATGAAAAAGAATGGCAAGAAAGAATGAACACTGCGGCTCCTCA
ERCC5_NM_000123.2_bait_3	ATCGCACCAGCGTGTTCAAAAACAAGCATTACAGGAAGAGTTCTTTCATAATCCTCAAGCGATAGATATTGAGTCTGAGGACTTCAGCAGCCTGCCCCCTGAAGTAAAGCATGAAATCTTGACTGATATGAAAGAGTTCACCAAGCGCAGAAGAACATTATTTGAAGCAATGCCAGAGGAGTCTGCACTGCGGCTCCTCA
ERCC5_NM_000123.2_bait_4	ATCGCACCAGCGTGTGATGACTTTTCACAGTACCAACTCAAAGGCTTGCTTAAAAAGAACTATCTGAACCAGCATATAGAACATGTCCAAAAGGAAATGAATCAGCAACATTCAGGACACATCCGAAGGCAGTATGAAGATGAAGGGGGCTTTCTGAAGGAGGTAGAGTCAAGGAGAGTGGTCTCCACTGCGGCTCCTCA
ERCC5_NM_000123.2_bait_5	ATCGCACCAGCGTGTTGAAGACACTTCACATTACATCTTGATAAAAGGTATTCAAGCTAAGACAGTTGCAGAAGTGGATTCAGAGTCTCTTCCTTCTTCCAGCAAAATGCACGGCATGTCTTTTGACGTGAAGTCATCTCCATGTGAAAAACTGAAGACAGAGAAAGAGCCTGATGCTACCCCTCCACTGCGGCTCCTCA
ERCC5_NM_000123.2_bait_6	ATCGCACCAGCGTGTCCTTCTCCAAGAACTTTACTAGCTATGCAAGCTGCCCTGCTGGGAAGTAGCTCAGAAGAGGAGCTGGAGAGTGAAAATCGAAGGCAGGCCCGTGGGAGGAACGCACCTGCTGCTGTAGACGAAGGCTCCATATCACCCCGGACTCTTTCAGCCATTAAGAGAGCTCTTGACACTGCGGCTCCTCA
ERCC5_NM_000123.2_bait_7	ATCGCACCAGCGTGTCGATGACGAAGATGTAAAAGTGTGTGCTGGGGATGATGTGCAGACGGGAGGGCCAGGAGCAGAAGAAATGCGTATAAACAGCTCCACCGAGAACAGTGATGAAGGACTTAAAGTGAGAGATGGAAAAGGAATACCGTTTACTGCAACACTTGCGTCATCTAGTGTGAACTCACTGCGGCTCCTCA
ERCC5_NM_000123.2_bait_8	ATCGCACCAGCGTGTTCTGCAGAGGAGCACGTAGCCAGCACTAATGAGGGGAGAGAGCCCACAGACTCAGTTCCAAAAGAACAAATGTCACTTGTTCACGTGGGGACTGAAGCCTTTCCGATAAGTGATGAGTCTATGATTAAGGACAGAAAAGATCGGCTGCCTCTGGAGAGTGCAGTGGTTAGCACTGCGGCTCCTCA
ERCC5_NM_000123.2_bait_9	ATCGCACCAGCGTGTACATAGTGACGCACCTGGGCTCCCGAATGGAAGGGAACTGACACCGGCATCTCCAACTTGTACAAATTCTGTGTCAAAGAATGAAACACATGCTGAAGTGCTTGAGCAGCAGAACGAACTTTGCCCATATGAGAGTAAATTCGATTCTTCTCTTCTTTCAAGTGATGATGCACTGCGGCTCCTCA
ERCC5_NM_000123.2_bait_10	ATCGCACCAGCGTGTAAACAAAATGTAAACCGAATTCTGCTTCTGAAGTCATTGGCCCTGTCAGTTTGCAAGAAACAAGTAGCATAGTAAGTGTCCCTTCAGAGGCAGTAGATAATGTGGAAAATGTGGTGTCATTTAATGCTAAAGAGCATGAGAATTTTCTGGAAACCATCCAAGAACAGCAGCACTGCGGCTCCTCA
ERCC5_NM_000123.2_bait_11	ATCGCACCAGCGTGTGACCACTGAATCTGCAGGCCAGGATTTAATTTCCATTCCAAAGGCCGTGGAACCAATGGAAATTGACTCGGAAGAAAGTGAATCTGATGGAAGTTTCATTGAAGTGCAAAGTGTGATTAGTGATGAGGAACTTCAAGCAGAATTCCCTGAAACTTCCAAACCTCCCTCAGCACTGCGGCTCCTCA
ERCC5_NM_000123.2_bait_12	ATCGCACCAGCGTGTAACAAGGCGAAGAGGAACTGGTAGGAACTAGGGAGGGAGAAGCCCCTGCTGAGTCCGAGAGCCTCCTGAGGGACAACTCTGAGAGGGACGACGTGGATGGTGAGCCACAGGAAGCTGAGAAAGATGCGGAAGATTCGCTCCATGAATGGCAAGATATTAATTTGGAGGAGCACTGCGGCTCCTCA
ERCC5_NM_000123.2_bait_13	ATCGCACCAGCGTGTGTTGGAAACTCTGGAGAGCAACCTCTTAGCACAGCAGAATTCACTGAAAGCTCAAAAACAGCAGCAAGAACGGATCGCTGCTACTGTCACCGGACAGATGTTCCTGGAAAGCCAGGAACTCCTGCGCCTGTTCGGCATTCCCTACATCCAGGCTCCCATGGAAGCAGAGGCACTGCGGCTCCTCA
ERCC5_NM_000123.2_bait_14	ATCGCACCAGCGTGTCGCAGTGCGCCATCCTGGACCTGACTGATCAGACTTCCGGAACCATCACTGATGACAGTGATATCTGGCTGTTTGGAGCGCGGCATGTCTATAGAAACTTTTTTAATAAAAACAAGTTTGTAGAATATTATCAATATGTGGACTTTCACAATCAATTGGGATTGGACCGGCACTGCGGCTCCTCA
ERCC5_NM_000123.2_bait_15	ATCGCACCAGCGTGTGAATAAGTTAATAAATTTGGCTTATTTGCTTGGAAGTGATTATACCGAAGGAATACCAACTGTGGGTTGTGTAACCGCCATGGAAATTCTCAATGAATTCCCTGGGCATGGCCTGGAACCTCTCCTAAAATTCTCAGAATGGTGGCATGAAGCTCAAAAAAATCCAAAGACACTGCGGCTCCTCA
ERCC5_NM_000123.2_bait_16	ATCGCACCAGCGTGTTAAGACCTAATCCTCATGACACCAAAGTGAAAAAAAAATTACGGACATTGCAACTCACCCCTGGCTTTCCTAACCCAGCTGTTGCCGAGGCCTACCTCAAACCCGTGGTGGATGACTCGAAGGGATCCTTTCTGTGGGGGAAACCTGATCTCGACAAAATTAGAGAATTTCACTGCGGCTCCTCA
ERCC5_NM_000123.2_bait_17	ATCGCACCAGCGTGTTTGTCAGCGGTATTTCGGCTGGAACAGAACGAAGACAGATGAATCTCTGTTTCCTGTATTAAAGCAACTCGATGCCCAGCAGACACAGCTCCGAATTGATTCCTTCTTTAGATTAGCACAACAGGAGAAAGAAGATGCTAAACGTATTAAGAGCCAGAGACTAAACAGAGCACTGCGGCTCCTCA
ERCC5_NM_000123.2_bait_18	ATCGCACCAGCGTGTCTGTGACATGTATGCTAAGGAAAGAGAAAGAAGCAGCAGCCAGCGAAATAGAAGCAGTTTCTGTTGCCATGGAGAAAGAATTTGAGCTACTTGATAAGGCAAAACGAAAAACCCAGAAGAGAGGCATAACAAATACCTTAGAAGAGTCATCAAGCCTGAAAAGAAAGAGGCACTGCGGCTCCTCA
ERCC5_NM_000123.2_bait_19	ATCGCACCAGCGTGTGCTTTCAGATTCTAAACGAAAGAATACATGCGGTGGATTTTTGGGGGAGACCTGCCTCTCAGAATCATCTGATGGATCTTCAAGTGAAGATGCTGAAAGTTCATCTTTAATGAATGTACAAAGGAGAACAGCTGCGAAAGAGCCAAAAACCAGTGCTTCAGATTCGCAGACACTGCGGCTCCTCA
ERCC5_NM_000123.2_bait_20	ATCGCACCAGCGTGTACTCAGTGAAGGAAGCTCCCGTGAAGAATGGAGGTGCGACCACCAGCAGCTCTAGTGATAGTGATGACGATGGAGGGAAAGAGAAGATGGTCCTCGTGACCGCCAGATCTGTGTTTGGGAAGAAAAGAAGGAAACTAAGACGTGCGAGGGGAAGAAAAAGGAAAACCTAACACTGCGGCTCCTCA
ESR1_NM_000125.3_bait_0	ATCGCACCAGCGTGTATGACCATGACCCTCCACACCAAAGCATCTGGGATGGCCCTACTGCATCAGATCCAAGGGAACGAGCTGGAGCCCCTGAACCGTCCGCAGCTCAAGATCCCCCTGGAGCGGCCCCTGGGCGAGGTGTACCTGGACAGCAGCAAGCCCGCCGTGTACAACTACCCCGAGGGCACTGCGGCTCCTCA
ESR1_NM_000125.3_bait_1	ATCGCACCAGCGTGTCCCGAGGGCGCCGCCTACGAGTTCAACGCCGCGGCCGCCGCCAACGCGCAGGTCTACGGTCAGACCGGCCTCCCCTACGGCCCCGGGTCTGAGGCTGCGGCGTTCGGCTCCAACGGCCTGGGGGGTTTCCCCCCACTCAACAGCGTGTCTCCGAGCCCGCTGATGCTACTCACTGCGGCTCCTCA
ESR1_NM_000125.3_bait_2	ATCGCACCAGCGTGTATGCTACTGCACCCGCCGCCGCAGCTGTCGCCTTTCCTGCAGCCCCACGGCCAGCAGGTGCCCTACTACCTGGAGAACGAGCCCAGCGGCTACACGGTGCGCGAGGCCGGCCCGCCGGCATTCTACAGGCCAAATTCAGATAATCGACGCCAGGGTGGCAGAGAAAGATTCACTGCGGCTCCTCA
ESR1_NM_000125.3_bait_3	ATCGCACCAGCGTGTAGAAAGATTGGCCAGTACCAATGACAAGGGAAGTATGGCTATGGAATCTGCCAAGGAGACTCGCTACTGTGCAGTGTGCAATGACTATGCTTCAGGCTACCATTATGGAGTCTGGTCCTGTGAGGGCTGCAAGGCCTTCTTCAAGAGAAGTATTCAAGGACATAACGACTCACTGCGGCTCCTCA
ESR1_NM_000125.3_bait_4	ATCGCACCAGCGTGTTAACGACTATATGTGTCCAGCCACCAACCAGTGCACCATTGATAAAAACAGGAGGAAGAGCTGCCAGGCCTGCCGGCTCCGCAAATGCTACGAAGTGGGAATGATGAAAGGTGGGATACGAAAAGACCGAAGAGGAGGGAGAATGTTGAAACACAAGCGCCAGAGAGATGCACTGCGGCTCCTCA
ESR1_NM_000125.3_bait_5	ATCGCACCAGCGTGTGAGAGATGATGGGGAGGGCAGGGGTGAAGTGGGGTCTGCTGGAGACATGAGAGCTGCCAACCTTTGGCCAAGCCCGCTCATGATCAAACGCTCTAAGAAGAACAGCCTGGCCTTGTCCCTGACGGCCGACCAGATGGTCAGTGCCTTGTTGGATGCTGAGCCCCCCATACCACTGCGGCTCCTCA
ESR1_NM_000125.3_bait_6	ATCGCACCAGCGTGTCCCCATACTCTATTCCGAGTATGATCCTACCAGACCCTTCAGTGAAGCTTCGATGATGGGCTTACTGACCAACCTGGCAGACAGGGAGCTGGTTCACATGATCAACTGGGCGAAGAGGGTGCCAGGCTTTGTGGATTTGACCCTCCATGATCAGGTCCACCTTCTAGAATCACTGCGGCTCCTCA
ESR1_NM_000125.3_bait_7	ATCGCACCAGCGTGTTCTAGAATGTGCCTGGCTAGAGATCCTGATGATTGGTCTCGTCTGGCGCTCCATGGAGCACCCAGGGAAGCTACTGTTTGCTCCTAACTTGCTCTTGGACAGGAACCAGGGAAAATGTGTAGAGGGCATGGTGGAGATCTTCGACATGCTGCTGGCTACATCATCTCGGTCACTGCGGCTCCTCA
ESR1_NM_000125.3_bait_8	ATCGCACCAGCGTGTCATCTCGGTTCCGCATGATGAATCTGCAGGGAGAGGAGTTTGTGTGCCTCAAATCTATTATTTTGCTTAATTCTGGAGTGTACACATTTCTGTCCAGCACCCTGAAGTCTCTGGAAGAGAAGGACCATATCCACCGAGTCCTGGACAAGATCACAGACACTTTGATCCACCACTGCGGCTCCTCA
ESR1_NM_000125.3_bait_9	ATCGCACCAGCGTGTTGATCCACCTGATGGCCAAGGCAGGCCTGACCCTGCAGCAGCAGCACCAGCGGCTGGCCCAGCTCCTCCTCATCCTCTCCCACATCAGGCACATGAGTAACAAAGGCATGGAGCATCTGTACAGCATGAAGTGCAAGAACGTGGTGCCCCTCTATGACCTGCTGCTGGAGCACTGCGGCTCCTCA
ESR1_NM_000125.3_bait_10	ATCGCACCAGCGTGTTGCTGGAGATGCTGGACGCCCACCGCCTACATGCGCCCACTAGCCGTGGAGGGGCATCCGTGGAGGAGACGGACCAAAGCCACTTGGCCACTGCGGGCTCTACTTCATCGCATTCCTTGCAAAAGTATTACATCACGGGGGAGGCAGAGGGTTTCCCTGCCACGGTCTGACACTGCGGCTCCTCA
EXT1_NM_000127.2_bait_0	ATCGCACCAGCGTGTATGCAGGCCAAAAAACGCTATTTCATCCTGCTCTCAGCTGGCTCTTGTCTCGCCCTTTTGTTTTATTTCGGAGGCTTGCAGTTTAGGGCATCGAGGAGCCACAGCCGGAGAGAAGAACACAGCGGTAGGAATGGCTTGCACCACCCCAGTCCGGATCATTTCTGGCCCCGCACTGCGGCTCCTCA
EXT1_NM_000127.2_bait_1	ATCGCACCAGCGTGTTTCTGGCCCCGCTTCCCGGACGCTCTGCGCCCCTTCGTTCCTTGGGATCAATTGGAAAACGAGGATTCCAGCGTGCACATTTCCCCCCGGCAGAAGCGAGATGCCAACTCCAGCATCTACAAAGGCAAGAAGTGCCGCATGGAGTCCTGCTTCGATTTCACCCTTTGCAACACTGCGGCTCCTCA
EXT1_NM_000127.2_bait_2	ATCGCACCAGCGTGTCCCTTTGCAAGAAAAACGGCTTCAAAGTCTACGTATACCCACAGCAAAAAGGGGAGAAAATCGCCGAAAGTTACCAAAACATTCTAGCGGCCATCGAGGGCTCCAGGTTCTACACCTCGGACCCCAGCCAGGCGTGCCTCTTTGTCCTGAGTCTGGATACTTTAGACAGACACTGCGGCTCCTCA
EXT1_NM_000127.2_bait_3	ATCGCACCAGCGTGTCTTTAGACAGAGACCAGTTGTCACCTCAGTATGTGCACAATTTGAGATCCAAAGTGCAGAGTCTCCACTTGTGGAACAATGGTAGGAATCATTTAATTTTTAATTTATATTCCGGCACTTGGCCTGACTACACCGAGGACGTGGGGTTTGACATCGGCCAGGCGATGCTGCACTGCGGCTCCTCA
EXT1_NM_000127.2_bait_4	ATCGCACCAGCGTGTAGGCGATGCTGGCCAAAGCCAGCATCAGTACTGAAAACTTCCGACCCAACTTTGATGTTTCTATTCCCCTCTTTTCTAAGGATCATCCCAGGACAGGAGGGGAGAGGGGGTTTTTGAAGTTCAACACCATCCCTCCTCTCAGGAAGTACATGCTGGTATTCAAGGGGAAGCACTGCGGCTCCTCA
EXT1_NM_000127.2_bait_5	ATCGCACCAGCGTGTCAAGGGGAAGAGGTACCTGACAGGGATAGGATCAGACACCAGGAATGCCTTATATCACGTCCATAACGGGGAGGACGTTGTGCTCCTCACCACCTGCAAGCATGGCAAAGACTGGCAAAAGCACAAGGATTCTCGCTGTGACAGAGACAACACCGAGTATGAGAAGTATGCACTGCGGCTCCTCA
EXT1_NM_000127.2_bait_6	ATCGCACCAGCGTGTTGAGAAGTATGATTATCGGGAAATGCTGCACAATGCCACTTTCTGTCTGGTTCCTCGTGGTCGCAGGCTTGGGTCCTTCAGATTCCTGGAGGCTTTGCAGGCTGCCTGCGTCCCTGTGATGCTCAGCAATGGATGGGAGTTGCCATTCTCTGAAGTGATTAATTGGAACCCACTGCGGCTCCTCA
EXT1_NM_000127.2_bait_7	ATCGCACCAGCGTGTTAATTGGAACCAAGCTGCCGTCATAGGCGATGAGAGATTGTTATTACAGATTCCTTCTACAATCAGGTCTATTCATCAGGATAAAATCCTAGCACTTAGACAGCAGACACAATTCTTGTGGGAGGCTTATTTTTCTTCAGTTGAGAAGATTGTATTAACTACACTAGAGACACTGCGGCTCCTCA
EXT1_NM_000127.2_bait_8	ATCGCACCAGCGTGTTACACTAGAGATTATTCAGGACAGAATATTCAAGCACATATCACGTAACAGTTTAATATGGAACAAACATCCTGGAGGATTGTTCGTACTACCACAGTATTCATCTTATCTGGGAGATTTTCCTTACTACTATGCTAATTTAGGTTTAAAGCCCCCCTCCAAATTCACTGCACTGCGGCTCCTCA
EXT1_NM_000127.2_bait_9	ATCGCACCAGCGTGTAAATTCACTGCAGTCATCCATGCGGTGACCCCCCTGGTCTCTCAGTCCCAGCCAGTGTTGAAGCTTCTCGTGGCTGCAGCCAAGTCCCAGTACTGTGCCCAGATCATAGTTCTATGGAATTGTGACAAGCCCCTACCAGCCAAACACCGCTGGCCTGCCACTGCTGTGCCCACTGCGGCTCCTCA
EXT1_NM_000127.2_bait_10	ATCGCACCAGCGTGTACTGCTGTGCCTGTCGTCGTCATTGAAGGAGAGAGCAAGGTTATGAGCAGCCGTTTTCTGCCCTACGACAACATCATCACAGACGCCGTGCTCAGCCTTGACGAGGACACGGTGCTTTCAACAACAGAGGTGGATTTCGCCTTCACAGTGTGGCAGAGCTTCCCTGAGAGCACTGCGGCTCCTCA
EXT1_NM_000127.2_bait_11	ATCGCACCAGCGTGTTTCCCTGAGAGGATTGTGGGGTACCCCGCGCGCAGCCACTTCTGGGATAACTCTAAGGAGCGGTGGGGATACACATCAAAGTGGACGAACGACTACTCCATGGTGTTGACAGGAGCTGCTATTTACCACAAATATTATCACTACCTATACTCCCATTACCTGCCAGCCAGCACTGCGGCTCCTCA
EXT1_NM_000127.2_bait_12	ATCGCACCAGCGTGTTGCCAGCCAGCCTGAAGAACATGGTGGACCAATTGGCCAATTGTGAGGACATTCTCATGAACTTCCTGGTGTCTGCTGTGACAAAATTGCCTCCAATCAAAGTGACCCAGAAGAAGCAGTATAAGGAGACAATGATGGGACAGACTTCTCGGGCTTCCCGTTGGGCTGACCACTGCGGCTCCTCA
EXT1_NM_000127.2_bait_13	ATCGCACCAGCGTGTGTTGGGCTGACCCTGACCACTTTGCCCAGCGACAGAGCTGCATGAATACGTTTGCCAGCTGGTTTGGCTACATGCCGCTGATCCACTCTCAGATGAGGCTCGACCCCGTCCTCTTTAAAGACCAGGTCTCTATTTTGAGGAAGAAATACCGAGACATTGAGCGACTTTGACACTGCGGCTCCTCA
FANCA_NM_000135.2_bait_0	ATCGCACCAGCGTGTATGTCCGACTCGTGGGTCCCGAACTCCGCCTCGGGCCAGGACCCAGGGGGCCGCCGGAGGGCCTGGGCCGAGCTGCTGGCGGGAAGGGTCAAGAGGGAAAAATATAATCCTGAAAGGGCACAGAAATTAAAGGAATCAGCTGTGCGCCTCCTGCGAAGCCATCAGGACCTCACTGCGGCTCCTCA
FANCA_NM_000135.2_bait_1	ATCGCACCAGCGTGTCTGAATGCCCTTTTGCTTGAGGTAGAAGGTCCACTGTGTAAAAAATTGTCTCTCAGCAAAGTGATTGACTGTGACAGTTCTGAGGCCTATGCTAATCATTCTAGTTCATTTATAGGCTCTGCTTTGCAGGATCAAGCCTCAAGGCTGGGGGTTCCCGTGGGTATTCTCTCCACTGCGGCTCCTCA
FANCA_NM_000135.2_bait_2	ATCGCACCAGCGTGTTCAGCCGGGATGGTTGCCTCTAGCGTGGGACAGATCTGCACGGCTCCAGCGGAGACCAGTCACCCTGTGCTGCTGACTGTGGAGCAGAGAAAGAAGCTGTCTTCCCTGTTAGAGTTTGCTCAGTATTTATTGGCACACAGTATGTTCTCCCGTCTTTCCTTCTGTCAAGACACTGCGGCTCCTCA
FANCA_NM_000135.2_bait_3	ATCGCACCAGCGTGTGAATTATGGAAAATACAGAGTTCTTTGTTGCTTGAAGCGGTGTGGCATCTTCACGTACAAGGCATTGTGAGCCTGCAAGAGCTGCTGGAAAGCCATCCCGACATGCATGCTGTGGGATCGTGGCTCTTCAGGAATCTGTGCTGCCTTTGTGAACAGATGGAAGCATCCTGCACTGCGGCTCCTCA
FANCA_NM_000135.2_bait_4	ATCGCACCAGCGTGTTGCCAGCATGCTGACGTCGCCAGGGCCATGCTTTCTGATTTTGTTCAAATGTTTGTTTTGAGGGGATTTCAGAAAAACTCAGATCTGAGAAGAACTGTGGAGCCTGAAAAAATGCCGCAGGTCACGGTTGATGTACTGCAGAGAATGCTGATTTTTGCACTTGACGCTTTCACTGCGGCTCCTCA
FANCA_NM_000135.2_bait_5	ATCGCACCAGCGTGTTTGGCTGCTGGAGTACAGGAGGAGTCCTCCACTCACAAGATCGTGAGGTGCTGGTTCGGAGTGTTCAGTGGACACACGCTTGGCAGTGTAATTTCCACAGATCCTCTGAAGAGGTTCTTCAGTCATACCCTGACTCAGATACTCACTCACAGCCCTGTGCTGAAAGCATCCACTGCGGCTCCTCA
FANCA_NM_000135.2_bait_6	ATCGCACCAGCGTGTTCTGATGCTGTTCAGATGCAGAGAGAGTGGAGCTTTGCGCGGACACACCCTCTGCTCACCTCACTGTACCGCAGGCTCTTTGTGATGCTGAGTGCAGAGGAGTTGGTTGGCCATTTGCAAGAAGTTCTGGAAACGCAGGAGGTTCACTGGCAGAGAGTGCTCTCCTTTGTCACTGCGGCTCCTCA
FANCA_NM_000135.2_bait_7	ATCGCACCAGCGTGTTGTGTCTGCCCTGGTTGTCTGCTTTCCAGAAGCGCAGCAGCTGCTTGAAGACTGGGTGGCGCGTTTGATGGCCCAGGCATTCGAGAGCTGCCAGCTGGACAGCATGGTCACTGCGTTCCTGGTTGTGCGCCAGGCAGCACTGGAGGGCCCCTCTGCGTTCCTGTCATATGCACTGCGGCTCCTCA
FANCA_NM_000135.2_bait_8	ATCGCACCAGCGTGTTGCAGACTGGTTCAAGGCCTCCTTTGGGAGCACACGAGGCTACCATGGCTGCAGCAAGAAGGCCCTGGTCTTCCTGTTTACGTTCTTGTCAGAACTCGTGCCTTTTGAGTCTCCCCGGTACCTGCAGGTGCACATTCTCCACCCACCCCTGGTTCCCGGCAAGTACCGCTCACTGCGGCTCCTCA
FANCA_NM_000135.2_bait_9	ATCGCACCAGCGTGTCTCCCTCCTCACAGACTACATCTCATTGGCCAAGACACGGCTGGCCGACCTCAAGGTTTCTATAGAAAACATGGGACTCTACGAGGATTTGTCATCAGCTGGGGACATTACTGAGCCCCACAGCCAAGCTCTTCAGGATGTTGAAAAGGCCATCATGGTGTTTGAGCATACACTGCGGCTCCTCA
FANCA_NM_000135.2_bait_10	ATCGCACCAGCGTGTTACGGGGAACATCCCAGTCACCGTCATGGAGGCCAGCATATTCAGGAGGCCTTACTACGTGTCCCACTTCCTCCCCGCCCTGCTCACACCTCGAGTGCTCCCCAAAGTCCCTGACTCCCGTGTGGCGTTTATAGAGTCTCTGAAGAGAGCAGATAAAATCCCCCCATCTCCACTGCGGCTCCTCA
FANCA_NM_000135.2_bait_11	ATCGCACCAGCGTGTTCTGTACTCCACCTACTGCCAGGCCTGCTCTGCTGCTGAAGAGAAGCCAGAAGATGCAGCCCTGGGAGTGAGGGCAGAACCCAACTCTGCTGAGGAGCCCCTGGGACAGCTCACAGCTGCACTGGGAGAGCTGAGAGCCTCCATGACAGACCCCAGCCAGCGTGATGTTACACTGCGGCTCCTCA
FANCA_NM_000135.2_bait_12	ATCGCACCAGCGTGTTATATCGGCACAGGTGGCAGTGATTTCTGAAAGACTGAGGGCTGTCCTGGGCCACAATGAGGATGACAGCAGCGTTGAGATATCAAAGATTCAGCTCAGCATCAACACGCCGAGACTGGAGCCACGGGAACACATGGCTGTGGACCTCCTGCTGACGTCTTTCTGTCAGACACTGCGGCTCCTCA
FANCA_NM_000135.2_bait_13	ATCGCACCAGCGTGTGAACCTGATGGCTGCCTCCAGTGTCGCTCCCCCGGAGAGGCAGGGTCCCTGGGCTGCCCTCTTCGTGAGGACCATGTGTGGACGTGTGCTCCCTGCAGTGCTCACCCGGCTCTGCCAGCTGCTCCGTCACCAGGGCCCGAGCCTGAGTGCCCCACATGTGCTGGGGTTGGCACTGCGGCTCCTCA
FANCA_NM_000135.2_bait_14	ATCGCACCAGCGTGTGGCTGCCCTGGCCGTGCACCTGGGTGAGTCCAGGTCTGCGCTCCCAGAGGTGGATGTGGGTCCTCCTGCACCTGGTGCTGGCCTTCCTGTCCCTGCGCTCTTTGACAGCCTCCTGACCTGTAGGACGAGGGATTCCTTGTTCTTCTGCCTGAAATTTTGTACAGCAGCAACACTGCGGCTCCTCA
FANCA_NM_000135.2_bait_15	ATCGCACCAGCGTGTAATTTCTTACTCTCTCTGCAAGTTTTCTTCCCAGTCACGAGATACTTTGTGCAGCTGCTTATCTCCAGGCCTTATTAAAAAGTTTCAGTTCCTCATGTTCAGATTGTTCTCAGAGGCCCGACAGCCTCTTTCTGAGGAGGACGTAGCCAGCCTTTCCTGGAGACCCTTGCCACTGCGGCTCCTCA
FANCA_NM_000135.2_bait_16	ATCGCACCAGCGTGTGCACCTTCCTTCTGCAGACTGGCAGAGAGCTGCCCTCTCTCTCTGGACACACAGAACCTTCCGAGAGGTGTTGAAAGAGGAAGATGTTCACTTAACTTACCAAGACTGGTTACACCTGGAGCTGGAAATTCAACCTGAAGCTGATGCTCTTTCAGATACTGAACGGCAGGCACTGCGGCTCCTCA
FANCA_NM_000135.2_bait_17	ATCGCACCAGCGTGTGGACTTCCACCAGTGGGCGATCCATGAGCACTTTCTCCCTGAGTCCTCGGCTTCAGGGGGCTGTGACGGAGACCTGCAGGCTGCGTGTACCATTCTTGTCAACGCACTGATGGATTTCCACCAAAGCTCAAGGAGTTATGACCACTCAGAAAATTCTGATTTGGTCTTTGCACTGCGGCTCCTCA
FANCA_NM_000135.2_bait_18	ATCGCACCAGCGTGTTGGTGGCCGCACAGGAAATGAGGATATTATTTCCAGATTGCAGGAGATGGTAGCTGACCTGGAGCTGCAGCAAGACCTCATAGTGCCTCTCGGCCACACCCCTTCCCAGGAGCACTTCCTCTTTGAGATTTTCCGCAGACGGCTCCAGGCTCTGACAAGCGGGTGGAGCGCACTGCGGCTCCTCA
FANCA_NM_000135.2_bait_19	ATCGCACCAGCGTGTGCGTGGCTGCCAGCCTTCAGAGACAGAGGGAGCTGCTAATGTACAAACGGATCCTCCTCCGCCTGCCTTCGTCTGTCCTCTGCGGCAGCAGCTTCCAGGCAGAACAGCCCATCACTGCCAGATGCGAGCAGTTCTTCCACTTGGTCAACTCTGAGATGAGAAACTTCTGCCACTGCGGCTCCTCA
FANCA_NM_000135.2_bait_20	ATCGCACCAGCGTGTGCTCCCACGGAGGTGCCCTGACACAGGACATCACTGCCCACTTCTTCAGGGGCCTCCTGAACGCCTGTCTGCGGAGCAGAGACCCCTCCCTGATGGTCGACTTCATACTGGCCAAGTGCCAGACGAAATGCCCCTTAATTTTGACCTCTGCTCTGGTGTGGTGGCCGAGCCACTGCGGCTCCTCA
FANCA_NM_000135.2_bait_21	ATCGCACCAGCGTGTGCCTGGAGCCTGTGCTGCTCTGCCGGTGGAGGAGACACTGCCAGAGCCCGCTGCCCCGGGAACTGCAGAAGCTACAAGAAGGCCGGCAGTTTGCCAGCGATTTCCTCTCCCCTGAGGCTGCCTCCCCAGCACCCAACCCGGACTGGCTCTCAGCTGCTGCACTGCACTTTCACTGCGGCTCCTCA
FANCA_NM_000135.2_bait_22	ATCGCACCAGCGTGTTTGCGATTCAACAAGTCAGGGAAGAAAACATCAGGAAGCAGCTAAAGAAGCTGGACTGCGAGAGAGAGGAGCTATTGGTTTTCCTTTTCTTCTTCTCCTTGATGGGCCTGCTGTCGTCACATCTGACCTCAAATAGCACCACAGACCTGCCAAAGGCTTTCCACGTTTGTCACTGCGGCTCCTCA
FANCA_NM_000135.2_bait_23	ATCGCACCAGCGTGTGTGCAGCAATCCTCGAGTGTTTAGAGAAGAGGAAGATATCCTGGCTGGCACTCTTTCAGTTGACAGAGAGTGACCTCAGGCTGGGGCGGCTCCTCCTCCGTGTGGCCCCGGATCAGCACACCAGGCTGCTGCCTTTCGCTTTTTACAGTCTTCTCTCCTACTTCCATGAACACTGCGGCTCCTCA
FANCA_NM_000135.2_bait_24	ATCGCACCAGCGTGTAAGACGCGGCCATCAGGGAAGAGGCCTTCCTGCATGTTGCTGTGGACATGTACTTGAAGCTGGTCCAGCTCTTCGTGGCTGGGGATACAAGCACAGTTTCACCTCCAGCTGGCAGGAGCCTGGAGCTCAAGGGTCAGGGCAACCCCGTGGAACTGATAACAAAAGCTCGTCACTGCGGCTCCTCA
FANCA_NM_000135.2_bait_25	ATCGCACCAGCGTGTGTCTTTTTCTGCTGCAGTTAATACCTCGGTGCCCGAAAAAGAGCTTCTCACACGTGGCAGAGCTGCTGGCTGATCGTGGGGACTGCGACCCAGAGGTGAGCGCCGCCCTCCAGAGCAGACAGCAGGCTGCCCCTGACGCTGACCTGTCCCAGGAGCCTCATCTCTTCTGACACTGCGGCTCCTCA
FANCC_NM_000136.2_bait_0	ATCGCACCAGCGTGTATGGCTCAAGATTCAGTAGATCTTTCTTGTGATTATCAGTTTTGGATGCAGAAGCTTTCTGTATGGGATCAGGCTTCCACTTTGGAAACCCAGCAAGACACCTGTCTTCACGTGGCTCAGTTCCAGGAGTTCCTAAGGAAGATGTATGAAGCCTTGAAAGAGATGGATTCCACTGCGGCTCCTCA
FANCC_NM_000136.2_bait_1	ATCGCACCAGCGTGTTTCTAATACAGTCATTGAAAGATTCCCCACAATTGGTCAACTGTTGGCAAAAGCTTGTTGGAATCCTTTTATTTTAGCATATGATGAAAGCCAAAAAATTCTAATATGGTGCTTATGTTGTCTAATTAACAAAGAACCACAGAATTCTGGACAATCAAAACTTAACTCCTCACTGCGGCTCCTCA
FANCC_NM_000136.2_bait_2	ATCGCACCAGCGTGTCTGGATACAGGGTGTATTATCTCATATACTTTCAGCACTCAGATTTGATAAAGAAGTTGCTCTTTTCACTCAAGGTCTTGGGTATGCACCTATAGATTACTATCCTGGTTTGCTTAAAAATATGGTTTTATCATTAGCGTCTGAACTCAGAGAGAATCATCTTAATGGATCACTGCGGCTCCTCA
FANCC_NM_000136.2_bait_3	ATCGCACCAGCGTGTGATTTAACACTCAAAGGCGAATGGCTCCCGAGCGAGTGGCGTCCCTGTCACGAGTTTGTGTCCCACTTATTACCCTGACAGATGTTGACCCCCTGGTGGAGGCTCTCCTCATCTGTCATGGACGTGAACCTCAGGAAATCCTCCAGCCAGAGTTCTTTGAGGCTGTAAACCACTGCGGCTCCTCA
FANCC_NM_000136.2_bait_4	ATCGCACCAGCGTGTACGAGGCCATTTTGCTGAAGAAGATTTCTCTCCCCATGTCAGCTGTAGTCTGCCTCTGGCTTCGGCACCTTCCCAGCCTTGAAAAAGCAATGCTGCATCTTTTTGAAAAGCTAATCTCCAGTGAGAGAAATTGTCTGAGAAGGATCGAATGCTTTATAAAAGATTCATCGCACTGCGGCTCCTCA
FANCC_NM_000136.2_bait_5	ATCGCACCAGCGTGTTCGCTGCCTCAAGCAGCCTGCCACCCTGCCATATTCCGGGTTGTTGATGAGATGTTCAGGTGTGCACTCCTGGAAACCGATGGGGCCCTGGAAATCATAGCCACTATTCAGGTGTTTACGCAGTGCTTTGTAGAAGCTCTGGAGAAAGCAAGCAAGCAGCTGCGGTTTGCCACTGCGGCTCCTCA
FANCC_NM_000136.2_bait_6	ATCGCACCAGCGTGTGCACTCAAGACCTACTTTCCTTACACTTCTCCATCTCTTGCCATGGTGCTGCTGCAAGACCCTCAAGATATCCCTCGGGGACACTGGCTCCAGACACTGAAGCATATTTCTGAACTGCTCAGAGAAGCAGTTGAAGACCAGACTCATGGGTCCTGCGGAGGTCCCTTTGACACTGCGGCTCCTCA
FANCC_NM_000136.2_bait_7	ATCGCACCAGCGTGTTGAGAGCTGGTTCCTGTTCATTCACTTCGGAGGATGGGCTGAGATGGTGGCAGAGCAATTACTGATGTCGGCAGCCGAACCCCCCACGGCCCTGCTGTGGCTCTTGGCCTTCTACTACGGCCCCCGTGATGGGAGGCAGCAGAGAGCACAGACTATGGTCCAGGTGAAGGCACTGCGGCTCCTCA
FANCC_NM_000136.2_bait_8	ATCGCACCAGCGTGTGGCCGTGCTGGGCCACCTCCTGGCAATGTCCAGAAGCAGCAGCCTCTCAGCCCAGGACCTGCAGACGGTAGCAGGACAGGGCACAGACACAGACCTCAGAGCTCCTGCACAACAGCTGATCAGGCACCTTCTCCTCAACTTCCTGCTCTGGGCTCCTGGAGGCCACACGACACTGCGGCTCCTCA
FANCC_NM_000136.2_bait_9	ATCGCACCAGCGTGTCGATCGCCTGGGATGTCATCACCCTGATGGCTCACACTGCTGAGATAACTCACGAGATCATTGGCTTTCTTGACCAGACCTTGTACAGATGGAATCGTCTTGGCATTGAAAGCCCTAGATCAGAAAAACTGGCCCGAGAGCTCCTTAAAGAGCTGCGAACTCAAGTCTAGCACTGCGGCTCCTCA
FGFR3_NM_000142.3_bait_0	ATCGCACCAGCGTGTATGGGCGCCCCTGCCTGCGCCCTCGCGCTCTGCGTGGCCGTGGCCATCGTGGCCGGCGCCTCCTCGGAGTCCTTGGGGACGGAGCAGCGCGTCGTGGGGCGAGCGGCAGAAGTCCCGGGCCCAGAGCCCGGCCAGCAGGAGCAGTTGGTCTTCGGCAGCGGGGATGCTGTCACTGCGGCTCCTCA
FGFR3_NM_000142.3_bait_1	ATCGCACCAGCGTGTGGATGCTGTGGAGCTGAGCTGTCCCCCGCCCGGGGGTGGTCCCATGGGGCCCACTGTCTGGGTCAAGGATGGCACAGGGCTGGTGCCCTCGGAGCGTGTCCTGGTGGGGCCCCAGCGGCTGCAGGTGCTGAATGCCTCCCACGAGGACTCCGGGGCCTACAGCTGCCGGCCACTGCGGCTCCTCA
FGFR3_NM_000142.3_bait_2	ATCGCACCAGCGTGTGCTGCCGGCAGCGGCTCACGCAGCGCGTACTGTGCCACTTCAGTGTGCGGGTGACAGACGCTCCATCCTCGGGAGATGACGAAGACGGGGAGGACGAGGCTGAGGACACAGGTGTGGACACAGGGGCCCCTTACTGGACACGGCCCGAGCGGATGGACAAGAAGCTGCTGCACTGCGGCTCCTCA
FGFR3_NM_000142.3_bait_3	ATCGCACCAGCGTGTGAAGCTGCTGGCCGTGCCGGCCGCCAACACCGTCCGCTTCCGCTGCCCAGCCGCTGGCAACCCCACTCCCTCCATCTCCTGGCTGAAGAACGGCAGGGAGTTCCGCGGCGAGCACCGCATTGGAGGCATCAAGCTGCGGCATCAGCAGTGGAGCCTGGTCATGGAAAGCGCACTGCGGCTCCTCA
FGFR3_NM_000142.3_bait_4	ATCGCACCAGCGTGTTGGAAAGCGTGGTGCCCTCGGACCGCGGCAACTACACCTGCGTCGTGGAGAACAAGTTTGGCAGCATCCGGCAGACGTACACGCTGGACGTGCTGGAGCGCTCCCCGCACCGGCCCATCCTGCAGGCGGGGCTGCCGGCCAACCAGACGGCGGTGCTGGGCAGCGACGTGCACTGCGGCTCCTCA
FGFR3_NM_000142.3_bait_5	ATCGCACCAGCGTGTAGCGACGTGGAGTTCCACTGCAAGGTGTACAGTGACGCACAGCCCCACATCCAGTGGCTCAAGCACGTGGAGGTGAATGGCAGCAAGGTGGGCCCGGACGGCACACCCTACGTTACCGTGCTCAAGACGGCGGGCGCTAACACCACCGACAAGGAGCTAGAGGTTCTCTCCACTGCGGCTCCTCA
FGFR3_NM_000142.3_bait_6	ATCGCACCAGCGTGTGGTTCTCTCCTTGCACAACGTCACCTTTGAGGACGCCGGGGAGTACACCTGCCTGGCGGGCAATTCTATTGGGTTTTCTCATCACTCTGCGTGGCTGGTGGTGCTGCCAGCCGAGGAGGAGCTGGTGGAGGCTGACGAGGCGGGCAGTGTGTATGCAGGCATCCTCAGCTCACTGCGGCTCCTCA
FGFR3_NM_000142.3_bait_7	ATCGCACCAGCGTGTTCCTCAGCTACGGGGTGGGCTTCTTCCTGTTCATCCTGGTGGTGGCGGCTGTGACGCTCTGCCGCCTGCGCAGCCCCCCCAAGAAAGGCCTGGGCTCCCCCACCGTGCACAAGATCTCCCGCTTCCCGCTCAAGCGACAGGTGTCCCTGGAGTCCAACGCGTCCATGAGCCACTGCGGCTCCTCA
FGFR3_NM_000142.3_bait_8	ATCGCACCAGCGTGTGTCCATGAGCTCCAACACACCACTGGTGCGCATCGCAAGGCTGTCCTCAGGGGAGGGCCCCACGCTGGCCAATGTCTCCGAGCTCGAGCTGCCTGCCGACCCCAAATGGGAGCTGTCTCGGGCCCGGCTGACCCTGGGCAAGCCCCTTGGGGAGGGCTGCTTCGGCCAGGCACTGCGGCTCCTCA
FGFR3_NM_000142.3_bait_9	ATCGCACCAGCGTGTTCGGCCAGGTGGTCATGGCGGAGGCCATCGGCATTGACAAGGACCGGGCCGCCAAGCCTGTCACCGTAGCCGTGAAGATGCTGAAAGACGATGCCACTGACAAGGACCTGTCGGACCTGGTGTCTGAGATGGAGATGATGAAGATGATCGGGAAACACAAAAACATCATCCACTGCGGCTCCTCA
FGFR3_NM_000142.3_bait_10	ATCGCACCAGCGTGTAACATCATCAACCTGCTGGGCGCCTGCACGCAGGGCGGGCCCCTGTACGTGCTGGTGGAGTACGCGGCCAAGGGTAACCTGCGGGAGTTTCTGCGGGCGCGGCGGCCCCCGGGCCTGGACTACTCCTTCGACACCTGCAAGCCGCCCGAGGAGCAGCTCACCTTCAAGGACACTGCGGCTCCTCA
FGFR3_NM_000142.3_bait_11	ATCGCACCAGCGTGTCTTCAAGGACCTGGTGTCCTGTGCCTACCAGGTGGCCCGGGGCATGGAGTACTTGGCCTCCCAGAAGTGCATCCACAGGGACCTGGCTGCCCGCAATGTGCTGGTGACCGAGGACAACGTGATGAAGATCGCAGACTTCGGGCTGGCCCGGGACGTGCACAACCTCGACTCACTGCGGCTCCTCA
FGFR3_NM_000142.3_bait_12	ATCGCACCAGCGTGTAACCTCGACTACTACAAGAAGACGACCAACGGCCGGCTGCCCGTGAAGTGGATGGCGCCTGAGGCCTTGTTTGACCGAGTCTACACTCACCAGAGTGACGTCTGGTCCTTTGGGGTCCTGCTCTGGGAGATCTTCACGCTGGGGGGCTCCCCGTACCCCGGCATCCCTGTCACTGCGGCTCCTCA
FGFR3_NM_000142.3_bait_13	ATCGCACCAGCGTGTCATCCCTGTGGAGGAGCTCTTCAAGCTGCTGAAGGAGGGCCACCGCATGGACAAGCCCGCCAACTGCACACACGACCTGTACATGATCATGCGGGAGTGCTGGCATGCCGCGCCCTCCCAGAGGCCCACCTTCAAGCAGCTGGTGGAGGACCTGGACCGTGTCCTTACCGCACTGCGGCTCCTCA
FGFR3_NM_000142.3_bait_14	ATCGCACCAGCGTGTTCCTTACCGTGACGTCCACCGACGAGTACCTGGACCTGTCGGCGCCTTTCGAGCAGTACTCCCCGGGTGGCCAGGACACCCCCAGCTCCAGCTCCTCAGGGGACGACTCCGTGTTTGCCCACGACCTGCTGCCCCCGGCCCCACCCAGCAGTGGGGGCTCGCGGACGTGACACTGCGGCTCCTCA
FH_NM_000143.2_bait_0	ATCGCACCAGCGTGTATGTACCGAGCACTTCGGCTCCTCGCGCGCTCGCGTCCCCTCGTGCGGGCTCCAGCCGCAGCCTTAGCTTCGGCTCCCGGCTTGGGTGGCGCGGCCGTGCCCTCGTTTTGGCCTCCGAACGCGGCTCGAATGGCAAGCCAAAATTCCTTCCGGATAGAATATGATACCTTCACTGCGGCTCCTCA
FH_NM_000143.2_bait_1	ATCGCACCAGCGTGTGGATAGAATATGATACCTTTGGTGAACTAAAGGTGCCAAATGATAAGTATTATGGCGCCCAGACCGTGAGATCTACGATGAACTTTAAGATTGGAGGTGTGACAGAACGCATGCCAACCCCAGTTATTAAAGCTTTTGGCATCTTGAAGCGAGCGGCCGCTGAAGTAAACCACTGCGGCTCCTCA
FH_NM_000143.2_bait_2	ATCGCACCAGCGTGTGCGGCCGCTGAAGTAAACCAGGATTATGGTCTTGATCCAAAGATTGCTAATGCAATAATGAAGGCAGCAGATGAGGTAGCTGAAGGTAAATTAAATGATCATTTTCCTCTCGTGGTATGGCAGACTGGATCAGGAACTCAGACAAATATGAATGTAAATGAAGTCATTAGCACTGCGGCTCCTCA
FH_NM_000143.2_bait_3	ATCGCACCAGCGTGTATGTAAATGAAGTCATTAGCAATAGAGCAATTGAAATGTTAGGAGGTGAACTTGGCAGCAAGATACCTGTGCATCCCAACGATCATGTTAATAAAAGCCAGAGCTCAAATGATACTTTTCCCACAGCAATGCACATTGCTGCTGCAATAGAAGTTCATGAAGTACTGTTACACTGCGGCTCCTCA
FH_NM_000143.2_bait_4	ATCGCACCAGCGTGTGTTCATGAAGTACTGTTACCAGGACTACAGAAGTTACATGATGCTCTTGATGCAAAATCCAAAGAGTTTGCACAGATCATCAAGATTGGACGTACTCATACTCAGGATGCTGTTCCACTTACTCTTGGGCAGGAATTTAGTGGTTATGTTCAACAAGTAAAATATGCAATCACTGCGGCTCCTCA
FH_NM_000143.2_bait_5	ATCGCACCAGCGTGTAACAAGTAAAATATGCAATGACAAGAATAAAAGCTGCCATGCCAAGAATCTATGAGCTCGCAGCTGGAGGCACTGCTGTTGGTACAGGTTTAAATACTAGAATTGGCTTTGCAGAAAAGGTTGCTGCAAAAGTGGCTGCACTTACAGGCTTGCCTTTTGTCACTGCTCCGCACTGCGGCTCCTCA
FH_NM_000143.2_bait_6	ATCGCACCAGCGTGTCCTTTTGTCACTGCTCCGAATAAATTTGAAGCTCTGGCTGCTCATGACGCTCTGGTTGAGCTCAGTGGAGCCATGAACACTACTGCCTGCAGTCTGATGAAGATAGCAAATGATATTCGATTTTTGGGTTCTGGTCCTCGGTCAGGTCTGGGAGAATTGATCTTGCCTGACACTGCGGCTCCTCA
FH_NM_000143.2_bait_7	ATCGCACCAGCGTGTGAGAATTGATCTTGCCTGAAAATGAACCAGGAAGCAGTATCATGCCAGGCAAGGTGAACCCTACTCAGTGTGAAGCAATGACCATGGTTGCAGCCCAAGTCATGGGGAACCATGTTGCTGTCACTGTCGGAGGCAGCAATGGACATTTTGAGTTGAATGTTTTCAAGCCACACTGCGGCTCCTCA
FH_NM_000143.2_bait_8	ATCGCACCAGCGTGTTTGAATGTTTTCAAGCCAATGATGATTAAAAATGTGTTACACTCAGCCAGGCTGCTGGGGGATGCTTCAGTTTCCTTTACAGAAAACTGCGTGGTGGGAATCCAGGCCAATACAGAAAGGATCAACAAGCTGATGAATGAGTCTCTAATGTTGGTGACAGCTCTCAATCCCACTGCGGCTCCTCA
FH_NM_000143.2_bait_9	ATCGCACCAGCGTGTTGGTGACAGCTCTCAATCCTCATATAGGGTATGACAAGGCAGCAAAGATTGCTAAGACAGCACACAAAAATGGATCAACCTTAAAGGAAACTGCTATCGAACTTGGCTATCTCACAGCAGAGCAGTTTGACGAATGGGTAAAACCTAAGGACATGCTGGGTCCAAAGTGACACTGCGGCTCCTCA
NR3C1_NM_000176.2_bait_0	ATCGCACCAGCGTGTATGGACTCCAAAGAATCATTAACTCCTGGTAGAGAAGAAAACCCCAGCAGTGTGCTTGCTCAGGAGAGGGGAGATGTGATGGACTTCTATAAAACCCTAAGAGGAGGAGCTACTGTGAAGGTTTCTGCGTCTTCACCCTCACTGGCTGTCGCTTCTCAATCAGACTCCAACACTGCGGCTCCTCA
NR3C1_NM_000176.2_bait_1	ATCGCACCAGCGTGTCCAAGCAGCGAAGACTTTTGGTTGATTTTCCAAAAGGCTCAGTAAGCAATGCGCAGCAGCCAGATCTGTCCAAAGCAGTTTCACTCTCAATGGGACTGTATATGGGAGAGACAGAAACAAAAGTGATGGGAAATGACCTGGGATTCCCACAGCAGGGCCAAATCAGCCTTCACTGCGGCTCCTCA
NR3C1_NM_000176.2_bait_2	ATCGCACCAGCGTGTCTTTCCTCGGGGGAAACAGACTTAAAGCTTTTGGAAGAAAGCATTGCAAACCTCAATAGGTCGACCAGTGTTCCAGAGAACCCCAAGAGTTCAGCATCCACTGCTGTGTCTGCTGCCCCCACAGAGAAGGAGTTTCCAAAAACTCACTCTGATGTATCTTCAGAACAGCACACTGCGGCTCCTCA
NR3C1_NM_000176.2_bait_3	ATCGCACCAGCGTGTAGCAACATTTGAAGGGCCAGACTGGCACCAACGGTGGCAATGTGAAATTGTATACCACAGACCAAAGCACCTTTGACATTTTGCAGGATTTGGAGTTTTCTTCTGGGTCCCCAGGTAAAGAGACGAATGAGAGTCCTTGGAGATCAGACCTGTTGATAGATGAAAACTGTCACTGCGGCTCCTCA
NR3C1_NM_000176.2_bait_4	ATCGCACCAGCGTGTTGTTTGCTTTCTCCTCTGGCGGGAGAAGACGATTCATTCCTTTTGGAAGGAAACTCGAATGAGGACTGCAAGCCTCTCATTTTACCGGACACTAAACCCAAAATTAAGGATAATGGAGATCTGGTTTTGTCAAGCCCCAGTAATGTAACACTGCCCCAAGTGAAAACAGACACTGCGGCTCCTCA
NR3C1_NM_000176.2_bait_5	ATCGCACCAGCGTGTCAGAAAAAGAAGATTTCATCGAACTCTGCACCCCTGGGGTAATTAAGCAAGAGAAACTGGGCACAGTTTACTGTCAGGCAAGCTTTCCTGGAGCAAATATAATTGGTAATAAAATGTCTGCCATTTCTGTTCATGGTGTGAGTACCTCTGGAGGACAGATGTACCACTATCACTGCGGCTCCTCA
NR3C1_NM_000176.2_bait_6	ATCGCACCAGCGTGTTATGACATGAATACAGCATCCCTTTCTCAACAGCAGGATCAGAAGCCTATTTTTAATGTCATTCCACCAATTCCCGTTGGTTCCGAAAATTGGAATAGGTGCCAAGGATCTGGAGATGACAACTTGACTTCTCTGGGGACTCTGAACTTCCCTGGTCGAACAGTTTTTTCCACTGCGGCTCCTCA
NR3C1_NM_000176.2_bait_7	ATCGCACCAGCGTGTTTTCTAATGGCTATTCAAGCCCCAGCATGAGACCAGATGTAAGCTCTCCTCCATCCAGCTCCTCAACAGCAACAACAGGACCACCTCCCAAACTCTGCCTGGTGTGCTCTGATGAAGCTTCAGGATGTCATTATGGAGTCTTAACTTGTGGAAGCTGTAAAGTTTTCTTCCACTGCGGCTCCTCA
NR3C1_NM_000176.2_bait_8	ATCGCACCAGCGTGTTTCAAAAGAGCAGTGGAAGGACAGCACAATTACCTATGTGCTGGAAGGAATGATTGCATCATCGATAAAATTCGAAGAAAAAACTGCCCAGCATGCCGCTATCGAAAATGTCTTCAGGCTGGAATGAACCTGGAAGCTCGAAAAACAAAGAAAAAAATAAAAGGAATTCACACTGCGGCTCCTCA
NR3C1_NM_000176.2_bait_9	ATCGCACCAGCGTGTTTCAGCAGGCCACTACAGGAGTCTCACAAGAAACCTCTGAAAATCCTGGTAACAAAACAATAGTTCCTGCAACGTTACCACAACTCACCCCTACCCTGGTGTCACTGTTGGAGGTTATTGAACCTGAAGTGTTATATGCAGGATATGATAGCTCTGTTCCAGACTCAACTCACTGCGGCTCCTCA
NR3C1_NM_000176.2_bait_10	ATCGCACCAGCGTGTACTTGGAGGATCATGACTACGCTCAACATGTTAGGAGGGCGGCAAGTGATTGCAGCAGTGAAATGGGCAAAGGCAATACCAGGTTTCAGGAACTTACACCTGGATGACCAAATGACCCTACTGCAGTACTCCTGGATGTTTCTTATGGCATTTGCTCTGGGGTGGAGATCCACTGCGGCTCCTCA
NR3C1_NM_000176.2_bait_11	ATCGCACCAGCGTGTGATCATATAGACAATCAAGTGCAAACCTGCTGTGTTTTGCTCCTGATCTGATTATTAATGAGCAGAGAATGACTCTACCCTGCATGTACGACCAATGTAAACACATGCTGTATGTTTCCTCTGAGTTACACAGGCTTCAGGTATCTTATGAAGAGTATCTCTGTATGAAACACTGCGGCTCCTCA
NR3C1_NM_000176.2_bait_12	ATCGCACCAGCGTGTAAAACCTTACTGCTTCTCTCTTCAGTTCCTAAGGACGGTCTGAAGAGCCAAGAGCTATTTGATGAAATTAGAATGACCTACATCAAAGAGCTAGGAAAAGCCATTGTCAAGAGGGAAGGAAACTCCAGCCAGAACTGGCAGCGGTTTTATCAACTGACAAAACTCTTGGACACTGCGGCTCCTCA
NR3C1_NM_000176.2_bait_13	ATCGCACCAGCGTGTTGGATTCTATGCATGAAGTGGTTGAAAATCTCCTTAACTATTGCTTCCAAACATTTTTGGATAAGACCATGAGTATTGAATTCCCCGAGATGTTAGCTGAAATCATCACCAATCAGATACCAAAATATTCAAATGGAAATATCAAAAAACTTCTGTTTCATCAAAAGTGACACTGCGGCTCCTCA
MSH6_NM_000179.2_bait_0	ATCGCACCAGCGTGTATGTCGCGACAGAGCACCCTGTACAGCTTCTTCCCCAAGTCTCCGGCGCTGAGTGATGCCAACAAGGCCTCGGCCAGGGCCTCACGCGAAGGCGGCCGTGCCGCCGCTGCCCCCGGGGCCTCTCCTTCCCCAGGCGGGGATGCGGCCTGGAGCGAGGCTGGGCCTGGGCCCACTGCGGCTCCTCA
MSH6_NM_000179.2_bait_1	ATCGCACCAGCGTGTCTGGGCCCAGGCCCTTGGCGCGCTCCGCGTCACCGCCCAAGGCGAAGAACCTCAACGGAGGGCTGCGGAGATCGGTAGCGCCTGCTGCCCCCACCAGTTGTGACTTCTCACCAGGAGATTTGGTTTGGGCCAAGATGGAGGGTTACCCCTGGTGGCCTTGTCTGGTTTACCACTGCGGCTCCTCA
MSH6_NM_000179.2_bait_2	ATCGCACCAGCGTGTGGTTTACAACCACCCCTTTGATGGAACATTCATCCGCGAGAAAGGGAAATCAGTCCGTGTTCATGTACAGTTTTTTGATGACAGCCCAACAAGGGGCTGGGTTAGCAAAAGGCTTTTAAAGCCATATACAGGTTCAAAATCAAAGGAAGCCCAGAAGGGAGGTCATTTTTCACTGCGGCTCCTCA
MSH6_NM_000179.2_bait_3	ATCGCACCAGCGTGTCATTTTTACAGTGCAAAGCCTGAAATACTGAGAGCAATGCAACGTGCAGATGAAGCCTTAAATAAAGACAAGATTAAGAGGCTTGAATTGGCAGTTTGTGATGAGCCCTCAGAGCCAGAAGAGGAAGAAGAGATGGAGGTAGGCACAACTTACGTAACAGATAAGAGTGACACTGCGGCTCCTCA
MSH6_NM_000179.2_bait_4	ATCGCACCAGCGTGTAGAGTGAAGAAGATAATGAAATTGAGAGTGAAGAGGAAGTACAGCCTAAGACACAAGGATCTAGGCGAAGTAGCCGCCAAATAAAAAAACGAAGGGTCATATCAGATTCTGAGAGTGACATTGGTGGCTCTGATGTGGAATTTAAGCCAGACACTAAGGAGGAAGGAAGCCACTGCGGCTCCTCA
MSH6_NM_000179.2_bait_5	ATCGCACCAGCGTGTAGGAAGCAGTGATGAAATAAGCAGTGGAGTGGGGGATAGTGAGAGTGAAGGCCTGAACAGCCCTGTCAAAGTTGCTCGAAAGCGGAAGAGAATGGTGACTGGAAATGGCTCTCTTAAAAGGAAAAGCTCTAGGAAGGAAACGCCCTCAGCCACCAAACAAGCAACTAGCACACTGCGGCTCCTCA
MSH6_NM_000179.2_bait_6	ATCGCACCAGCGTGTACTAGCATTTCATCAGAAACCAAGAATACTTTGAGAGCTTTCTCTGCCCCTCAAAATTCTGAATCCCAAGCCCACGTTAGTGGAGGTGGTGATGACAGTAGTCGCCCTACTGTTTGGTATCATGAAACTTTAGAATGGCTTAAGGAGGAAAAGAGAAGAGATGAGCACAGCACTGCGGCTCCTCA
MSH6_NM_000179.2_bait_7	ATCGCACCAGCGTGTAGCACAGGAGGAGGCCTGATCACCCCGATTTTGATGCATCTACACTCTATGTGCCTGAGGATTTCCTCAATTCTTGTACTCCTGGGATGAGGAAGTGGTGGCAGATTAAGTCTCAGAACTTTGATCTTGTCATCTGTTACAAGGTGGGGAAATTTTATGAGCTGTACCACCACTGCGGCTCCTCA
MSH6_NM_000179.2_bait_8	ATCGCACCAGCGTGTGTACCACATGGATGCTCTTATTGGAGTCAGTGAACTGGGGCTGGTATTCATGAAAGGCAACTGGGCCCATTCTGGCTTTCCTGAAATTGCATTTGGCCGTTATTCAGATTCCCTGGTGCAGAAGGGCTATAAAGTAGCACGAGTGGAACAGACTGAGACTCCAGAAATGACACTGCGGCTCCTCA
MSH6_NM_000179.2_bait_9	ATCGCACCAGCGTGTGAAATGATGGAGGCACGATGTAGAAAGATGGCACATATATCCAAGTATGATAGAGTGGTGAGGAGGGAGATCTGTAGGATCATTACCAAGGGTACACAGACTTACAGTGTGCTGGAAGGTGATCCCTCTGAGAACTACAGTAAGTATCTTCTTAGCCTCAAAGAAAAAGACACTGCGGCTCCTCA
MSH6_NM_000179.2_bait_10	ATCGCACCAGCGTGTAAAAAGAGGAAGATTCTTCTGGCCATACTCGTGCATATGGTGTGTGCTTTGTTGATACTTCACTGGGAAAGTTTTTCATAGGTCAGTTTTCAGATGATCGCCATTGTTCGAGATTTAGGACTCTAGTGGCACACTATCCCCCAGTACAAGTTTTATTTGAAAAAGGAAATCACTGCGGCTCCTCA
MSH6_NM_000179.2_bait_11	ATCGCACCAGCGTGTAGGAAATCTCTCAAAGGAAACTAAAACAATTCTAAAGAGTTCATTGTCCTGTTCTCTTCAGGAAGGTCTGATACCCGGCTCCCAGTTTTGGGATGCATCCAAAACTTTGAGAACTCTCCTTGAGGAAGAATATTTTAGGGAAAAGCTAAGTGATGGCATTGGGGTGATGTCACTGCGGCTCCTCA
MSH6_NM_000179.2_bait_12	ATCGCACCAGCGTGTTGATGTTACCCCAGGTGCTTAAAGGTATGACTTCAGAGTCTGATTCCATTGGGTTGACACCAGGAGAGAAAAGTGAATTGGCCCTCTCTGCTCTAGGTGGTTGTGTCTTCTACCTCAAAAAATGCCTTATTGATCAGGAGCTTTTATCAATGGCTAATTTTGAAGAATATCACTGCGGCTCCTCA
MSH6_NM_000179.2_bait_13	ATCGCACCAGCGTGTAGAATATATTCCCTTGGATTCTGACACAGTCAGCACTACAAGATCTGGTGCTATCTTCACCAAAGCCTATCAACGAATGGTGCTAGATGCAGTGACATTAAACAACTTGGAGATTTTTCTGAATGGAACAAATGGTTCTACTGAAGGAACCCTACTAGAGAGGGTTGATACACTGCGGCTCCTCA
MSH6_NM_000179.2_bait_14	ATCGCACCAGCGTGTGTTGATACTTGCCATACTCCTTTTGGTAAGCGGCTCCTAAAGCAATGGCTTTGTGCCCCACTCTGTAACCATTATGCTATTAATGATCGTCTAGATGCCATAGAAGACCTCATGGTTGTGCCTGACAAAATCTCCGAAGTTGTAGAGCTTCTAAAGAAGCTTCCAGATCTCACTGCGGCTCCTCA
MSH6_NM_000179.2_bait_15	ATCGCACCAGCGTGTCAGATCTTGAGAGGCTACTCAGTAAAATTCATAATGTTGGGTCTCCCCTGAAGAGTCAGAACCACCCAGACAGCAGGGCTATAATGTATGAAGAAACTACATACAGCAAGAAGAAGATTATTGATTTTCTTTCTGCTCTGGAAGGATTCAAAGTAATGTGTAAAATTATACACTGCGGCTCCTCA
MSH6_NM_000179.2_bait_16	ATCGCACCAGCGTGTAATTATAGGGATCATGGAAGAAGTTGCTGATGGTTTTAAGTCTAAAATCCTTAAGCAGGTCATCTCTCTGCAGACAAAAAATCCTGAAGGTCGTTTTCCTGATTTGACTGTAGAATTGAACCGATGGGATACAGCCTTTGACCATGAAAAGGCTCGAAAGACTGGACTTACACTGCGGCTCCTCA
MSH6_NM_000179.2_bait_17	ATCGCACCAGCGTGTGGACTTATTACTCCCAAAGCAGGCTTTGACTCTGATTATGACCAAGCTCTTGCTGACATAAGAGAAAATGAACAGAGCCTCCTGGAATACCTAGAGAAACAGCGCAACAGAATTGGCTGTAGGACCATAGTCTATTGGGGGATTGGTAGGAACCGTTACCAGCTGGAAATCACTGCGGCTCCTCA
MSH6_NM_000179.2_bait_18	ATCGCACCAGCGTGTTGGAAATTCCTGAGAATTTCACCACTCGCAATTTGCCAGAAGAATACGAGTTGAAATCTACCAAGAAGGGCTGTAAACGATACTGGACCAAAACTATTGAAAAGAAGTTGGCTAATCTCATAAATGCTGAAGAACGGAGGGATGTATCATTGAAGGACTGCATGCGGCGACACTGCGGCTCCTCA
MSH6_NM_000179.2_bait_19	ATCGCACCAGCGTGTGCGGCGACTGTTCTATAACTTTGATAAAAATTACAAGGACTGGCAGTCTGCTGTAGAGTGTATCGCAGTGTTGGATGTTTTACTGTGCCTGGCTAACTATAGTCGAGGGGGTGATGGTCCTATGTGTCGCCCAGTAATTCTGTTGCCGGAAGATACCCCCCCCTTCTTAGCACTGCGGCTCCTCA
MSH6_NM_000179.2_bait_20	ATCGCACCAGCGTGTTTCTTAGAGCTTAAAGGATCACGCCATCCTTGCATTACGAAGACTTTTTTTGGAGATGATTTTATTCCTAATGACATTCTAATAGGCTGTGAGGAAGAGGAGCAGGAAAATGGCAAAGCCTATTGTGTGCTTGTTACTGGACCAAATATGGGGGGCAAGTCTACGCTTATCACTGCGGCTCCTCA
MSH6_NM_000179.2_bait_21	ATCGCACCAGCGTGTCGCTTATGAGACAGGCTGGCTTATTAGCTGTAATGGCCCAGATGGGTTGTTACGTCCCTGCTGAAGTGTGCAGGCTCACACCAATTGATAGAGTGTTTACTAGACTTGGTGCCTCAGACAGAATAATGTCAGGTGAAAGTACATTTTTTGTTGAATTAAGTGAAACTGCCCACTGCGGCTCCTCA
MSH6_NM_000179.2_bait_22	ATCGCACCAGCGTGTAACTGCCAGCATACTCATGCATGCAACAGCACATTCTCTGGTGCTTGTGGATGAATTAGGAAGAGGTACTGCAACATTTGATGGGACGGCAATAGCAAATGCAGTTGTTAAAGAACTTGCTGAGACTATAAAATGTCGTACATTATTTTCAACTCACTACCATTCATTAGCACTGCGGCTCCTCA
MSH6_NM_000179.2_bait_23	ATCGCACCAGCGTGTTCATTAGTAGAAGATTATTCTCAAAATGTTGCTGTGCGCCTAGGACATATGGCATGCATGGTAGAAAATGAATGTGAAGACCCCAGCCAGGAGACTATTACGTTCCTCTATAAATTCATTAAGGGAGCTTGTCCTAAAAGCTATGGCTTTAATGCAGCAAGGCTTGCTAACACTGCGGCTCCTCA
MSH6_NM_000179.2_bait_24	ATCGCACCAGCGTGTTTGCTAATCTCCCAGAGGAAGTTATTCAAAAGGGACATAGAAAAGCAAGAGAATTTGAGAAGATGAATCAGTCACTACGATTATTTCGGGAAGTTTGCCTGGCTAGTGAAAGGTCAACTGTAGATGCTGAAGCTGTCCATAAATTGCTGACTTTGATTAAGGAATTATAGCACTGCGGCTCCTCA
INSR_NM_000208.2_bait_0	ATCGCACCAGCGTGTATGGCCACCGGGGGCCGGCGGGGGGCGGCGGCCGCGCCGCTGCTGGTGGCGGTGGCCGCGCTGCTACTGGGCGCCGCGGGCCACCTGTACCCCGGAGAGGTGTGTCCCGGCATGGATATCCGGAACAACCTCACTAGGTTGCATGAGCTGGAGAATTGCTCTGTCATCGACACTGCGGCTCCTCA
INSR_NM_000208.2_bait_1	ATCGCACCAGCGTGTTCGAAGGACACTTGCAGATACTCTTGATGTTCAAAACGAGGCCCGAAGATTTCCGAGACCTCAGTTTCCCCAAACTCATCATGATCACTGATTACTTGCTGCTCTTCCGGGTCTATGGGCTCGAGAGCCTGAAGGACCTGTTCCCCAACCTCACGGTCATCCGGGGATCACACTGCGGCTCCTCA
INSR_NM_000208.2_bait_2	ATCGCACCAGCGTGTATCACGACTGTTCTTTAACTACGCGCTGGTCATCTTCGAGATGGTTCACCTCAAGGAACTCGGCCTCTACAACCTGATGAACATCACCCGGGGTTCTGTCCGCATCGAGAAGAACAATGAGCTCTGTTACTTGGCCACTATCGACTGGTCCCGTATCCTGGATTCCGTGGCACTGCGGCTCCTCA
INSR_NM_000208.2_bait_3	ATCGCACCAGCGTGTCGTGGAGGATAATTACATCGTGTTGAACAAAGATGACAACGAGGAGTGTGGAGACATCTGTCCGGGTACCGCGAAGGGCAAGACCAACTGCCCCGCCACCGTCATCAACGGGCAGTTTGTCGAACGATGTTGGACTCATAGTCACTGCCAGAAAGTTTGCCCGACCATCTCACTGCGGCTCCTCA
INSR_NM_000208.2_bait_4	ATCGCACCAGCGTGTATCTGTAAGTCACACGGCTGCACCGCCGAAGGCCTCTGTTGCCACAGCGAGTGCCTGGGCAACTGTTCTCAGCCCGACGACCCCACCAAGTGCGTGGCCTGCCGCAACTTCTACCTGGACGGCAGGTGTGTGGAGACCTGCCCGCCCCCGTACTACCACTTCCAGGACTGCACTGCGGCTCCTCA
INSR_NM_000208.2_bait_5	ATCGCACCAGCGTGTACTGGCGCTGTGTGAACTTCAGCTTCTGCCAGGACCTGCACCACAAATGCAAGAACTCGCGGAGGCAGGGCTGCCACCAGTACGTCATTCACAACAACAAGTGCATCCCTGAGTGTCCCTCCGGGTACACGATGAATTCCAGCAACTTGCTGTGCACCCCATGCCTGGGTCACTGCGGCTCCTCA
INSR_NM_000208.2_bait_6	ATCGCACCAGCGTGTGGGTCCCTGTCCCAAGGTGTGCCACCTCCTAGAAGGCGAGAAGACCATCGACTCGGTGACGTCTGCCCAGGAGCTCCGAGGATGCACCGTCATCAACGGGAGTCTGATCATCAACATTCGAGGAGGCAACAATCTGGCAGCTGAGCTAGAAGCCAACCTCGGCCTCATTGCACTGCGGCTCCTCA
INSR_NM_000208.2_bait_7	ATCGCACCAGCGTGTATTGAAGAAATTTCAGGGTATCTAAAAATCCGCCGATCCTACGCTCTGGTGTCACTTTCCTTCTTCCGGAAGTTACGTCTGATTCGAGGAGAGACCTTGGAAATTGGGAACTACTCCTTCTATGCCTTGGACAACCAGAACCTAAGGCAGCTCTGGGACTGGAGCAAACACACTGCGGCTCCTCA
INSR_NM_000208.2_bait_8	ATCGCACCAGCGTGTAAACACAACCTCACCATCACTCAGGGGAAACTCTTCTTCCACTATAACCCCAAACTCTGCTTGTCAGAAATCCACAAGATGGAAGAAGTTTCAGGAACCAAGGGGCGCCAGGAGAGAAACGACATTGCCCTGAAGACCAATGGGGACCAGGCATCCTGTGAAAATGAGTTCACTGCGGCTCCTCA
INSR_NM_000208.2_bait_9	ATCGCACCAGCGTGTAGTTACTTAAATTTTCTTACATTCGGACATCTTTTGACAAGATCTTGCTGAGATGGGAGCCGTACTGGCCCCCCGACTTCCGAGACCTCTTGGGGTTCATGCTGTTCTACAAAGAGGCCCCTTATCAGAATGTGACGGAGTTCGACGGGCAGGATGCGTGTGGTTCCAACCACTGCGGCTCCTCA
INSR_NM_000208.2_bait_10	ATCGCACCAGCGTGTCAACAGTTGGACGGTGGTAGACATTGACCCACCCCTGAGGTCCAACGACCCCAAATCACAGAACCACCCAGGGTGGCTGATGCGGGGTCTCAAGCCCTGGACCCAGTATGCCATCTTTGTGAAGACCCTGGTCACCTTTTCGGATGAACGCCGGACCTATGGGGCCAAGACACTGCGGCTCCTCA
INSR_NM_000208.2_bait_11	ATCGCACCAGCGTGTAAGAGTGACATCATTTATGTCCAGACAGATGCCACCAACCCCTCTGTGCCCCTGGATCCAATCTCAGTGTCTAACTCATCATCCCAGATTATTCTGAAGTGGAAACCACCCTCCGACCCCAATGGCAACATCACCCACTACCTGGTTTTCTGGGAGAGGCAGGCGGAAGACACTGCGGCTCCTCA
INSR_NM_000208.2_bait_12	ATCGCACCAGCGTGTAAGACAGTGAGCTGTTCGAGCTGGATTATTGCCTCAAAGGGCTGAAGCTGCCCTCGAGGACCTGGTCTCCACCATTCGAGTCTGAAGATTCTCAGAAGCACAACCAGAGTGAGTATGAGGATTCGGCCGGCGAATGCTGCTCCTGTCCAAAGACAGACTCTCAGATCCTGCACTGCGGCTCCTCA
INSR_NM_000208.2_bait_13	ATCGCACCAGCGTGTTCCTGAAGGAGCTGGAGGAGTCCTCGTTTAGGAAGACGTTTGAGGATTACCTGCACAACGTGGTTTTCGTCCCCAGAAAAACCTCTTCAGGCACTGGTGCCGAGGACCCTAGGCCATCTCGGAAACGCAGGTCCCTTGGCGATGTTGGGAATGTGACGGTGGCCGTGCCCCACTGCGGCTCCTCA
INSR_NM_000208.2_bait_14	ATCGCACCAGCGTGTGCCCACGGTGGCAGCTTTCCCCAACACTTCCTCGACCAGCGTGCCCACGAGTCCGGAGGAGCACAGGCCTTTTGAGAAGGTGGTGAACAAGGAGTCGCTGGTCATCTCCGGCTTGCGACACTTCACGGGCTATCGCATCGAGCTGCAGGCTTGCAACCAGGACACCCCTGCACTGCGGCTCCTCA
INSR_NM_000208.2_bait_15	ATCGCACCAGCGTGTCCTGAGGAACGGTGCAGTGTGGCAGCCTACGTCAGTGCGAGGACCATGCCTGAAGCCAAGGCTGATGACATTGTTGGCCCTGTGACGCATGAAATCTTTGAGAACAACGTCGTCCACTTGATGTGGCAGGAGCCGAAGGAGCCCAATGGTCTGATCGTGCTGTATGAAGTCACTGCGGCTCCTCA
INSR_NM_000208.2_bait_16	ATCGCACCAGCGTGTAAGTGAGTTATCGGCGATATGGTGATGAGGAGCTGCATCTCTGCGTCTCCCGCAAGCACTTCGCTCTGGAACGGGGCTGCAGGCTGCGTGGGCTGTCACCGGGGAACTACAGCGTGCGAATCCGGGCCACCTCCCTTGCGGGCAACGGCTCTTGGACGGAACCCACCTATCACTGCGGCTCCTCA
INSR_NM_000208.2_bait_17	ATCGCACCAGCGTGTCCTATTTCTACGTGACAGACTATTTAGACGTCCCGTCAAATATTGCAAAAATTATCATCGGCCCCCTCATCTTTGTCTTTCTCTTCAGTGTTGTGATTGGAAGTATTTATCTATTCCTGAGAAAGAGGCAGCCAGATGGGCCGCTGGGACCGCTTTACGCTTCTTCAAACCACTGCGGCTCCTCA
INSR_NM_000208.2_bait_18	ATCGCACCAGCGTGTAAACCCTGAGTATCTCAGTGCCAGTGATGTGTTTCCATGCTCTGTGTACGTGCCGGACGAGTGGGAGGTGTCTCGAGAGAAGATCACCCTCCTTCGAGAGCTGGGGCAGGGCTCCTTCGGCATGGTGTATGAGGGCAATGCCAGGGACATCATCAAGGGTGAGGCAGAGACACTGCGGCTCCTCA
INSR_NM_000208.2_bait_19	ATCGCACCAGCGTGTGAGACCCGCGTGGCGGTGAAGACGGTCAACGAGTCAGCCAGTCTCCGAGAGCGGATTGAGTTCCTCAATGAGGCCTCGGTCATGAAGGGCTTCACCTGCCATCACGTGGTGCGCCTCCTGGGAGTGGTGTCCAAGGGCCAGCCCACGCTGGTGGTGATGGAGCTGATGGCCACTGCGGCTCCTCA
INSR_NM_000208.2_bait_20	ATCGCACCAGCGTGTTGGCTCACGGAGACCTGAAGAGCTACCTCCGTTCTCTGCGGCCAGAGGCTGAGAATAATCCTGGCCGCCCTCCCCCTACCCTTCAAGAGATGATTCAGATGGCGGCAGAGATTGCTGACGGGATGGCCTACCTGAACGCCAAGAAGTTTGTGCATCGGGACCTGGCAGCGCACTGCGGCTCCTCA
INSR_NM_000208.2_bait_21	ATCGCACCAGCGTGTAGCGAGAAACTGCATGGTCGCCCATGATTTTACTGTCAAAATTGGAGACTTTGGAATGACCAGAGACATCTATGAAACGGATTACTACCGGAAAGGGGGCAAGGGTCTGCTCCCTGTACGGTGGATGGCACCGGAGTCCCTGAAGGATGGGGTCTTCACCACTTCTTCTGCACTGCGGCTCCTCA
INSR_NM_000208.2_bait_22	ATCGCACCAGCGTGTTTCTGACATGTGGTCCTTTGGCGTGGTCCTTTGGGAAATCACCAGCTTGGCAGAACAGCCTTACCAAGGCCTGTCTAATGAACAGGTGTTGAAATTTGTCATGGATGGAGGGTATCTGGATCAACCCGACAACTGTCCAGAGAGAGTCACTGACCTCATGCGCATGTGCTCACTGCGGCTCCTCA
INSR_NM_000208.2_bait_23	ATCGCACCAGCGTGTTGCTGGCAATTCAACCCCAAGATGAGGCCAACCTTCCTGGAGATTGTCAACCTGCTCAAGGACGACCTGCACCCCAGCTTTCCAGAGGTGTCGTTCTTCCACAGCGAGGAGAACAAGGCTCCCGAGAGTGAGGAGCTGGAGATGGAGTTTGAGGACATGGAGAATGTGCCCACTGCGGCTCCTCA
INSR_NM_000208.2_bait_24	ATCGCACCAGCGTGTTGCCCCTGGACCGTTCCTCGCACTGTCAGAGGGAGGAGGCGGGGGGCCGGGATGGAGGGTCCTCGCTGGGTTTCAAGCGGAGCTACGAGGAACACATCCCTTACACACACATGAACGGAGGCAAGAAAAACGGGCGGATTCTGACCTTGCCTCGGTCCAATCCTTCCTAACACTGCGGCTCCTCA
KIT_NM_000222.2_bait_0	ATCGCACCAGCGTGTATGAGAGGCGCTCGCGGCGCCTGGGATTTTCTCTGCGTTCTGCTCCTACTGCTTCGCGTCCAGACAGGCTCTTCTCAACCATCTGTGAGTCCAGGGGAACCGTCTCCACCATCCATCCATCCAGGAAAATCAGACTTAATAGTCCGCGTGGGCGACGAGATTAGGCTGTTCACTGCGGCTCCTCA
KIT_NM_000222.2_bait_1	ATCGCACCAGCGTGTAGGCTGTTATGCACTGATCCGGGCTTTGTCAAATGGACTTTTGAGATCCTGGATGAAACGAATGAGAATAAGCAGAATGAATGGATCACGGAAAAGGCAGAAGCCACCAACACCGGCAAATACACGTGCACCAACAAACACGGCTTAAGCAATTCCATTTATGTGTTTGTCACTGCGGCTCCTCA
KIT_NM_000222.2_bait_2	ATCGCACCAGCGTGTTGTTTGTTAGAGATCCTGCCAAGCTTTTCCTTGTTGACCGCTCCTTGTATGGGAAAGAAGACAACGACACGCTGGTCCGCTGTCCTCTCACAGACCCAGAAGTGACCAATTATTCCCTCAAGGGGTGCCAGGGGAAGCCTCTTCCCAAGGACTTGAGGTTTATTCCTGACCACTGCGGCTCCTCA
KIT_NM_000222.2_bait_3	ATCGCACCAGCGTGTTTCCTGACCCCAAGGCGGGCATCATGATCAAAAGTGTGAAACGCGCCTACCATCGGCTCTGTCTGCATTGTTCTGTGGACCAGGAGGGCAAGTCAGTGCTGTCGGAAAAATTCATCCTGAAAGTGAGGCCAGCCTTCAAAGCTGTGCCTGTTGTGTCTGTGTCCAAAGCACACTGCGGCTCCTCA
KIT_NM_000222.2_bait_4	ATCGCACCAGCGTGTCAAAGCAAGCTATCTTCTTAGGGAAGGGGAAGAATTCACAGTGACGTGCACAATAAAAGATGTGTCTAGTTCTGTGTACTCAACGTGGAAAAGAGAAAACAGTCAGACTAAACTACAGGAGAAATATAATAGCTGGCATCACGGTGACTTCAATTATGAACGTCAGGCAACACTGCGGCTCCTCA
KIT_NM_000222.2_bait_5	ATCGCACCAGCGTGTTCAGGCAACGTTGACTATCAGTTCAGCGAGAGTTAATGATTCTGGAGTGTTCATGTGTTATGCCAATAATACTTTTGGATCAGCAAATGTCACAACAACCTTGGAAGTAGTAGATAAAGGATTCATTAATATCTTCCCCATGATAAACACTACAGTATTTGTAAACGATGCACTGCGGCTCCTCA
KIT_NM_000222.2_bait_6	ATCGCACCAGCGTGTAAACGATGGAGAAAATGTAGATTTGATTGTTGAATATGAAGCATTCCCCAAACCTGAACACCAGCAGTGGATCTATATGAACAGAACCTTCACTGATAAATGGGAAGATTATCCCAAGTCTGAGAATGAAAGTAATATCAGATACGTAAGTGAACTTCATCTAACGAGATCACTGCGGCTCCTCA
KIT_NM_000222.2_bait_7	ATCGCACCAGCGTGTACGAGATTAAAAGGCACCGAAGGAGGCACTTACACATTCCTAGTGTCCAATTCTGACGTCAATGCTGCCATAGCATTTAATGTTTATGTGAATACAAAACCAGAAATCCTGACTTACGACAGGCTCGTGAATGGCATGCTCCAATGTGTGGCAGCAGGATTCCCAGAGCCCACTGCGGCTCCTCA
KIT_NM_000222.2_bait_8	ATCGCACCAGCGTGTCCAGAGCCCACAATAGATTGGTATTTTTGTCCAGGAACTGAGCAGAGATGCTCTGCTTCTGTACTGCCAGTGGATGTGCAGACACTAAACTCATCTGGGCCACCGTTTGGAAAGCTAGTGGTTCAGAGTTCTATAGATTCTAGTGCATTCAAGCACAATGGCACGGTTGACACTGCGGCTCCTCA
KIT_NM_000222.2_bait_9	ATCGCACCAGCGTGTCGGTTGAATGTAAGGCTTACAACGATGTGGGCAAGACTTCTGCCTATTTTAACTTTGCATTTAAAGGTAACAACAAAGAGCAAATCCATCCCCACACCCTGTTCACTCCTTTGCTGATTGGTTTCGTAATCGTAGCTGGCATGATGTGCATTATTGTGATGATTCTGACCCACTGCGGCTCCTCA
KIT_NM_000222.2_bait_10	ATCGCACCAGCGTGTTTCTGACCTACAAATATTTACAGAAACCCATGTATGAAGTACAGTGGAAGGTTGTTGAGGAGATAAATGGAAACAATTATGTTTACATAGACCCAACACAACTTCCTTATGATCACAAATGGGAGTTTCCCAGAAACAGGCTGAGTTTTGGGAAAACCCTGGGTGCTGGACACTGCGGCTCCTCA
KIT_NM_000222.2_bait_11	ATCGCACCAGCGTGTTGCTGGAGCTTTCGGGAAGGTTGTTGAGGCAACTGCTTATGGCTTAATTAAGTCAGATGCGGCCATGACTGTCGCTGTAAAGATGCTCAAGCCGAGTGCCCATTTGACAGAACGGGAAGCCCTCATGTCTGAACTCAAAGTCCTGAGTTACCTTGGTAATCACATGAATACACTGCGGCTCCTCA
KIT_NM_000222.2_bait_12	ATCGCACCAGCGTGTCATGAATATTGTGAATCTACTTGGAGCCTGCACCATTGGAGGGCCCACCCTGGTCATTACAGAATATTGTTGCTATGGTGATCTTTTGAATTTTTTGAGAAGAAAACGTGATTCATTTATTTGTTCAAAGCAGGAAGATCATGCAGAAGCTGCACTTTATAAGAATCTTCCACTGCGGCTCCTCA
KIT_NM_000222.2_bait_13	ATCGCACCAGCGTGTGAATCTTCTGCATTCAAAGGAGTCTTCCTGCAGCGATAGTACTAATGAGTACATGGACATGAAACCTGGAGTTTCTTATGTTGTCCCAACCAAGGCCGACAAAAGGAGATCTGTGAGAATAGGCTCATACATAGAAAGAGATGTGACTCCCGCCATCATGGAGGATGACGCACTGCGGCTCCTCA
KIT_NM_000222.2_bait_14	ATCGCACCAGCGTGTGATGACGAGTTGGCCCTAGACTTAGAAGACTTGCTGAGCTTTTCTTACCAGGTGGCAAAGGGCATGGCTTTCCTCGCCTCCAAGAATTGTATTCACAGAGACTTGGCAGCCAGAAATATCCTCCTTACTCATGGTCGGATCACAAAGATTTGTGATTTTGGTCTAGCCAGCACTGCGGCTCCTCA
KIT_NM_000222.2_bait_15	ATCGCACCAGCGTGTCTAGCCAGAGACATCAAGAATGATTCTAATTATGTGGTTAAAGGAAACGCTCGACTACCTGTGAAGTGGATGGCACCTGAAAGCATTTTCAACTGTGTATACACGTTTGAAAGTGACGTCTGGTCCTATGGGATTTTTCTTTGGGAGCTGTTCTCTTTAGGAAGCAGCCCCACTGCGGCTCCTCA
KIT_NM_000222.2_bait_16	ATCGCACCAGCGTGTGCAGCCCCTATCCTGGAATGCCGGTCGATTCTAAGTTCTACAAGATGATCAAGGAAGGCTTCCGGATGCTCAGCCCTGAACACGCACCTGCTGAAATGTATGACATAATGAAGACTTGCTGGGATGCAGATCCCCTAAAAAGACCAACATTCAAGCAAATTGTTCAGCTACACTGCGGCTCCTCA
KIT_NM_000222.2_bait_17	ATCGCACCAGCGTGTTTCAGCTAATTGAGAAGCAGATTTCAGAGAGCACCAATCATATTTACTCCAACTTAGCAAACTGCAGCCCCAACCGACAGAAGCCCGTGGTAGACCATTCTGTGCGGATCAATTCTGTCGGCAGCACCGCTTCCTCCTCCCAGCCTCTGCTTGTGCACGACGATGTCTGACACTGCGGCTCCTCA
MEN1_NM_000244.2_bait_0	ATCGCACCAGCGTGTATGGGGCTGAAGGCCGCCCAGAAGACGCTGTTCCCGCTGCGCTCCATCGACGACGTGGTGCGCCTGTTTGCTGCCGAGCTGGGCCGAGAGGAGCCGGACCTGGTGCTCCTTTCCTTGGTGCTGGGCTTCGTGGAGCATTTTCTGGCTGTCAACCGCGTCATCCCTACCAACACTGCGGCTCCTCA
MEN1_NM_000244.2_bait_1	ATCGCACCAGCGTGTAACGTTCCCGAGCTCACCTTCCAGCCCAGCCCCGCCCCCGACCCGCCTGGCGGCCTCACCTACTTTCCCGTGGCCGACCTGTCTATCATCGCCGCCCTCTATGCCCGCTTCACCGCCCAGATCCGAGGCGCCGTCGACCTGTCCCTCTATCCTCGAGAAGGGGGTGTCTCCACTGCGGCTCCTCA
MEN1_NM_000244.2_bait_2	ATCGCACCAGCGTGTTCCAGCCGTGAGCTGGTGAAGAAGGTCTCCGATGTCATATGGAACAGCCTCAGCCGCTCCTACTTCAAGGATCGGGCCCACATCCAGTCCCTCTTCAGCTTCATCACAGGCTGGAGCCCAGTAGGCACCAAATTGGACAGCTCCGGTGTGGCCTTTGCTGTGGTTGGGGCCACTGCGGCTCCTCA
MEN1_NM_000244.2_bait_3	ATCGCACCAGCGTGTGGCCTGCCAGGCCCTGGGTCTCCGGGATGTCCACCTCGCCCTGTCTGAGGATCATGCCTGGGTAGTGTTTGGGCCCAATGGGGAGCAGACAGCTGAGGTCACCTGGCACGGCAAGGGCAACGAGGACCGCAGGGGCCAGACAGTCAATGCCGGTGTGGCTGAGCGGAGCTCACTGCGGCTCCTCA
MEN1_NM_000244.2_bait_4	ATCGCACCAGCGTGTCTGGCTGTACCTGAAAGGATCATACATGCGCTGTGACCGCAAGATGGAGGTGGCGTTCATGGTGTGTGCCATCAACCCTTCCATTGACCTGCACACCGACTCGCTGGAGCTTCTGCAGCTGCAGCAGAAGCTGCTCTGGCTGCTCTATGACCTGGGACATCTGGAAAGGTCACTGCGGCTCCTCA
MEN1_NM_000244.2_bait_5	ATCGCACCAGCGTGTGTACCCCATGGCCTTAGGGAACCTGGCAGATCTAGAGGAGCTGGAGCCCACCCCTGGCCGGCCAGACCCACTCACCCTCTACCACAAGGGCATTGCCTCAGCCAAGACCTACTATCGGGATGAACACATCTACCCCTACATGTACCTGGCTGGCTACCACTGTCGCAACCCACTGCGGCTCCTCA
MEN1_NM_000244.2_bait_6	ATCGCACCAGCGTGTCCGCAATGTGCGGGAAGCCCTGCAGGCCTGGGCGGACACGGCCACTGTCATCCAGGACTACAACTACTGCCGGGAAGACGAGGAGATCTACAAGGAGTTCTTTGAAGTAGCCAATGATGTCATCCCCAACCTGCTGAAGGAGGCAGCCAGCTTGCTGGAGGCGGGCGAGGCACTGCGGCTCCTCA
MEN1_NM_000244.2_bait_7	ATCGCACCAGCGTGTGGAGCGGCCGGGGGAGCAAAGCCAGGGCACCCAGAGCCAAGGTTCCGCCCTCCAGGACCCTGAGTGCTTCGCCCACCTGCTGCGATTCTACGACGGCATCTGCAAATGGGAGGAGGGCAGTCCCACGCCTGTGCTGCACGTGGGCTGGGCCACCTTTCTTGTGCAGTCCCCACTGCGGCTCCTCA
MEN1_NM_000244.2_bait_8	ATCGCACCAGCGTGTCCCTAGGCCGTTTTGAGGGACAGGTGCGGCAGAAGGTGCGCATAGTGAGCCGAGAGGCCGAGGCGGCCGAGGCCGAGGAGCCGTGGGGCGAGGAAGCCCGGGAAGGCCGGCGGCGGGGCCCACGGCGGGAGTCCAAGCCAGAGGAGCCCCCGCCGCCCAAGAAGCCAGCACACTGCGGCTCCTCA
MEN1_NM_000244.2_bait_9	ATCGCACCAGCGTGTCACTGGACAAGGGCCTGGGCACCGGCCAGGGTGCAGTGTCAGGACCCCCCCGGAAGCCTCCTGGGACTGTCGCTGGCACAGCCCGAGGCCCTGAAGGTGGCAGCACGGCTCAGGTGCCAGCACCCGCAGCATCACCACCGCCGGAGGGTCCAGTGCTCACTTTCCAGAGTCACTGCGGCTCCTCA
MEN1_NM_000244.2_bait_10	ATCGCACCAGCGTGTGTGAGAAGATGAAGGGCATGAAGGAGCTGCTGGTGGCCACCAAGATCAACTCGAGCGCCATCAAGCTGCAACTCACGGCACAGTCGCAAGTGCAGATGAAGAAGCAGAAAGTGTCCACCCCTAGTGACTACACTCTGTCTTTCCTCAAGCGGCAGCGCAAAGGCCTCTGACACTGCGGCTCCTCA
MET_NM_000245.2_bait_0	ATCGCACCAGCGTGTATGAAGGCCCCCGCTGTGCTTGCACCTGGCATCCTCGTGCTCCTGTTTACCTTGGTGCAGAGGAGCAATGGGGAGTGTAAAGAGGCACTAGCAAAGTCCGAGATGAATGTGAATATGAAGTATCAGCTTCCCAACTTCACCGCGGAAACACCCATCCAGAATGTCATTCTCACTGCGGCTCCTCA
MET_NM_000245.2_bait_1	ATCGCACCAGCGTGTTCTACATGAGCATCACATTTTCCTTGGTGCCACTAACTACATTTATGTTTTAAATGAGGAAGACCTTCAGAAGGTTGCTGAGTACAAGACTGGGCCTGTGCTGGAACACCCAGATTGTTTCCCATGTCAGGACTGCAGCAGCAAAGCCAATTTATCAGGAGGTGTTTGGACACTGCGGCTCCTCA
MET_NM_000245.2_bait_2	ATCGCACCAGCGTGTGGAAAGATAACATCAACATGGCTCTAGTTGTCGACACCTACTATGATGATCAACTCATTAGCTGTGGCAGCGTCAACAGAGGGACCTGCCAGCGACATGTCTTTCCCCACAATCATACTGCTGACATACAGTCGGAGGTTCACTGCATATTCTCCCCACAGATAGAAGAGCACTGCGGCTCCTCA
MET_NM_000245.2_bait_3	ATCGCACCAGCGTGTAGAGCCCAGCCAGTGTCCTGACTGTGTGGTGAGCGCCCTGGGAGCCAAAGTCCTTTCATCTGTAAAGGACCGGTTCATCAACTTCTTTGTAGGCAATACCATAAATTCTTCTTATTTCCCAGATCATCCATTGCATTCGATATCAGTGAGAAGGCTAAAGGAAACGAAAGCACTGCGGCTCCTCA
MET_NM_000245.2_bait_4	ATCGCACCAGCGTGTAAGATGGTTTTATGTTTTTGACGGACCAGTCCTACATTGATGTTTTACCTGAGTTCAGAGATTCTTACCCCATTAAGTATGTCCATGCCTTTGAAAGCAACAATTTTATTTACTTCTTGACGGTCCAAAGGGAAACTCTAGATGCTCAGACTTTTCACACAAGAATAATCCACTGCGGCTCCTCA
MET_NM_000245.2_bait_5	ATCGCACCAGCGTGTATCAGGTTCTGTTCCATAAACTCTGGATTGCATTCCTACATGGAAATGCCTCTGGAGTGTATTCTCACAGAAAAGAGAAAAAAGAGATCCACAAAGAAGGAAGTGTTTAATATACTTCAGGCTGCGTATGTCAGCAAGCCTGGGGCCCAGCTTGCTAGACAAATAGGAGCCACTGCGGCTCCTCA
MET_NM_000245.2_bait_6	ATCGCACCAGCGTGTAGCCAGCCTGAATGATGACATTCTTTTCGGGGTGTTCGCACAAAGCAAGCCAGATTCTGCCGAACCAATGGATCGATCTGCCATGTGTGCATTCCCTATCAAATATGTCAACGACTTCTTCAACAAGATCGTCAACAAAAACAATGTGAGATGTCTCCAGCATTTTTACGCACTGCGGCTCCTCA
MET_NM_000245.2_bait_7	ATCGCACCAGCGTGTACGGACCCAATCATGAGCACTGCTTTAATAGGACACTTCTGAGAAATTCATCAGGCTGTGAAGCGCGCCGTGATGAATATCGAACAGAGTTTACCACAGCTTTGCAGCGCGTTGACTTATTCATGGGTCAATTCAGCGAAGTCCTCTTAACATCTATATCCACCTTCATTCACTGCGGCTCCTCA
MET_NM_000245.2_bait_8	ATCGCACCAGCGTGTCATTAAAGGAGACCTCACCATAGCTAATCTTGGGACATCAGAGGGTCGCTTCATGCAGGTTGTGGTTTCTCGATCAGGACCATCAACCCCTCATGTGAATTTTCTCCTGGACTCCCATCCAGTGTCTCCAGAAGTGATTGTGGAGCATACATTAAACCAAAATGGCTACACACTGCGGCTCCTCA
MET_NM_000245.2_bait_9	ATCGCACCAGCGTGTACACACTGGTTATCACTGGGAAGAAGATCACGAAGATCCCATTGAATGGCTTGGGCTGCAGACATTTCCAGTCCTGCAGTCAATGCCTCTCTGCCCCACCCTTTGTTCAGTGTGGCTGGTGCCACGACAAATGTGTGCGATCGGAGGAATGCCTGAGCGGGACATGGACTCACTGCGGCTCCTCA
MET_NM_000245.2_bait_10	ATCGCACCAGCGTGTACTCAACAGATCTGTCTGCCTGCAATCTACAAGGTTTTCCCAAATAGTGCACCCCTTGAAGGAGGGACAAGGCTGACCATATGTGGCTGGGACTTTGGATTTCGGAGGAATAATAAATTTGATTTAAAGAAAACTAGAGTTCTCCTTGGAAATGAGAGCTGCACCTTGACCACTGCGGCTCCTCA
MET_NM_000245.2_bait_11	ATCGCACCAGCGTGTGACTTTAAGTGAGAGCACGATGAATACATTGAAATGCACAGTTGGTCCTGCCATGAATAAGCATTTCAATATGTCCATAATTATTTCAAATGGCCACGGGACAACACAATACAGTACATTCTCCTATGTGGATCCTGTAATAACAAGTATTTCGCCGAAATACGGTCCTACACTGCGGCTCCTCA
MET_NM_000245.2_bait_12	ATCGCACCAGCGTGTCTATGGCTGGTGGCACTTTACTTACTTTAACTGGAAATTACCTAAACAGTGGGAATTCTAGACACATTTCAATTGGTGGAAAAACATGTACTTTAAAAAGTGTGTCAAACAGTATTCTTGAATGTTATACCCCAGCCCAAACCATTTCAACTGAGTTTGCTGTTAAATTGCACTGCGGCTCCTCA
MET_NM_000245.2_bait_13	ATCGCACCAGCGTGTATTGAAAATTGACTTAGCCAACCGAGAGACAAGCATCTTCAGTTACCGTGAAGATCCCATTGTCTATGAAATTCATCCAACCAAATCTTTTATTAGTGGTGGGAGCACAATAACAGGTGTTGGGAAAAACCTGAATTCAGTTAGTGTCCCGAGAATGGTCATAAATGTGCCACTGCGGCTCCTCA
MET_NM_000245.2_bait_14	ATCGCACCAGCGTGTTGCATGAAGCAGGAAGGAACTTTACAGTGGCATGTCAACATCGCTCTAATTCAGAGATAATCTGTTGTACCACTCCTTCCCTGCAACAGCTGAATCTGCAACTCCCCCTGAAAACCAAAGCCTTTTTCATGTTAGATGGGATCCTTTCCAAATACTTTGATCTCATTTATCACTGCGGCTCCTCA
MET_NM_000245.2_bait_15	ATCGCACCAGCGTGTTATGTACATAATCCTGTGTTTAAGCCTTTTGAAAAGCCAGTGATGATCTCAATGGGCAATGAAAATGTACTGGAAATTAAGGGAAATGATATTGACCCTGAAGCAGTTAAAGGTGAAGTGTTAAAAGTTGGAAATAAGAGCTGTGAGAATATACACTTACATTCTGAAGCCACTGCGGCTCCTCA
MET_NM_000245.2_bait_16	ATCGCACCAGCGTGTAGCCGTTTTATGCACGGTCCCCAATGACCTGCTGAAATTGAACAGCGAGCTAAATATAGAGTGGAAGCAAGCAATTTCTTCAACCGTCCTTGGAAAAGTAATAGTTCAACCAGATCAGAATTTCACAGGATTGATTGCTGGTGTTGTCTCAATATCAACAGCACTGTTATCACTGCGGCTCCTCA
MET_NM_000245.2_bait_17	ATCGCACCAGCGTGTTTATTACTACTTGGGTTTTTCCTGTGGCTGAAAAAGAGAAAGCAAATTAAAGATCTGGGCAGTGAATTAGTTCGCTACGATGCAAGAGTACACACTCCTCATTTGGATAGGCTTGTAAGTGCCCGAAGTGTAAGCCCAACTACAGAAATGGTTTCAAATGAATCTGTAGACACTGCGGCTCCTCA
MET_NM_000245.2_bait_18	ATCGCACCAGCGTGTAGACTACCGAGCTACTTTTCCAGAAGATCAGTTTCCTAATTCATCTCAGAACGGTTCATGCCGACAAGTGCAGTATCCTCTGACAGACATGTCCCCCATCCTAACTAGTGGGGACTCTGATATATCCAGTCCATTACTGCAAAATACTGTCCACATTGACCTCAGTGCTCCACTGCGGCTCCTCA
MET_NM_000245.2_bait_19	ATCGCACCAGCGTGTCTCTAAATCCAGAGCTGGTCCAGGCAGTGCAGCATGTAGTGATTGGGCCCAGTAGCCTGATTGTGCATTTCAATGAAGTCATAGGAAGAGGGCATTTTGGTTGTGTATATCATGGGACTTTGTTGGACAATGATGGCAAGAAAATTCACTGTGCTGTGAAATCCTTGAACCACTGCGGCTCCTCA
MET_NM_000245.2_bait_20	ATCGCACCAGCGTGTAACAGAATCACTGACATAGGAGAAGTTTCCCAATTTCTGACCGAGGGAATCATCATGAAAGATTTTAGTCATCCCAATGTCCTCTCGCTCCTGGGAATCTGCCTGCGAAGTGAAGGGTCTCCGCTGGTGGTCCTACCATACATGAAACATGGAGATCTTCGAAATTTCATCACTGCGGCTCCTCA
MET_NM_000245.2_bait_21	ATCGCACCAGCGTGTCATTCGAAATGAGACTCATAATCCAACTGTAAAAGATCTTATTGGCTTTGGTCTTCAAGTAGCCAAAGGCATGAAATATCTTGCAAGCAAAAAGTTTGTCCACAGAGACTTGGCTGCAAGAAACTGTATGCTGGATGAAAAATTCACAGTCAAGGTTGCTGATTTTGGTCCACTGCGGCTCCTCA
MET_NM_000245.2_bait_22	ATCGCACCAGCGTGTGGTCTTGCCAGAGACATGTATGATAAAGAATACTATAGTGTACACAACAAAACAGGTGCAAAGCTGCCAGTGAAGTGGATGGCTTTGGAAAGTCTGCAAACTCAAAAGTTTACCACCAAGTCAGATGTGTGGTCCTTTGGCGTGCTCCTCTGGGAGCTGATGACAAGAGGCACTGCGGCTCCTCA
MET_NM_000245.2_bait_23	ATCGCACCAGCGTGTAGGAGCCCCACCTTATCCTGACGTAAACACCTTTGATATAACTGTTTACTTGTTGCAAGGGAGAAGACTCCTACAACCCGAATACTGCCCAGACCCCTTATATGAAGTAATGCTAAAATGCTGGCACCCTAAAGCCGAAATGCGCCCATCCTTTTCTGAACTGGTGTCCCCACTGCGGCTCCTCA
MET_NM_000245.2_bait_24	ATCGCACCAGCGTGTCCCGGATATCAGCGATCTTCTCTACTTTCATTGGGGAGCACTATGTCCATGTGAACGCTACTTATGTGAACGTAAAATGTGTCGCTCCGTATCCTTCTCTGTTGTCATCAGAAGATAACGCTGATGATGAGGTGGACACACGACCAGCCTCCTTCTGGGAGACATCATAGCACTGCGGCTCCTCA
CIITA_NM_000246.3_bait_0	ATCGCACCAGCGTGTATGCGTTGCCTGGCTCCACGCCCTGCTGGGTCCTACCTGTCAGAGCCCCAAGGCAGCTCACAGTGTGCCACCATGGAGTTGGGGCCCCTAGAAGGTGGCTACCTGGAGCTTCTTAACAGCGATGCTGACCCCCTGTGCCTCTACCACTTCTATGACCAGATGGACCTGGCCACTGCGGCTCCTCA
CIITA_NM_000246.3_bait_1	ATCGCACCAGCGTGTTGGAGAAGAAGAGATTGAGCTCTACTCAGAACCCGACACAGACACCATCAACTGCGACCAGTTCAGCAGGCTGTTGTGTGACATGGAAGGTGATGAAGAGACCAGGGAGGCTTATGCCAATATCGCGGAACTGGACCAGTATGTCTTCCAGGACTCCCAGCTGGAGGGCCCACTGCGGCTCCTCA
CIITA_NM_000246.3_bait_2	ATCGCACCAGCGTGTCTGAGCAAGGACATTTTCAAGCACATAGGACCAGATGAAGTGATCGGTGAGAGTATGGAGATGCCAGCAGAAGTTGGGCAGAAAAGTCAGAAAAGACCCTTCCCAGAGGAGCTTCCGGCAGACCTGAAGCACTGGAAGCCAGCTGAGCCCCCCACTGTGGTGACTGGCAGCACTGCGGCTCCTCA
CIITA_NM_000246.3_bait_3	ATCGCACCAGCGTGTTCTCCTAGTGGGACCAGTGAGCGACTGCTCCACCCTGCCCTGCCTGCCACTGCCTGCGCTGTTCAACCAGGAGCCAGCCTCCGGCCAGATGCGCCTGGAGAAAACCGACCAGATTCCCATGCCTTTCTCCAGTTCCTCGTTGAGCTGCCTGAATCTCCCTGAGGGACCCACACTGCGGCTCCTCA
CIITA_NM_000246.3_bait_4	ATCGCACCAGCGTGTTCCAGTTTGTCCCCACCATCTCCACTCTGCCCCATGGGCTCTGGCAAATCTCTGAGGCTGGAACAGGGGTCTCCAGTATATTCATCTACCATGGTGAGGTGCCCCAGGCCAGCCAAGTACCCCCTCCCAGTGGATTCACTGTCCACGGCCTCCCAACATCTCCAGACCGGCACTGCGGCTCCTCA
CIITA_NM_000246.3_bait_5	ATCGCACCAGCGTGTGCCAGGCTCCACCAGCCCCTTCGCTCCATCAGCCACTGACCTGCCCAGCATGCCTGAACCTGCCCTGACCTCCCGAGCAAACATGACAGAGCACAAGACGTCCCCCACCCAATGCCCGGCAGCTGGAGAGGTCTCCAACAAGCTTCCAAAATGGCCTGAGCCGGTGGAGCCACTGCGGCTCCTCA
CIITA_NM_000246.3_bait_6	ATCGCACCAGCGTGTAGTTCTACCGCTCACTGCAGGACACGTATGGTGCCGAGCCCGCAGGCCCGGATGGCATCCTAGTGGAGGTGGATCTGGTGCAGGCCAGGCTGGAGAGGAGCAGCAGCAAGAGCCTGGAGCGGGAACTGGCCACCCCGGACTGGGCAGAACGGCAGCTGGCCCAAGGAGGCCACTGCGGCTCCTCA
CIITA_NM_000246.3_bait_7	ATCGCACCAGCGTGTCCTGGCTGAGGTGCTGTTGGCTGCCAAGGAGCACCGGCGGCCGCGTGAGACACGAGTGATTGCTGTGCTGGGCAAAGCTGGTCAGGGCAAGAGCTATTGGGCTGGGGCAGTGAGCCGGGCCTGGGCTTGTGGCCGGCTTCCCCAGTACGACTTTGTCTTCTCTGTCCCCTCACTGCGGCTCCTCA
CIITA_NM_000246.3_bait_8	ATCGCACCAGCGTGTGCCATTGCTTGAACCGTCCGGGGGATGCCTATGGCCTGCAGGATCTGCTCTTCTCCCTGGGCCCACAGCCACTCGTGGCGGCCGATGAGGTTTTCAGCCACATCTTGAAGAGACCTGACCGCGTTCTGCTCATCCTAGACGGCTTCGAGGAGCTGGAAGCGCAAGATGGCCACTGCGGCTCCTCA
CIITA_NM_000246.3_bait_9	ATCGCACCAGCGTGTTTCCTGCACAGCACGTGCGGACCGGCACCGGCGGAGCCCTGCTCCCTCCGGGGGCTGCTGGCCGGCCTTTTCCAGAAGAAGCTGCTCCGAGGTTGCACCCTCCTCCTCACAGCCCGGCCCCGGGGCCGCCTGGTCCAGAGCCTGAGCAAGGCCGACGCCCTATTTGAGCTCACTGCGGCTCCTCA
CIITA_NM_000246.3_bait_10	ATCGCACCAGCGTGTTGTCCGGCTTCTCCATGGAGCAGGCCCAGGCATACGTGATGCGCTACTTTGAGAGCTCAGGGATGACAGAGCACCAAGACAGAGCCCTGACGCTCCTCCGGGACCGGCCACTTCTTCTCAGTCACAGCCACAGCCCTACTTTGTGCCGGGCAGTGTGCCAGCTCTCAGAGCACTGCGGCTCCTCA
CIITA_NM_000246.3_bait_11	ATCGCACCAGCGTGTGCCCTGCTGGAGCTTGGGGAGGACGCCAAGCTGCCCTCCACGCTCACGGGACTCTATGTCGGCCTGCTGGGCCGTGCAGCCCTCGACAGCCCCCCCGGGGCCCTGGCAGAGCTGGCCAAGCTGGCCTGGGAGCTGGGCCGCAGACATCAAAGTACCCTACAGGAGGACCACACTGCGGCTCCTCA
CIITA_NM_000246.3_bait_12	ATCGCACCAGCGTGTGTTCCCATCCGCAGACGTGAGGACCTGGGCGATGGCCAAAGGCTTAGTCCAACACCCACCGCGGGCCGCAGAGTCCGAGCTGGCCTTCCCCAGCTTCCTCCTGCAATGCTTCCTGGGGGCCCTGTGGCTGGCTCTGAGTGGCGAAATCAAGGACAAGGAGCTCCCGCAGTCACTGCGGCTCCTCA
CIITA_NM_000246.3_bait_13	ATCGCACCAGCGTGTTACCTAGCATTGACCCCAAGGAAGAAGAGGCCCTATGACAACTGGCTGGAGGGCGTGCCACGCTTTCTGGCTGGGCTGATCTTCCAGCCTCCCGCCCGCTGCCTGGGAGCCCTACTCGGGCCATCGGCGGCTGCCTCGGTGGACAGGAAGCAGAAGGTGCTTGCGAGGTACACTGCGGCTCCTCA
CIITA_NM_000246.3_bait_14	ATCGCACCAGCGTGTCCTGAAGCGGCTGCAGCCGGGGACACTGCGGGCGCGGCAGCTGCTGGAGCTGCTGCACTGCGCCCACGAGGCCGAGGAGGCTGGAATTTGGCAGCACGTGGTACAGGAGCTCCCCGGCCGCCTCTCTTTTCTGGGCACCCGCCTCACGCCTCCTGATGCACATGTACTGGCACTGCGGCTCCTCA
CIITA_NM_000246.3_bait_15	ATCGCACCAGCGTGTGGCAAGGCCTTGGAGGCGGCGGGCCAAGACTTCTCCCTGGACCTCCGCAGCACTGGCATTTGCCCCTCTGGATTGGGGAGCCTCGTGGGACTCAGCTGTGTCACCCGTTTCAGGGCTGCCTTGAGCGACACGGTGGCGCTGTGGGAGTCCCTGCAGCAGCATGGGGAGACCACTGCGGCTCCTCA
CIITA_NM_000246.3_bait_16	ATCGCACCAGCGTGTCAAGCTACTTCAGGCAGCAGAGGAGAAGTTCACCATCGAGCCTTTCAAAGCCAAGTCCCTGAAGGATGTGGAAGACCTGGGAAAGCTTGTGCAGACTCAGAGGACGAGAAGTTCCTCGGAAGACACAGCTGGGGAGCTCCCTGCTGTTCGGGACCTAAAGAAACTGGAGTCACTGCGGCTCCTCA
CIITA_NM_000246.3_bait_17	ATCGCACCAGCGTGTTTGCGCTGGGCCCTGTCTCAGGCCCCCAGGCTTTCCCCAAACTGGTGCGGATCCTCACGGCCTTTTCCTCCCTGCAGCATCTGGACCTGGATGCGCTGAGTGAGAACAAGATCGGGGACGAGGGTGTCTCGCAGCTCTCAGCCACCTTCCCCCAGCTGAAGTCCTTGGAACACTGCGGCTCCTCA
CIITA_NM_000246.3_bait_18	ATCGCACCAGCGTGTAACCCTCAATCTGTCCCAGAACAACATCACTGACCTGGGTGCCTACAAACTCGCCGAGGCCCTGCCTTCGCTCGCTGCATCCCTGCTCAGGCTAAGCTTGTACAATAACTGCATCTGCGACGTGGGAGCCGAGAGCTTGGCTCGTGTGCTTCCGGACATGGTGTCCCTCCCACTGCGGCTCCTCA
CIITA_NM_000246.3_bait_19	ATCGCACCAGCGTGTGGGTGATGGACGTCCAGTACAACAAGTTCACGGCTGCCGGGGCCCAGCAGCTCGCTGCCAGCCTTCGGAGGTGTCCTCATGTGGAGACGCTGGCGATGTGGACGCCCACCATCCCATTCAGTGTCCAGGAACACCTGCAACAACAGGATTCACGGATCAGCCTGAGATGACACTGCGGCTCCTCA
MLH1_NM_000249.2_bait_0	ATCGCACCAGCGTGTATGTCGTTCGTGGCAGGGGTTATTCGGCGGCTGGACGAGACAGTGGTGAACCGCATCGCGGCGGGGGAAGTTATCCAGCGGCCAGCTAATGCTATCAAAGAGATGATTGAGAACTGTTTAGATGCAAAATCCACAAGTATTCAAGTGATTGTTAAAGAGGGAGGCCTGAACACTGCGGCTCCTCA
MLH1_NM_000249.2_bait_1	ATCGCACCAGCGTGTGGCCTGAAGTTGATTCAGATCCAAGACAATGGCACCGGGATCAGGAAAGAAGATCTGGATATTGTATGTGAAAGGTTCACTACTAGTAAACTGCAGTCCTTTGAGGATTTAGCCAGTATTTCTACCTATGGCTTTCGAGGTGAGGCTTTGGCCAGCATAAGCCATGTGGCCACTGCGGCTCCTCA
MLH1_NM_000249.2_bait_2	ATCGCACCAGCGTGTCCATGTGGCTCATGTTACTATTACAACGAAAACAGCTGATGGAAAGTGTGCATACAGAGCAAGTTACTCAGATGGAAAACTGAAAGCCCCTCCTAAACCATGTGCTGGCAATCAAGGGACCCAGATCACGGTGGAGGACCTTTTTTACAACATAGCCACGAGGAGAAAAGCACTGCGGCTCCTCA
MLH1_NM_000249.2_bait_3	ATCGCACCAGCGTGTGAGAAAAGCTTTAAAAAATCCAAGTGAAGAATATGGGAAAATTTTGGAAGTTGTTGGCAGGTATTCAGTACACAATGCAGGCATTAGTTTCTCAGTTAAAAAACAAGGAGAGACAGTAGCTGATGTTAGGACACTACCCAATGCCTCAACCGTGGACAATATTCGCTCCACACTGCGGCTCCTCA
MLH1_NM_000249.2_bait_4	ATCGCACCAGCGTGTTTCGCTCCATCTTTGGAAATGCTGTTAGTCGAGAACTGATAGAAATTGGATGTGAGGATAAAACCCTAGCCTTCAAAATGAATGGTTACATATCCAATGCAAACTACTCAGTGAAGAAGTGCATCTTCTTACTCTTCATCAACCATCGTCTGGTAGAATCAACTTCCTTGCACTGCGGCTCCTCA
MLH1_NM_000249.2_bait_5	ATCGCACCAGCGTGTCTTCCTTGAGAAAAGCCATAGAAACAGTGTATGCAGCCTATTTGCCCAAAAACACACACCCATTCCTGTACCTCAGTTTAGAAATCAGTCCCCAGAATGTGGATGTTAATGTGCACCCCACAAAGCATGAAGTTCACTTCCTGCACGAGGAGAGCATCCTGGAGCGGGTGCACTGCGGCTCCTCA
MLH1_NM_000249.2_bait_6	ATCGCACCAGCGTGTAGCGGGTGCAGCAGCACATCGAGAGCAAGCTCCTGGGCTCCAATTCCTCCAGGATGTACTTCACCCAGACTTTGCTACCAGGACTTGCTGGCCCCTCTGGGGAGATGGTTAAATCCACAACAAGTCTGACCTCGTCTTCTACTTCTGGAAGTAGTGATAAGGTCTATGCCCACTGCGGCTCCTCA
MLH1_NM_000249.2_bait_7	ATCGCACCAGCGTGTGTCTATGCCCACCAGATGGTTCGTACAGATTCCCGGGAACAGAAGCTTGATGCATTTCTGCAGCCTCTGAGCAAACCCCTGTCCAGTCAGCCCCAGGCCATTGTCACAGAGGATAAGACAGATATTTCTAGTGGCAGGGCTAGGCAGCAAGATGAGGAGATGCTTGAACTCACTGCGGCTCCTCA
MLH1_NM_000249.2_bait_8	ATCGCACCAGCGTGTCTTGAACTCCCAGCCCCTGCTGAAGTGGCTGCCAAAAATCAGAGCTTGGAGGGGGATACAACAAAGGGGACTTCAGAAATGTCAGAGAAGAGAGGACCTACTTCCAGCAACCCCAGAAAGAGACATCGGGAAGATTCTGATGTGGAAATGGTGGAAGATGATTCCCGAAACACTGCGGCTCCTCA
MLH1_NM_000249.2_bait_9	ATCGCACCAGCGTGTTCCCGAAAGGAAATGACTGCAGCTTGTACCCCCCGGAGAAGGATCATTAACCTCACTAGTGTTTTGAGTCTCCAGGAAGAAATTAATGAGCAGGGACATGAGGTTCTCCGGGAGATGTTGCATAACCACTCCTTCGTGGGCTGTGTGAATCCTCAGTGGGCCTTGGCACACACTGCGGCTCCTCA
MLH1_NM_000249.2_bait_10	ATCGCACCAGCGTGTCTTGGCACAGCATCAAACCAAGTTATACCTTCTCAACACCACCAAGCTTAGTGAAGAACTGTTCTACCAGATACTCATTTATGATTTTGCCAATTTTGGTGTTCTCAGGTTATCGGAGCCAGCACCGCTCTTTGACCTTGCCATGCTTGCCTTAGATAGTCCAGAGAGTGCACTGCGGCTCCTCA
MLH1_NM_000249.2_bait_11	ATCGCACCAGCGTGTAGAGAGTGGCTGGACAGAGGAAGATGGTCCCAAAGAAGGACTTGCTGAATACATTGTTGAGTTTCTGAAGAAGAAGGCTGAGATGCTTGCAGACTATTTCTCTTTGGAAATTGATGAGGAAGGGAACCTGATTGGATTACCCCTTCTGATTGACAACTATGTGCCCCCTTCACTGCGGCTCCTCA
MLH1_NM_000249.2_bait_12	ATCGCACCAGCGTGTTGCCCCCTTTGGAGGGACTGCCTATCTTCATTCTTCGACTAGCCACTGAGGTGAATTGGGACGAAGAAAAGGAATGTTTTGAAAGCCTCAGTAAAGAATGCGCTATGTTCTATTCCATCCGGAAGCAGTACATATCTGAGGAGTCGACCCTCTCAGGCCAGCAGAGTGAACACTGCGGCTCCTCA
MLH1_NM_000249.2_bait_13	ATCGCACCAGCGTGTAGAGTGAAGTGCCTGGCTCCATTCCAAACTCCTGGAAGTGGACTGTGGAACACATTGTCTATAAAGCCTTGCGCTCACACATTCTGCCTCCTAAACATTTCACAGAAGATGGAAATATCCTGCAGCTTGCTAACCTGCCTGATCTATACAAAGTCTTTGAGAGGTGTTAACACTGCGGCTCCTCA
MSH2_NM_000251.1_bait_0	ATCGCACCAGCGTGTATGGCGGTGCAGCCGAAGGAGACGCTGCAGTTGGAGAGCGCGGCCGAGGTCGGCTTCGTGCGCTTCTTTCAGGGCATGCCGGAGAAGCCGACCACCACAGTGCGCCTTTTCGACCGGGGCGACTTCTATACGGCGCACGGCGAGGACGCGCTGCTGGCCGCCCGGGAGGTCACTGCGGCTCCTCA
MSH2_NM_000251.1_bait_1	ATCGCACCAGCGTGTGAGGTGTTCAAGACCCAGGGGGTGATCAAGTACATGGGGCCGGCAGGAGCAAAGAATCTGCAGAGTGTTGTGCTTAGTAAAATGAATTTTGAATCTTTTGTAAAAGATCTTCTTCTGGTTCGTCAGTATAGAGTTGAAGTTTATAAGAATAGAGCTGGAAATAAGGCATCCACTGCGGCTCCTCA
MSH2_NM_000251.1_bait_2	ATCGCACCAGCGTGTGGCATCCAAGGAGAATGATTGGTATTTGGCATATAAGGCTTCTCCTGGCAATCTCTCTCAGTTTGAAGACATTCTCTTTGGTAACAATGATATGTCAGCTTCCATTGGTGTTGTGGGTGTTAAAATGTCCGCAGTTGATGGCCAGAGACAGGTTGGAGTTGGGTATGTGGCACTGCGGCTCCTCA
MSH2_NM_000251.1_bait_3	ATCGCACCAGCGTGTTGTGGATTCCATACAGAGGAAACTAGGACTGTGTGAATTCCCTGATAATGATCAGTTCTCCAATCTTGAGGCTCTCCTCATCCAGATTGGACCAAAGGAATGTGTTTTACCCGGAGGAGAGACTGCTGGAGACATGGGGAAACTGAGACAGATAATTCAAAGAGGAGGAACACTGCGGCTCCTCA
MSH2_NM_000251.1_bait_4	ATCGCACCAGCGTGTAGGAATTCTGATCACAGAAAGAAAAAAAGCTGACTTTTCCACAAAAGACATTTATCAGGACCTCAACCGGTTGTTGAAAGGCAAAAAGGGAGAGCAGATGAATAGTGCTGTATTGCCAGAAATGGAGAATCAGGTTGCAGTTTCATCACTGTCTGCGGTAATCAAGTTTTCACTGCGGCTCCTCA
MSH2_NM_000251.1_bait_5	ATCGCACCAGCGTGTAGTTTTTAGAACTCTTATCAGATGATTCCAACTTTGGACAGTTTGAACTGACTACTTTTGACTTCAGCCAGTATATGAAATTGGATATTGCAGCAGTCAGAGCCCTTAACCTTTTTCAGGGTTCTGTTGAAGATACCACTGGCTCTCAGTCTCTGGCTGCCTTGCTGAATCACTGCGGCTCCTCA
MSH2_NM_000251.1_bait_6	ATCGCACCAGCGTGTTGAATAAGTGTAAAACCCCTCAAGGACAAAGACTTGTTAACCAGTGGATTAAGCAGCCTCTCATGGATAAGAACAGAATAGAGGAGAGATTGAATTTAGTGGAAGCTTTTGTAGAAGATGCAGAATTGAGGCAGACTTTACAAGAAGATTTACTTCGTCGATTCCCAGATCACTGCGGCTCCTCA
MSH2_NM_000251.1_bait_7	ATCGCACCAGCGTGTCAGATCTTAACCGACTTGCCAAGAAGTTTCAAAGACAAGCAGCAAACTTACAAGATTGTTACCGACTCTATCAGGGTATAAATCAACTACCTAATGTTATACAGGCTCTGGAAAAACATGAAGGAAAACACCAGAAATTATTGTTGGCAGTTTTTGTGACTCCTCTTACTCACTGCGGCTCCTCA
MSH2_NM_000251.1_bait_8	ATCGCACCAGCGTGTTTACTGATCTTCGTTCTGACTTCTCCAAGTTTCAGGAAATGATAGAAACAACTTTAGATATGGATCAGGTGGAAAACCATGAATTCCTTGTAAAACCTTCATTTGATCCTAATCTCAGTGAATTAAGAGAAATAATGAATGACTTGGAAAAGAAGATGCAGTCAACATTACACTGCGGCTCCTCA
MSH2_NM_000251.1_bait_9	ATCGCACCAGCGTGTACATTAATAAGTGCAGCCAGAGATCTTGGCTTGGACCCTGGCAAACAGATTAAACTGGATTCCAGTGCACAGTTTGGATATTACTTTCGTGTAACCTGTAAGGAAGAAAAAGTCCTTCGTAACAATAAAAACTTTAGTACTGTAGATATCCAGAAGAATGGTGTTAAATTCACTGCGGCTCCTCA
MSH2_NM_000251.1_bait_10	ATCGCACCAGCGTGTAAATTTACCAACAGCAAATTGACTTCTTTAAATGAAGAGTATACCAAAAATAAAACAGAATATGAAGAAGCCCAGGATGCCATTGTTAAAGAAATTGTCAATATTTCTTCAGGCTATGTAGAACCAATGCAGACACTCAATGATGTGTTAGCTCAGCTAGATGCTGTTGTCACTGCGGCTCCTCA
MSH2_NM_000251.1_bait_11	ATCGCACCAGCGTGTGTTGTCAGCTTTGCTCACGTGTCAAATGGAGCACCTGTTCCATATGTACGACCAGCCATTTTGGAGAAAGGACAAGGAAGAATTATATTAAAAGCATCCAGGCATGCTTGTGTTGAAGTTCAAGATGAAATTGCATTTATTCCTAATGACGTATACTTTGAAAAAGATAACACTGCGGCTCCTCA
MSH2_NM_000251.1_bait_12	ATCGCACCAGCGTGTAGATAAACAGATGTTCCACATCATTACTGGCCCCAATATGGGAGGTAAATCAACATATATTCGACAAACTGGGGTGATAGTACTCATGGCCCAAATTGGGTGTTTTGTGCCATGTGAGTCAGCAGAAGTGTCCATTGTGGACTGCATCTTAGCCCGAGTAGGGGCTGGTGCACTGCGGCTCCTCA
MSH2_NM_000251.1_bait_13	ATCGCACCAGCGTGTTGGTGACAGTCAATTGAAAGGAGTCTCCACGTTCATGGCTGAAATGTTGGAAACTGCTTCTATCCTCAGGTCTGCAACCAAAGATTCATTAATAATCATAGATGAATTGGGAAGAGGAACTTCTACCTACGATGGATTTGGGTTAGCATGGGCTATATCAGAATACATTGCACTGCGGCTCCTCA
MSH2_NM_000251.1_bait_14	ATCGCACCAGCGTGTCATTGCAACAAAGATTGGTGCTTTTTGCATGTTTGCAACCCATTTTCATGAACTTACTGCCTTGGCCAATCAGATACCAACTGTTAATAATCTACATGTCACAGCACTCACCACTGAAGAGACCTTAACTATGCTTTATCAGGTGAAGAAAGGTGTCTGTGATCAAAGTTCACTGCGGCTCCTCA
MSH2_NM_000251.1_bait_15	ATCGCACCAGCGTGTAAAGTTTTGGGATTCATGTTGCAGAGCTTGCTAATTTCCCTAAGCATGTAATAGAGTGTGCTAAACAGAAAGCCCTGGAACTTGAGGAGTTTCAGTATATTGGAGAATCGCAAGGATATGATATCATGGAACCAGCAGCAAAGAAGTGCTATCTGGAAAGAGAGCAAGGTCACTGCGGCTCCTCA
MSH2_NM_000251.1_bait_16	ATCGCACCAGCGTGTAAGGTGAAAAAATTATTCAGGAGTTCCTGTCCAAGGTGAAACAAATGCCCTTTACTGAAATGTCAGAAGAAAACATCACAATAAAGTTAAAACAGCTAAAAGCTGAAGTAATAGCAAAGAATAATAGCTTTGTAAATGAAATCATTTCACGAATAAAAGTTACTACGTGACACTGCGGCTCCTCA
PTCH1_NM_000264.3_bait_0	ATCGCACCAGCGTGTATGGCCTCGGCTGGTAACGCCGCCGAGCCCCAGGACCGCGGCGGCGGCGGCAGCGGCTGTATCGGTGCCCCGGGACGGCCGGCTGGAGGCGGGAGGCGCAGACGGACGGGGGGGCTGCGCCGTGCTGCCGCGCCGGACCGGGACTATCTGCACCGGCCCAGCTACTGCGACACTGCGGCTCCTCA
PTCH1_NM_000264.3_bait_1	ATCGCACCAGCGTGTCGACGCCGCCTTCGCTCTGGAGCAGATTTCCAAGGGGAAGGCTACTGGCCGGAAAGCGCCGCTGTGGCTGAGAGCGAAGTTTCAGAGACTCTTATTTAAACTGGGTTGTTACATTCAAAAAAACTGCGGCAAGTTCTTGGTTGTGGGCCTCCTCATATTTGGGGCCTTCGCACTGCGGCTCCTCA
PTCH1_NM_000264.3_bait_2	ATCGCACCAGCGTGTTCGCGGTGGGATTAAAAGCAGCGAACCTCGAGACCAACGTGGAGGAGCTGTGGGTGGAAGTTGGAGGACGAGTAAGTCGTGAATTAAATTATACTCGCCAGAAGATTGGAGAAGAGGCTATGTTTAATCCTCAACTCATGATACAGACCCCTAAAGAAGAAGGTGCTAATCACTGCGGCTCCTCA
PTCH1_NM_000264.3_bait_3	ATCGCACCAGCGTGTAATGTCCTGACCACAGAAGCGCTCCTACAACACCTGGACTCGGCACTCCAGGCCAGCCGTGTCCATGTATACATGTACAACAGGCAGTGGAAATTGGAACATTTGTGTTACAAATCAGGAGAGCTTATCACAGAAACAGGTTACATGGATCAGATAATAGAATATCTTTACACTGCGGCTCCTCA
PTCH1_NM_000264.3_bait_4	ATCGCACCAGCGTGTTTACCCTTGTTTGATTATTACACCTTTGGACTGCTTCTGGGAAGGGGCGAAATTACAGTCTGGGACAGCATACCTCCTAGGTAAACCTCCTTTGCGGTGGACAAACTTCGACCCTTTGGAATTCCTGGAAGAGTTAAAGAAAATAAACTATCAAGTGGACAGCTGGGAGGCACTGCGGCTCCTCA
PTCH1_NM_000264.3_bait_5	ATCGCACCAGCGTGTAGGAAATGCTGAATAAGGCTGAGGTTGGTCATGGTTACATGGACCGCCCCTGCCTCAATCCGGCCGATCCAGACTGCCCCGCCACAGCCCCCAACAAAAATTCAACCAAACCTCTTGATATGGCCCTTGTTTTGAATGGTGGATGTCATGGCTTATCCAGAAAGTATATGCACTGCGGCTCCTCA
PTCH1_NM_000264.3_bait_6	ATCGCACCAGCGTGTATGCACTGGCAGGAGGAGTTGATTGTGGGTGGCACAGTCAAGAACAGCACTGGAAAACTCGTCAGCGCCCATGCCCTGCAGACCATGTTCCAGTTAATGACTCCCAAGCAAATGTACGAGCACTTCAAGGGGTACGAGTATGTCTCACACATCAACTGGAACGAGGACAACACTGCGGCTCCTCA
PTCH1_NM_000264.3_bait_7	ATCGCACCAGCGTGTCAAAGCGGCAGCCATCCTGGAGGCCTGGCAGAGGACATATGTGGAGGTGGTTCATCAGAGTGTCGCACAGAACTCCACTCAAAAGGTGCTTTCCTTCACCACCACGACCCTGGACGACATCCTGAAATCCTTCTCTGACGTCAGTGTCATCCGCGTGGCCAGCGGCTACTCACTGCGGCTCCTCA
PTCH1_NM_000264.3_bait_8	ATCGCACCAGCGTGTACTTACTCATGCTCGCCTATGCCTGTCTAACCATGCTGCGCTGGGACTGCTCCAAGTCCCAGGGTGCCGTGGGGCTGGCTGGCGTCCTGCTGGTTGCACTGTCAGTGGCTGCAGGACTGGGCCTGTGCTCATTGATCGGAATTTCCTTTAACGCTGCAACAACTCAGGTTCACTGCGGCTCCTCA
PTCH1_NM_000264.3_bait_9	ATCGCACCAGCGTGTGTTTTGCCATTTCTCGCTCTTGGTGTTGGTGTGGATGATGTTTTTCTTCTGGCCCACGCCTTCAGTGAAACAGGACAGAATAAAAGAATCCCTTTTGAGGACAGGACCGGGGAGTGCCTGAAGCGCACAGGAGCCAGCGTGGCCCTCACGTCCATCAGCAATGTCACAGCCACTGCGGCTCCTCA
PTCH1_NM_000264.3_bait_10	ATCGCACCAGCGTGTAGCCTTCTTCATGGCCGCGTTAATCCCAATTCCCGCTCTGCGGGCGTTCTCCCTCCAGGCAGCGGTAGTAGTGGTGTTCAATTTTGCCATGGTTCTGCTCATTTTTCCTGCAATTCTCAGCATGGATTTATATCGACGCGAGGACAGGAGACTGGATATTTTCTGCTGTTCACTGCGGCTCCTCA
PTCH1_NM_000264.3_bait_11	ATCGCACCAGCGTGTGTTTTACAAGCCCCTGCGTCAGCAGAGTGATTCAGGTTGAACCTCAGGCCTACACCGACACACACGACAATACCCGCTACAGCCCCCCACCTCCCTACAGCAGCCACAGCTTTGCCCATGAAACGCAGATTACCATGCAGTCCACTGTCCAGCTCCGCACGGAGTACGACCACTGCGGCTCCTCA
PTCH1_NM_000264.3_bait_12	ATCGCACCAGCGTGTGACCCCCACACGCACGTGTACTACACCACCGCTGAGCCGCGCTCCGAGATCTCTGTGCAGCCCGTCACCGTGACACAGGACACCCTCAGCTGCCAGAGCCCAGAGAGCACCAGCTCCACAAGGGACCTGCTCTCCCAGTTCTCCGACTCCAGCCTCCACTGCCTCGAGCCCACTGCGGCTCCTCA
PTCH1_NM_000264.3_bait_13	ATCGCACCAGCGTGTAGCCCCCCTGTACGAAGTGGACACTCTCATCTTTTGCTGAGAAGCACTATGCTCCTTTCCTCTTGAAACCAAAAGCCAAGGTAGTGGTGATCTTCCTTTTTCTGGGCTTGCTGGGGGTCAGCCTTTATGGCACCACCCGAGTGAGAGACGGGCTGGACCTTACGGACATTCACTGCGGCTCCTCA
PTCH1_NM_000264.3_bait_14	ATCGCACCAGCGTGTATTGTACCTCGGGAAACCAGAGAATATGACTTTATTGCTGCACAATTCAAATACTTTTCTTTCTACAACATGTATATAGTCACCCAGAAAGCAGACTACCCGAATATCCAGCACTTACTTTACGACCTACACAGGAGTTTCAGTAACGTGAAGTATGTCATGTTGGAAGACACTGCGGCTCCTCA
PTCH1_NM_000264.3_bait_15	ATCGCACCAGCGTGTAGAAAACAAACAGCTTCCCAAAATGTGGCTGCACTACTTCAGAGACTGGCTTCAGGGACTTCAGGATGCATTTGACAGTGACTGGGAAACCGGGAAAATCATGCCAAACAATTACAAGAATGGATCAGACGATGGAGTCCTTGCCTACAAACTCCTGGTGCAAACCGGCACACTGCGGCTCCTCA
PTCH1_NM_000264.3_bait_16	ATCGCACCAGCGTGTGCAGCCGCGATAAGCCCATCGACATCAGCCAGTTGACTAAACAGCGTCTGGTGGATGCAGATGGCATCATTAATCCCAGCGCTTTCTACATCTACCTGACGGCTTGGGTCAGCAACGACCCCGTCGCGTATGCTGCCTCCCAGGCCAACATCCGGCCACACCGACCAGAACACTGCGGCTCCTCA
PTCH1_NM_000264.3_bait_17	ATCGCACCAGCGTGTGAATGGGTCCACGACAAAGCCGACTACATGCCTGAAACAAGGCTGAGAATCCCGGCAGCAGAGCCCATCGAGTATGCCCAGTTCCCTTTCTACCTCAACGGCTTGCGGGACACCTCAGACTTTGTGGAGGCAATTGAAAAAGTAAGGACCATCTGCAGCAACTATACGAGCACTGCGGCTCCTCA
PTCH1_NM_000264.3_bait_18	ATCGCACCAGCGTGTGAGCCTGGGGCTGTCCAGTTACCCCAACGGCTACCCCTTCCTCTTCTGGGAGCAGTACATCGGCCTCCGCCACTGGCTGCTGCTGTTCATCAGCGTGGTGTTGGCCTGCACATTCCTCGTGTGCGCTGTCTTCCTTCTGAACCCCTGGACGGCCGGGATCATTGTGATGGCACTGCGGCTCCTCA
PTCH1_NM_000264.3_bait_19	ATCGCACCAGCGTGTTGGTCCTGGCGCTGATGACGGTCGAGCTGTTCGGCATGATGGGCCTCATCGGAATCAAGCTCAGTGCCGTGCCCGTGGTCATCCTGATCGCTTCTGTTGGCATAGGAGTGGAGTTCACCGTTCACGTTGCTTTGGCCTTTCTGACGGCCATCGGCGACAAGAACCGCAGGCACTGCGGCTCCTCA
PTCH1_NM_000264.3_bait_20	ATCGCACCAGCGTGTAGGGCTGTGCTTGCCCTGGAGCACATGTTTGCACCCGTCCTGGATGGCGCCGTGTCCACTCTGCTGGGAGTGCTGATGCTGGCGGGATCTGAGTTCGACTTCATTGTCAGGTATTTCTTTGCTGTGCTGGCGATCCTCACCATCCTCGGCGTTCTCAATGGGCTGGTTTTCACTGCGGCTCCTCA
PTCH1_NM_000264.3_bait_21	ATCGCACCAGCGTGTTTTGCTTCCCGTGCTTTTGTCTTTCTTTGGACCATATCCTGAGGTGTCTCCAGCCAACGGCTTGAACCGCCTGCCCACACCCTCCCCTGAGCCACCCCCCAGCGTGGTCCGCTTCGCCATGCCGCCCGGCCACACGCACAGCGGGTCTGATTCCTCCGACTCGGAGTATACACTGCGGCTCCTCA
PTCH1_NM_000264.3_bait_22	ATCGCACCAGCGTGTATAGTTCCCAGACGACAGTGTCAGGCCTCAGCGAGGAGCTTCGGCACTACGAGGCCCAGCAGGGCGCGGGAGGCCCTGCCCACCAAGTGATCGTGGAAGCCACAGAAAACCCCGTCTTCGCCCACTCCACTGTGGTCCATCCCGAATCCAGGCATCACCCACCCTCGAACCACTGCGGCTCCTCA
PTCH1_NM_000264.3_bait_23	ATCGCACCAGCGTGTAACCCGAGACAGCAGCCCCACCTGGACTCAGGGTCCCTGCCTCCCGGACGGCAAGGCCAGCAGCCCCGCAGGGACCCCCCCAGAGAAGGCTTGTGGCCACCCCCCTACAGACCGCGCAGAGACGCTTTTGAAATTTCTACTGAAGGGCATTCTGGCCCTAGCAATAGGGCCACTGCGGCTCCTCA
PTCH1_NM_000264.3_bait_24	ATCGCACCAGCGTGTGGCCCGCTGGGGCCCTCGCGGGGCCCGTTCTCACAACCCTCGGAACCCAGCGTCCACTGCCATGGGCAGCTCCGTGCCCGGCTACTGCCAGCCCATCACCACTGTGACGGCTTCTGCCTCCGTGACTGTCGCCGTGCACCCGCCGCCTGTCCCTGGGCCTGGGCGGAACCCACTGCGGCTCCTCA
PTCH1_NM_000264.3_bait_25	ATCGCACCAGCGTGTACCCCCGAGGGGGACTCTGCCCAGGCTACCCTGAGACTGACCACGGCCTGTTTGAGGACCCCCACGTGCCTTTCCACGTCCGGTGTGAGAGGAGGGATTCGAAGGTGGAAGTCATTGAGCTGCAGGACGTGGAATGCGAGGAGAGGCCCCGGGGAAGCAGCTCCAACTGACACTGCGGCTCCTCA
NF1_NM_000267.2_bait_0	ATCGCACCAGCGTGTATGGCCGCGCACAGGCCGGTGGAATGGGTCCAGGCCGTGGTCAGCCGCTTCGACGAGCAGCTTCCAATAAAAACAGGACAGCAGAACACACATACCAAAGTCAGTACTGAGCACAACAAGGAATGTCTAATCAATATTTCCAAATACAAGTTTTCTTTGGTTATAAGCGGCACTGCGGCTCCTCA
NF1_NM_000267.2_bait_1	ATCGCACCAGCGTGTGCCTCACTACTATTTTAAAGAATGTTAACAATATGAGAATATTTGGAGAAGCTGCTGAAAAAAATTTATATCTCTCTCAGTTGATTATATTGGATACACTGGAAAAATGTCTTGCTGGGCAACCAAAGGACACAATGAGATTAGATGAAACGATGCTGGTCAAACAGTTGCACTGCGGCTCCTCA
NF1_NM_000267.2_bait_2	ATCGCACCAGCGTGTGCTGCCAGAAATCTGCCATTTTCTTCACACCTGTCGTGAAGGAAACCAGCATGCAGCTGAACTTCGGAATTCTGCCTCTGGGGTTTTATTTTCTCTCAGCTGCAACAACTTCAATGCAGTCTTTAGTCGCATTTCTACCAGGTTACAGGAATTAACTGTTTGTTCAGAAGCACTGCGGCTCCTCA
NF1_NM_000267.2_bait_3	ATCGCACCAGCGTGTGACAATGTTGATGTTCATGATATAGAATTGTTACAGTATATCAATGTGGATTGTGCAAAATTAAAACGACTCCTGAAGGAAACAGCATTTAAATTTAAAGCCCTAAAGAAGGTTGCGCAGTTAGCAGTTATAAATAGCCTGGAAAAGGCATTTTGGAACTGGGTAGAAAACACTGCGGCTCCTCA
NF1_NM_000267.2_bait_4	ATCGCACCAGCGTGTATTATCCAGATGAATTTACAAAACTGTACCAGATCCCACAGACTGATATGGCTGAATGTGCAGAAAAGCTATTTGACTTGGTGGATGGTTTTGCTGAAAGCACCAAACGTAAAGCAGCAGTTTGGCCACTACAAATCATTCTCCTTATCTTGTGTCCAGAAATAATCCAGCACTGCGGCTCCTCA
NF1_NM_000267.2_bait_5	ATCGCACCAGCGTGTGATATATCCAAAGACGTGGTTGATGAAAACAACATGAATAAGAAGTTATTTCTGGACAGTCTACGAAAAGCTCTTGCTGGCCATGGAGGAAGTAGGCAGCTGACAGAAAGTGCTGCAATTGCCTGTGTCAAACTGTGTAAAGCAAGTACTTACATCAATTGGGAAGATAACACTGCGGCTCCTCA
NF1_NM_000267.2_bait_6	ATCGCACCAGCGTGTACTCTGTCATTTTCCTACTTGTTCAGTCCATGGTGGTTGATCTTAAGAACCTGCTTTTTAATCCAAGTAAGCCATTCTCAAGAGGCAGTCAGCCTGCAGATGTGGATCTAATGATTGACTGCCTTGTTTCTTGCTTTCGTATAAGCCCTCACAACAACCAACACTTTAAGCACTGCGGCTCCTCA
NF1_NM_000267.2_bait_7	ATCGCACCAGCGTGTGATCTGCCTGGCTCAGAATTCACCTTCTACATTTCACTATGTGCTGGTAAATTCACTCCATCGAATCATCACCAATTCCGCATTGGATTGGTGGCCTAAGATTGATGCTGTGTATTGTCACTCGGTTGAACTTCGAAATATGTTTGGTGAAACACTTCATAAAGCAGTGCCACTGCGGCTCCTCA
NF1_NM_000267.2_bait_8	ATCGCACCAGCGTGTCAAGGTTGTGGAGCACACCCAGCAATACGAATGGCACCGAGTCTTACATTTAAAGAAAAAGTAACAAGCCTTAAATTTAAAGAAAAACCTACAGACCTGGAGACAAGAAGCTATAAGTATCTTCTCTTGTCCATGGTGAAACTAATTCATGCAGATCCAAAGCTCTTGCTCACTGCGGCTCCTCA
NF1_NM_000267.2_bait_9	ATCGCACCAGCGTGTTTTGTAATCCAAGAAAACAGGGGCCCGAAACCCAAGGCAGTACAGCAGAATTAATTACAGGGCTCGTCCAACTGGTCCCTCAGTCACACATGCCAGAGATTGCTCAGGAAGCAATGGAGGCTCTGCTGGTTCTTCATCAGTTAGATAGCATTGATTTGTGGAATCCTGATCACTGCGGCTCCTCA
NF1_NM_000267.2_bait_10	ATCGCACCAGCGTGTTGCTCCTGTAGAAACATTTTGGGAGATTAGCTCACAAATGCTTTTTTACATCTGCAAGAAATTAACTAGTCATCAAATGCTTAGTAGCACAGAAATTCTCAAGTGGTTGCGGGAAATATTGATCTGCAGGAATAAATTTCTTCTTAAAAATAAGCAGGCAGATAGAAGTTCACTGCGGCTCCTCA
NF1_NM_000267.2_bait_11	ATCGCACCAGCGTGTTCCTGTCACTTTCTCCTTTTTTACGGGGTAGGATGTGATATTCCTTCTAGTGGAAATACCAGTCAAATGTCCATGGATCATGAAGAATTACTACGTACTCCTGGAGCCTCTCTCCGGAAGGGAAAAGGGAACTCCTCTATGGATAGTGCAGCAGGATGCAGCGGAACCCCCACTGCGGCTCCTCA
NF1_NM_000267.2_bait_12	ATCGCACCAGCGTGTCCCCGATTTGCCGACAAGCCCAGACCAAACTAGAAGTGGCCCTGTACATGTTTCTGTGGAACCCTGACACTGAAGCTGTTCTGGTTGCCATGTCCTGTTTCCGCCACCTCTGTGAGGAAGCAGATATCCGGTGTGGGGTGGATGAAGTGTCAGTGCATAACCTCTTGCCCCACTGCGGCTCCTCA
NF1_NM_000267.2_bait_13	ATCGCACCAGCGTGTAACTATAACACATTCATGGAGTTTGCCTCTGTCAGCAATATGATGTCAACAGGAAGAGCAGCACTTCAGAAAAGAGTGATGGCACTGCTGAGGCGCATTGAGCATCCCACTGCAGGAAACACTGAGGCTTGGGAAGATACACATGCAAAATGGGAACAAGCAACAAAGCTCACTGCGGCTCCTCA
NF1_NM_000267.2_bait_14	ATCGCACCAGCGTGTTAATCCTTAACTATCCAAAAGCCAAAATGGAAGATGGCCAGGCTGCTGAAAGCCTTCACAAGACCATTGTTAAGAGGCGAATGTCCCATGTGAGTGGAGGAGGATCCATAGATTTGTCTGACACAGACTCCCTACAGGAATGGATCAACATGACTGGCTTCCTTTGTGCCCACTGCGGCTCCTCA
NF1_NM_000267.2_bait_15	ATCGCACCAGCGTGTCCTTGGGGGAGTGTGCCTCCAGCAGAGAAGCAATTCTGGCCTGGCAACCTATAGCCCACCCATGGGTCCAGTCAGTGAACGTAAGGGTTCTATGATTTCAGTGATGTCTTCAGAGGGAAACGCAGATACACCTGTCAGCAAATTTATGGATCGGCTGTTGTCCTTAATGGCACTGCGGCTCCTCA
NF1_NM_000267.2_bait_16	ATCGCACCAGCGTGTGTGTGTAACCATGAGAAAGTGGGACTTCAAATACGGACCAATGTTAAGGATCTGGTGGGTCTAGAATTGAGTCCTGCTCTGTATCCAATGCTATTTAACAAATTGAAGAATACCATCAGCAAGTTTTTTGACTCCCAAGGACAGGTTTTATTGACTGATACCAATACTCACACTGCGGCTCCTCA
NF1_NM_000267.2_bait_17	ATCGCACCAGCGTGTAATTTGTAGAACAAACCATAGCTATAATGAAGAACTTGCTAGATAATCATACTGAAGGCAGCTCTGAACATCTAGGGCAAGCTAGCATTGAAACAATGATGTTAAATCTGGTCAGGTATGTTCGTGTGCTTGGGAATATGGTCCATGCAATTCAAATAAAAACGAAACTGCACTGCGGCTCCTCA
NF1_NM_000267.2_bait_18	ATCGCACCAGCGTGTGTGTCAATTAGTTGAAGTAATGATGGCAAGGAGAGATGACCTCTCATTTTGCCAAGAGATGAAATTTAGGAATAAGATGGTAGAATACCTGACAGACTGGGTTATGGGAACATCAAACCAAGCAGCAGATGATGATGTAAAATGTCTTACAAGAGATTTGGACCAGGCAACACTGCGGCTCCTCA
NF1_NM_000267.2_bait_19	ATCGCACCAGCGTGTAGCATGGAAGCAGTAGTTTCACTTCTAGCTGGTCTCCCTCTGCAGCCTGAAGAAGGAGATGGTGTGGAATTGATGGAAGCCAAATCACAGTTATTTCTTAAATACTTCACATTATTTATGAACCTTTTGAATGACTGCAGTGAAGTTGAAGATGAAAGTGCGCAAACAGGCACTGCGGCTCCTCA
NF1_NM_000267.2_bait_20	ATCGCACCAGCGTGTGTGGCAGGAAACGTGGCATGTCTCGGAGGCTGGCATCACTGAGGCACTGTACGGTCCTTGCAATGTCAAACTTACTCAATGCCAACGTAGACAGTGGTCTCATGCACTCCATAGGCTTAGGTTACCACAAGGATCTCCAGACAAGAGCTACATTTATGGAAGTTCTGACACACTGCGGCTCCTCA
NF1_NM_000267.2_bait_21	ATCGCACCAGCGTGTAAAATCCTTCAACAAGGCACAGAATTTGACACACTTGCAGAAACAGTATTGGCTGATCGGTTTGAGAGATTGGTGGAACTGGTCACAATGATGGGTGATCAAGGAGAACTCCCTATAGCGATGGCTCTGGCCAATGTGGTTCCTTGTTCTCAGTGGGATGAACTAGCTCGCACTGCGGCTCCTCA
NF1_NM_000267.2_bait_22	ATCGCACCAGCGTGTGAGTTCTGGTTACTCTGTTTGATTCTCGGCATTTACTCTACCAACTGCTCTGGAACATGTTTTCTAAAGAAGTAGAATTGGCAGACTCCATGCAGACTCTCTTCCGAGGCAACAGCTTGGCCAGTAAAATAATGACATTCTGTTTCAAGGTATATGGTGCTACCTATCTACACTGCGGCTCCTCA
NF1_NM_000267.2_bait_23	ATCGCACCAGCGTGTACAAAAACTCCTGGATCCTTTATTACGAATTGTGATCACATCCTCTGATTGGCAACATGTTAGCTTTGAAGTGGATCCTACCAGGTTAGAACCATCAGAGAGCCTTGAGGAAAACCAGCGGAACCTCCTTCAGATGACTGAAAAGTTCTTCCATGCCATCATCAGTTCCTCACTGCGGCTCCTCA
NF1_NM_000267.2_bait_24	ATCGCACCAGCGTGTTCCTCAGAATTCCCCCCTCAACTTCGAAGTGTGTGCCACTGTTTATACCAGGTGGTTAGCCAGCGTTTCCCTCAGAACAGCATCGGTGCAGTAGGAAGTGCCATGTTCCTCAGATTTATCAATCCTGCCATTGTCTCACCGTATGAAGCAGGGATTTTAGATAAAAAGCCCACTGCGGCTCCTCA
NF1_NM_000267.2_bait_25	ATCGCACCAGCGTGTCACCACCTAGAATCGAAAGGGGCTTGAAGTTAATGTCAAAGATACTTCAGAGTATTGCCAATCATGTTCTCTTCACAAAAGAAGAACATATGCGGCCTTTCAATGATTTTGTGAAAAGCAACTTTGATGCAGCACGCAGGTTTTTCCTTGATATAGCATCTGATTGTCCTCACTGCGGCTCCTCA
NF1_NM_000267.2_bait_26	ATCGCACCAGCGTGTTACAAGTGATGCAGTAAATCATAGTCTTTCCTTCATAAGTGACGGCAATGTGCTTGCTTTACATCGTCTACTCTGGAACAATCAGGAGAAAATTGGGCAGTATCTTTCCAGCAACAGGGATCATAAAGCTGTTGGAAGACGACCTTTTGATAAGATGGCAACACTTCTTGCACTGCGGCTCCTCA
NF1_NM_000267.2_bait_27	ATCGCACCAGCGTGTGCATACCTGGGTCCTCCAGAGCACAAACCTGTGGCAGATACACACTGGTCCAGCCTTAACCTTACCAGTTCAAAGTTTGAGGAATTTATGACTAGGCATCAGGTACATGAAAAAGAAGAATTCAAGGCTTTGAAAACGTTAAGTATTTTCTACCAAGCTGGGACTTCCAACACTGCGGCTCCTCA
NF1_NM_000267.2_bait_28	ATCGCACCAGCGTGTAAGCTGGGAATCCTATTTTTTATTATGTTGCACGGAGGTTCAAAACTGGTCAAATCAATGGTGATTTGCTGATATACCATGTCTTACTGACTTTAAAGCCATATTATGCAAAGCCATATGAAATTGTAGTGGACCTTACCCATACCGGGCCTAGCAATCGCTTTAAAACACACTGCGGCTCCTCA
NF1_NM_000267.2_bait_29	ATCGCACCAGCGTGTGACTTTCTCTCTAAGTGGTTTGTTGTTTTTCCTGGCTTTGCTTACGACAACGTCTCCGCAGTCTATATCTATAACTGTAACTCCTGGGTCAGGGAGTACACCAAGTATCATGAGCGGCTGCTGACTGGCCTCAAAGGTAGCAAAAGGCTTGTTTTCATAGACTGTCCTGGCACTGCGGCTCCTCA
NF1_NM_000267.2_bait_30	ATCGCACCAGCGTGTGGAAACTGGCTGAGCACATAGAGCATGAACAACAGAAACTACCTGCTGCCACCTTGGCTTTAGAAGAGGACCTGAAGGTATTCCACAATGCTCTCAAGCTAGCTCACAAAGACACCAAAGTTTCTATTAAAGTTGGTTCTACTGCTGTCCAAGTAACTTCAGCAGAGCGACACTGCGGCTCCTCA
NF1_NM_000267.2_bait_31	ATCGCACCAGCGTGTAACAAAAGTCCTAGGGCAATCAGTCTTTCTAAATGACATTTATTATGCTTCGGAAATTGAAGAAATCTGCCTAGTAGATGAGAACCAGTTCACCTTAACCATTGCAAACCAGGGCACGCCGCTCACCTTCATGCACCAGGAGTGTGAAGCCATTGTCCAGTCTATCATTCCACTGCGGCTCCTCA
NF1_NM_000267.2_bait_32	ATCGCACCAGCGTGTCATATCCGGACCCGCTGGGAACTGTCACAGCCCGACTCTATCCCCCAACACACCAAGATTCGGCCAAAAGATGTCCCTGGGACACTGCTCAATATCGCATTACTTAATTTAGGCAGTTCTGACCCGAGTTTACGGTCAGCTGCCTATAATCTTCTGTGTGCCTTAACTTGCACTGCGGCTCCTCA
NF1_NM_000267.2_bait_33	ATCGCACCAGCGTGTGTACCTTTAATTTAAAAATCGAGGGCCAGTTACTAGAGACATCAGGTTTATGTATCCCTGCCAACAACACCCTCTTTATTGTCTCTATTAGTAAGACACTGGCAGCCAATGAGCCACACCTCACGTTAGAATTTTTGGAAGAGTGTATTTCTGGATTTAGCAAATCTAGTCACTGCGGCTCCTCA
NF1_NM_000267.2_bait_34	ATCGCACCAGCGTGTTATTGAATTGAAACACCTTTGTTTGGAATACATGACTCCATGGCTGTCAAATCTAGTTCGTTTTTGCAAGCATAATGATGATGCCAAACGACAAAGAGTTACTGCTATTCTTGACAAGCTGATAACAATGACCATCAATGAAAAACAGATGTACCCATCTATTCAAGCAACACTGCGGCTCCTCA
NF1_NM_000267.2_bait_35	ATCGCACCAGCGTGTAAAATATGGGGAAGCCTTGGGCAGATTACAGATCTGCTTGATGTTGTACTAGACAGTTTCATCAAAACCAGTGCAACAGGTGGCTTGGGATCAATAAAAGCTGAGGTGATGGCAGATACTGCTGTAGCTTTGGCTTCTGGAAATGTGAAATTGGTTTCAAGCAAGGTTATCACTGCGGCTCCTCA
NF1_NM_000267.2_bait_36	ATCGCACCAGCGTGTTTGGAAGGATGTGCAAAATAATTGACAAGACATGCTTATCTCCAACTCCTACTTTAGAACAACATCTTATGTGGGATGATATTGCTATTTTAGCACGCTACATGCTGATGCTGTCCTTCAACAATTCCCTTGATGTGGCAGCTCATCTTCCCTACCTCTTCCACGTTGTTCACTGCGGCTCCTCA
NF1_NM_000267.2_bait_37	ATCGCACCAGCGTGTACTTTCTTAGTAGCCACAGGTCCGCTCTCCCTTAGAGCTTCCACACATGGACTGGTCATTAATATCATTCACTCTCTGTGTACTTGTTCACAGCTTCATTTTAGTGAAGAGACCAAGCAAGTTTTGAGACTCAGTCTGACAGAGTTCTCATTACCCAAATTTTACTTGCTCACTGCGGCTCCTCA
NF1_NM_000267.2_bait_38	ATCGCACCAGCGTGTTGTTTGGCATTAGCAAAGTCAAGTCAGCTGCTGTCATTGCCTTCCGTTCCAGTTACCGGGACAGGTCATTCTCTCCTGGCTCCTATGAGAGAGAGACTTTTGCTTTGACATCCTTGGAAACAGTCACAGAAGCTTTGTTGGAGATCATGGAGGCATGCATGAGAGATATTCACTGCGGCTCCTCA
NF1_NM_000267.2_bait_39	ATCGCACCAGCGTGTTCCAACGTGCAAGTGGCTGGACCAGTGGACAGAACTAGCTCAAAGATTTGCATTCCAATATAATCCATCCCTGCAACCAAGAGCTCTTGTTGTCTTTGGGTGTATTAGCAAACGAGTGTCTCATGGGCAGATAAAGCAGATAATCCGTATTCTTAGCAAGGCACTTGAGACACTGCGGCTCCTCA
NF1_NM_000267.2_bait_40	ATCGCACCAGCGTGTAGTTGCTTAAAAGGACCTGACACTTACAACAGTCAAGTTCTGATAGAAGCTACAGTAATAGCACTAACCAAATTACAGCCACTTCTTAATAAGGACTCGCCTCTGCACAAAGCCCTCTTTTGGGTAGCTGTGGCTGTGCTGCAGCTTGATGAGGTCAACTTGTATTCAGCCACTGCGGCTCCTCA
NF1_NM_000267.2_bait_41	ATCGCACCAGCGTGTCAGGTACCGCACTTCTTGAACAAAACCTGCATACTTTAGATAGTCTCCGTATATTCAATGACAAGAGTCCAGAGGAAGTATTTATGGCAATCCGGAATCCTCTGGAGTGGCACTGCAAGCAAATGGATCATTTTGTTGGACTCAATTTCAACTCTAACTTTAACTTTGCACACTGCGGCTCCTCA
NF1_NM_000267.2_bait_42	ATCGCACCAGCGTGTATTGGTTGGACACCTTTTAAAAGGGTACAGGCATCCTTCACCTGCTATTGTTGCAAGAACAGTCAGAATTTTACATACACTACTAACTCTGGTTAACAAACACAGAAATTGTGACAAATTTGAAGTGAATACACAGAGCGTGGCCTACTTAGCAGCTTTACTTACAGTGTCACTGCGGCTCCTCA
NF1_NM_000267.2_bait_43	ATCGCACCAGCGTGTTCTGAAGAAGTTCGAAGTCGCTGCAGCCTAAAACATAGAAAGTCACTTCTTCTTACTGATATTTCAATGGAAAATGTTCCTATGGATACATATCCCATTCATCATGGTGACCCTTCCTATAGGACACTAAAGGAGACTCAGCCATGGTCCTCTCCCAAAGGTTCTGAAGGCACTGCGGCTCCTCA
NF1_NM_000267.2_bait_44	ATCGCACCAGCGTGTGATACCTTGCAGCCACCTATCCAACTGTCGGCCAGACCAGTCCCCGAGCCAGGAAATCCATGAGCCTGGACATGGGGCAACCTTCTCAGGCCAACACTAAGAAGTTGCTTGGAACAAGGAAAAGTTTTGATCACTTGATATCAGACACAAAGGCTCCTAAAAGGCAAGAACACTGCGGCTCCTCA
NF1_NM_000267.2_bait_45	ATCGCACCAGCGTGTATGGAATCAGGGATCACAACACCCCCCAAAATGAGGAGAGTAGCAGAAACTGATTATGAAATGGAAACTCAGAGGATTTCCTCATCACAACAGCACCCACATTTACGTAAAGTTTCAGTGTCTGAATCAAATGTTCTCTTGGATGAAGAAGTACTTACTGATCCGAAGATCACTGCGGCTCCTCA
NF1_NM_000267.2_bait_46	ATCGCACCAGCGTGTTCCAGGCGCTGCTTCTTACTGTTCTAGCTACACTGGTAAAATATACCACAGATGAGTTTGATCAACGAATTCTTTATGAATACTTAGCAGAGGCCAGTGTTGTGTTTCCCAAAGTCTTTCCTGTTGTGCATAATTTGTTGGACTCTAAGATCAACACCCTGTTATCATTGCACTGCGGCTCCTCA
NF1_NM_000267.2_bait_47	ATCGCACCAGCGTGTGTGCCAAGATCCAAATTTGTTAAATCCAATCCATGGAATTGTGCAGAGTGTGGTGTACCATGAAGAATCCCCACCACAATACCAAACATCTTACCTGCAAAGTTTTGGTTTTAATGGCTTGTGGCGGTTTGCAGGACCGTTTTCAAAGCAAACACAAATTCCAGACTATGCACTGCGGCTCCTCA
NF1_NM_000267.2_bait_48	ATCGCACCAGCGTGTGCTGAGCTTATTGTTAAGTTTCTTGATGCCTTGATTGACACGTACCTGCCTGGAATTGATGAAGAAACCAGTGAAGAATCCCTCCTGACTCCCACATCTCCTTACCCTCCTGCACTGCAGAGCCAGCTTAGTATCACTGCCAACCTTAACCTTTCTAATTCCATGACCTCCACTGCGGCTCCTCA
NF1_NM_000267.2_bait_49	ATCGCACCAGCGTGTCACTTGCAACTTCCCAGCATTCCCCAGGAATCGACAAGGAGAACGTTGAACTCTCCCCTACCACTGGCCACTGTAACAGTGGACGAACTCGCCACGGATCCGCAAGCCAAGTGCAGAAGCAAAGAAGCGCTGGCAGTTTCAAACGTAATAGCATTAAGAAGATCGTGTGACACTGCGGCTCCTCA
NF2_NM_000268.3_bait_0	ATCGCACCAGCGTGTATGGCCGGGGCCATCGCTTCCCGCATGAGCTTCAGCTCTCTCAAGAGGAAGCAACCCAAGACGTTCACCGTGAGGATCGTCACCATGGACGCCGAGATGGAGTTCAATTGCGAGATGAAGTGGAAAGGGAAGGACCTCTTTGATTTGGTGTGCCGGACTCTGGGGCTCCGCACTGCGGCTCCTCA
NF2_NM_000268.3_bait_1	ATCGCACCAGCGTGTGGGCTCCGAGAAACCTGGTTCTTTGGACTGCAGTACACAATCAAGGACACAGTGGCCTGGCTCAAAATGGACAAGAAGGTACTGGATCATGATGTTTCAAAGGAAGAACCAGTCACCTTTCACTTCTTGGCCAAATTTTATCCTGAGAATGCTGAAGAGGAGCTGGTTCACACTGCGGCTCCTCA
NF2_NM_000268.3_bait_2	ATCGCACCAGCGTGTCTGGTTCAGGAGATCACACAACATTTATTCTTCTTACAGGTAAAGAAGCAGATTTTAGATGAAAAGATCTACTGCCCTCCTGAGGCTTCTGTGCTCCTGGCTTCTTACGCCGTCCAGGCCAAGTATGGTGACTACGACCCCAGTGTTCACAAGCGGGGATTTTTGGCCCACACTGCGGCTCCTCA
NF2_NM_000268.3_bait_3	ATCGCACCAGCGTGTTTTGGCCCAAGAGGAATTGCTTCCAAAAAGGGTAATAAATCTGTATCAGATGACTCCGGAAATGTGGGAGGAGAGAATTACTGCTTGGTACGCAGAGCACCGAGGCCGAGCCAGGGATGAAGCTGAAATGGAATATCTGAAGATAGCTCAGGACCTGGAGATGTACGGTGCACTGCGGCTCCTCA
NF2_NM_000268.3_bait_4	ATCGCACCAGCGTGTGTACGGTGTGAACTACTTTGCAATCCGGAATAAAAAGGGCACAGAGCTGCTGCTTGGAGTGGATGCCCTGGGGCTTCACATTTATGACCCTGAGAACAGACTGACCCCCAAGATCTCCTTCCCGTGGAATGAAATCCGAAACATCTCGTACAGTGACAAGGAGTTTACTACACTGCGGCTCCTCA
NF2_NM_000268.3_bait_5	ATCGCACCAGCGTGTGTTTACTATTAAACCACTGGATAAGAAAATTGATGTCTTCAAGTTTAACTCCTCAAAGCTTCGTGTTAATAAGCTGATTCTCCAGCTATGTATCGGGAACCATGATCTATTTATGAGGAGAAGGAAAGCCGATTCTTTGGAAGTTCAGCAGATGAAAGCCCAGGCCAGGGCACTGCGGCTCCTCA
NF2_NM_000268.3_bait_6	ATCGCACCAGCGTGTGGCCAGGGAGGAGAAGGCTAGAAAGCAGATGGAGCGGCAGCGCCTCGCTCGAGAGAAGCAGATGAGGGAGGAGGCTGAACGCACGAGGGATGAGTTGGAGAGGAGGCTGCTGCAGATGAAAGAAGAAGCAACAATGGCCAACGAAGCACTGATGCGGTCTGAGGAGACAGCACTGCGGCTCCTCA
NF2_NM_000268.3_bait_7	ATCGCACCAGCGTGTGGAGACAGCTGACCTGTTGGCTGAAAAGGCCCAGATCACCGAGGAGGAGGCAAAACTTCTGGCCCAGAAGGCCGCAGAGGCTGAGCAGGAAATGCAGCGCATCAAGGCCACAGCGATTCGCACGGAGGAGGAGAAGCGCCTGATGGAGCAGAAGGTGCTGGAAGCCGAGGCACTGCGGCTCCTCA
NF2_NM_000268.3_bait_8	ATCGCACCAGCGTGTAAGCCGAGGTGCTGGCACTGAAGATGGCTGAGGAGTCAGAGAGGAGGGCCAAAGAGGCAGATCAGCTGAAGCAGGACCTGCAGGAAGCACGCGAGGCGGAGCGAAGAGCCAAGCAGAAGCTCCTGGAGATTGCCACCAAGCCCACGTACCCGCCCATGAACCCAATTCCACACTGCGGCTCCTCA
NF2_NM_000268.3_bait_9	ATCGCACCAGCGTGTCAATTCCAGCACCGTTGCCTCCTGACATACCAAGCTTCAACCTCATTGGTGACAGCCTGTCTTTCGACTTCAAAGATACTGACATGAAGCGGCTTTCCATGGAGATAGAGAAAGAAAAAGTGGAATACATGGAAAAGAGCAAGCATCTGCAGGAGCAGCTCAATGAACTCCACTGCGGCTCCTCA
NF2_NM_000268.3_bait_10	ATCGCACCAGCGTGTATGAACTCAAGACAGAAATCGAGGCCTTGAAACTGAAAGAGAGGGAGACAGCTCTGGATATTCTGCACAATGAGAACTCCGACAGGGGTGGCAGCAGCAAGCACAATACCATTAAAAAGCTCACCTTGCAGAGCGCCAAGTCCCGAGTGGCCTTCTTTGAAGAGCTCTAGCACTGCGGCTCCTCA
PTEN_NM_000314.4_bait_0	ATCGCACCAGCGTGTATGACAGCCATCATCAAAGAGATCGTTAGCAGAAACAAAAGGAGATATCAAGAGGATGGATTCGACTTAGACTTGACCTATATTTATCCAAACATTATTGCTATGGGATTTCCTGCAGAAAGACTTGAAGGCGTATACAGGAACAATATTGATGATGTAGTAAGGTTTTTCACTGCGGCTCCTCA
PTEN_NM_000314.4_bait_1	ATCGCACCAGCGTGTTGATGATGTAGTAAGGTTTTTGGATTCAAAGCATAAAAACCATTACAAGATATACAATCTTTGTGCTGAAAGACATTATGACACCGCCAAATTTAATTGCAGAGTTGCACAATATCCTTTTGAAGACCATAACCCACCACAGCTAGAACTTATCAAACCCTTTTGTGAAGCACTGCGGCTCCTCA
PTEN_NM_000314.4_bait_2	ATCGCACCAGCGTGTTTATCAAACCCTTTTGTGAAGATCTTGACCAATGGCTAAGTGAAGATGACAATCATGTTGCAGCAATTCACTGTAAAGCTGGAAAGGGACGAACTGGTGTAATGATATGTGCATATTTATTACATCGGGGCAAATTTTTAAAGGCACAAGAGGCCCTAGATTTCTATGGGCACTGCGGCTCCTCA
PTEN_NM_000314.4_bait_3	ATCGCACCAGCGTGTGAGGCCCTAGATTTCTATGGGGAAGTAAGGACCAGAGACAAAAAGGGAGTAACTATTCCCAGTCAGAGGCGCTATGTGTATTATTATAGCTACCTGTTAAAGAATCATCTGGATTATAGACCAGTGGCACTGTTGTTTCACAAGATGATGTTTGAAACTATTCCAATGTTCACTGCGGCTCCTCA
PTEN_NM_000314.4_bait_4	ATCGCACCAGCGTGTTGTTTGAAACTATTCCAATGTTCAGTGGCGGAACTTGCAATCCTCAGTTTGTGGTCTGCCAGCTAAAGGTGAAGATATATTCCTCCAATTCAGGACCCACACGACGGGAAGACAAGTTCATGTACTTTGAGTTCCCTCAGCCGTTACCTGTGTGTGGTGATATCAAAGTACACTGCGGCTCCTCA
PTEN_NM_000314.4_bait_5	ATCGCACCAGCGTGTGTGTGTGGTGATATCAAAGTAGAGTTCTTCCACAAACAGAACAAGATGCTAAAAAAGGACAAAATGTTTCACTTTTGGGTAAATACATTCTTCATACCAGGACCAGAGGAAACCTCAGAAAAAGTAGAAAATGGAAGTCTATGTGATCAAGAAATCGATAGCATTTGCAGCACTGCGGCTCCTCA
PTEN_NM_000314.4_bait_6	ATCGCACCAGCGTGTAGAAATCGATAGCATTTGCAGTATAGAGCGTGCAGATAATGACAAGGAATATCTAGTACTTACTTTAACAAAAAATGATCTTGACAAAGCAAATAAAGACAAAGCCAACCGATACTTTTCTCCAAATTTTAAGGTGAAGCTGTACTTCACAAAAACAGTAGAGGAGCCGTCACTGCGGCTCCTCA
PTEN_NM_000314.4_bait_7	ATCGCACCAGCGTGTCAAAAACAGTAGAGGAGCCGTCAAATCCAGAGGCTAGCAGTTCAACTTCTGTAACACCAGATGTTAGTGACAATGAACCTGATCATTATAGATATTCTGACACCACTGACTCTGATCCAGAGAATGAACCTTTTGATGAAGATCAGCATACACAAATTACAAAAGTCTGACACTGCGGCTCCTCA
RB1_NM_000321.2_bait_0	ATCGCACCAGCGTGTATGCCGCCCAAAACCCCCCGAAAAACGGCCGCCACCGCCGCCGCTGCCGCCGCGGAACCCCCGGCACCGCCGCCGCCGCCCCCTCCTGAGGAGGACCCAGAGCAGGACAGCGGCCCGGAGGACCTGCCTCTCGTCAGGCTTGAGTTTGAAGAAACAGAAGAACCTGATTTCACTGCGGCTCCTCA
RB1_NM_000321.2_bait_1	ATCGCACCAGCGTGTTGATTTTACTGCATTATGTCAGAAATTAAAGATACCAGATCATGTCAGAGAGAGAGCTTGGTTAACTTGGGAGAAAGTTTCATCTGTGGATGGAGTATTGGGAGGTTATATTCAAAAGAAAAAGGAACTGTGGGGAATCTGTATCTTTATTGCAGCAGTTGACCTAGATGCACTGCGGCTCCTCA
RB1_NM_000321.2_bait_2	ATCGCACCAGCGTGTCTAGATGAGATGTCGTTCACTTTTACTGAGCTACAGAAAAACATAGAAATCAGTGTCCATAAATTCTTTAACTTACTAAAAGAAATTGATACCAGTACCAAAGTTGATAATGCTATGTCAAGACTGTTGAAGAAGTATGATGTATTGTTTGCACTCTTCAGCAAATTGGACACTGCGGCTCCTCA
RB1_NM_000321.2_bait_3	ATCGCACCAGCGTGTATTGGAAAGGACATGTGAACTTATATATTTGACACAACCCAGCAGTTCGATATCTACTGAAATAAATTCTGCATTGGTGCTAAAAGTTTCTTGGATCACATTTTTATTAGCTAAAGGGGAAGTATTACAAATGGAAGATGATCTGGTGATTTCATTTCAGTTAATGCTATCACTGCGGCTCCTCA
RB1_NM_000321.2_bait_4	ATCGCACCAGCGTGTATGCTATGTGTCCTTGACTATTTTATTAAACTCTCACCTCCCATGTTGCTCAAAGAACCATATAAAACAGCTGTTATACCCATTAATGGTTCACCTCGAACACCCAGGCGAGGTCAGAACAGGAGTGCACGGATAGCAAAACAACTAGAAAATGATACAAGAATTATTGACACTGCGGCTCCTCA
RB1_NM_000321.2_bait_5	ATCGCACCAGCGTGTTATTGAAGTTCTCTGTAAAGAACATGAATGTAATATAGATGAGGTGAAAAATGTTTATTTCAAAAATTTTATACCTTTTATGAATTCTCTTGGACTTGTAACATCTAATGGACTTCCAGAGGTTGAAAATCTTTCTAAACGATACGAAGAAATTTATCTTAAAAATAAAGCACTGCGGCTCCTCA
RB1_NM_000321.2_bait_6	ATCGCACCAGCGTGTAATAAAGATCTAGATGCAAGATTATTTTTGGATCATGATAAAACTCTTCAGACTGATTCTATAGACAGTTTTGAAACACAGAGAACACCACGAAAAAGTAACCTTGATGAAGAGGTGAATGTAATTCCTCCACACACTCCAGTTAGGACTGTTATGAACACTATCCAACACACTGCGGCTCCTCA
RB1_NM_000321.2_bait_7	ATCGCACCAGCGTGTCCAACAATTAATGATGATTTTAAATTCAGCAAGTGATCAACCTTCAGAAAATCTGATTTCCTATTTTAACAACTGCACAGTGAATCCAAAAGAAAGTATACTGAAAAGAGTGAAGGATATAGGATACATCTTTAAAGAGAAATTTGCTAAAGCTGTGGGACAGGGTTGTGCACTGCGGCTCCTCA
RB1_NM_000321.2_bait_8	ATCGCACCAGCGTGTGTTGTGTCGAAATTGGATCACAGCGATACAAACTTGGAGTTCGCTTGTATTACCGAGTAATGGAATCCATGCTTAAATCAGAAGAAGAACGATTATCCATTCAAAATTTTAGCAAACTTCTGAATGACAACATTTTTCATATGTCTTTATTGGCGTGCGCTCTTGAGGTTCACTGCGGCTCCTCA
RB1_NM_000321.2_bait_9	ATCGCACCAGCGTGTTGAGGTTGTAATGGCCACATATAGCAGAAGTACATCTCAGAATCTTGATTCTGGAACAGATTTGTCTTTCCCATGGATTCTGAATGTGCTTAATTTAAAAGCCTTTGATTTTTACAAAGTGATCGAAAGTTTTATCAAAGCAGAAGGCAACTTGACAAGAGAAATGATAACACTGCGGCTCCTCA
RB1_NM_000321.2_bait_10	ATCGCACCAGCGTGTTGATAAAACATTTAGAACGATGTGAACATCGAATCATGGAATCCCTTGCATGGCTCTCAGATTCACCTTTATTTGATCTTATTAAACAATCAAAGGACCGAGAAGGACCAACTGATCACCTTGAATCTGCTTGTCCTCTTAATCTTCCTCTCCAGAATAATCACACTGCACACTGCGGCTCCTCA
RB1_NM_000321.2_bait_11	ATCGCACCAGCGTGTCACTGCAGCAGATATGTATCTTTCTCCTGTAAGATCTCCAAAGAAAAAAGGTTCAACTACGCGTGTAAATTCTACTGCAAATGCAGAGACACAAGCAACCTCAGCCTTCCAGACCCAGAAGCCATTGAAATCTACCTCTCTTTCACTGTTTTATAAAAAAGTGTATCGGCCACTGCGGCTCCTCA
RB1_NM_000321.2_bait_12	ATCGCACCAGCGTGTATCGGCTAGCCTATCTCCGGCTAAATACACTTTGTGAACGCCTTCTGTCTGAGCACCCAGAATTAGAACATATCATCTGGACCCTTTTCCAGCACACCCTGCAGAATGAGTATGAACTCATGAGAGACAGGCATTTGGACCAAATTATGATGTGTTCCATGTATGGCATACACTGCGGCTCCTCA
RB1_NM_000321.2_bait_13	ATCGCACCAGCGTGTTGGCATATGCAAAGTGAAGAATATAGACCTTAAATTCAAAATCATTGTAACAGCATACAAGGATCTTCCTCATGCTGTTCAGGAGACATTCAAACGTGTTTTGATCAAAGAAGAGGAGTATGATTCTATTATAGTATTCTATAACTCGGTCTTCATGCAGAGACTGAAAACACTGCGGCTCCTCA
RB1_NM_000321.2_bait_14	ATCGCACCAGCGTGTTGAAAACAAATATTTTGCAGTATGCTTCCACCAGGCCCCCTACCTTGTCACCAATACCTCACATTCCTCGAAGCCCTTACAAGTTTCCTAGTTCACCCTTACGGATTCCTGGAGGGAACATCTATATTTCACCCCTGAAGAGTCCATATAAAATTTCAGAAGGTCTGCCACACTGCGGCTCCTCA
RB1_NM_000321.2_bait_15	ATCGCACCAGCGTGTTCTGCCAACACCAACAAAAATGACTCCAAGATCAAGAATCTTAGTATCAATTGGTGAATCATTCGGGACTTCTGAGAAGTTCCAGAAAATAAATCAGATGGTATGTAACAGCGACCGTGTGCTCAAAAGAAGTGCTGAAGGAAGCAACCCTCCTAAACCACTGAAAAAACCACTGCGGCTCCTCA
RB1_NM_000321.2_bait_16	ATCGCACCAGCGTGTAAAAACTACGCTTTGATATTGAAGGATCAGATGAAGCAGATGGAAGTAAACATCTCCCAGGAGAGTCCAAATTTCAGCAGAAACTGGCAGAAATGACTTCTACTCGAACACGAATGCAAAAGCAGAAAATGAATGATAGCATGGATACCTCAAACAAGGAAGAGAAATGACACTGCGGCTCCTCA
TSC1_NM_000368.3_bait_0	ATCGCACCAGCGTGTATGGCCCAACAAGCAAATGTCGGGGAGCTTCTTGCCATGCTGGACTCCCCCATGCTGGGTGTGCGGGACGACGTGACAGCTGTCTTTAAAGAGAACCTCAATTCTGACCGTGGCCCTATGCTTGTAAACACCTTGGTGGATTATTACCTGGAAACCAGCTCTCAGCCGGCCACTGCGGCTCCTCA
TSC1_NM_000368.3_bait_1	ATCGCACCAGCGTGTCGGCATTGCACATCCTGACCACCTTGCAAGAGCCACATGACAAGCACCTCTTGGACAGGATTAACGAATATGTGGGCAAAGCCGCCACTCGTTTATCCATCCTCTCGTTACTGGGTCATGTCATAAGACTGCAGCCATCTTGGAAGCATAAGCTCTCTCAAGCACCTCTTCACTGCGGCTCCTCA
TSC1_NM_000368.3_bait_2	ATCGCACCAGCGTGTCTTTTGCCTTCTTTACTAAAATGTCTCAAGATGGACACTGACGTCGTTGTCCTCACAACAGGCGTCTTGGTGTTGATAACCATGCTACCAATGATTCCACAGTCTGGGAAACAGCATCTTCTTGATTTCTTTGACATTTTTGGCCGTCTGTCATCATGGTGCCTGAAGAACACTGCGGCTCCTCA
TSC1_NM_000368.3_bait_3	ATCGCACCAGCGTGTAGAAACCAGGCCACGTGGCGGAAGTCTATCTCGTCCATCTCCATGCCAGTGTGTACGCACTCTTTCATCGCCTTTATGGAATGTACCCTTGCAACTTCGTCTCCTTTTTGCGTTCTCATTACAGTATGAAAGAAAACCTGGAGACTTTTGAAGAAGTGGTCAAGCCAATGCACTGCGGCTCCTCA
TSC1_NM_000368.3_bait_4	ATCGCACCAGCGTGTAATGATGGAGCATGTGCGAATTCATCCGGAATTAGTGACTGGATCCAAGGACCATGAACTGGACCCTCGAAGGTGGAAGAGATTAGAAACTCATGATGTTGTGATCGAGTGTGCCAAAATCTCTCTGGATCCCACAGAAGCCTCATATGAAGATGGCTATTCTGTGTCTCCACTGCGGCTCCTCA
TSC1_NM_000368.3_bait_5	ATCGCACCAGCGTGTTCTCACCAAATCTCAGCCCGCTTTCCTCATCGTTCAGCCGATGTCACCACCAGCCCTTATGCTGACACACAGAATAGCTATGGGTGTGCTACTTCTACCCCTTACTCCACGTCTCGGCTGATGTTGTTAAATATGCCAGGGCAGCTACCTCAGACTCTGAGTTCCCCATCCACTGCGGCTCCTCA
TSC1_NM_000368.3_bait_6	ATCGCACCAGCGTGTATCGACACGGCTGATAACTGAACCACCACAAGCTACTCTTTGGAGCCCATCTATGGTTTGTGGTATGACCACTCCTCCAACTTCTCCTGGAAATGTCCCACCTGATCTGTCACACCCTTACAGTAAAGTCTTTGGTACAACTGCAGGTGGAAAAGGAACTCCTCTGGGAACACTGCGGCTCCTCA
TSC1_NM_000368.3_bait_7	ATCGCACCAGCGTGTGGAACCCCAGCAACCTCTCCTCCTCCAGCCCCACTCTGTCATTCGGATGACTACGTGCACATTTCACTCCCCCAGGCCACAGTCACACCCCCCAGGAAGGAAGAGAGAATGGATTCTGCAAGACCATGTCTACACAGACAACACCATCTTCTGAATGACAGAGGATCAGACACTGCGGCTCCTCA
TSC1_NM_000368.3_bait_8	ATCGCACCAGCGTGTCAGAAGAGCCACCTGGCAGCAAAGGTTCTGTCACTCTAAGTGATCTTCCAGGGTTTTTAGGTGATCTGGCCTCTGAAGAAGATAGTATTGAAAAAGATAAAGAAGAAGCTGCAATATCTAGAGAACTTTCTGAGATCACCACAGCAGAGGCAGAGCCTGTGGTTCCTCGACACTGCGGCTCCTCA
TSC1_NM_000368.3_bait_9	ATCGCACCAGCGTGTTCGAGGAGGCTTTGACTCTCCCTTTTACCGAGACAGTCTCCCAGGTTCTCAGCGGAAGACCCACTCGGCAGCCTCCAGTTCTCAGGGCGCCAGCGTGAACCCTGAGCCTTTACACTCCTCCCTGGACAAGCTTGGGCCTGACACACCAAAGCAAGCCTTTACTCCCATAGCACTGCGGCTCCTCA
TSC1_NM_000368.3_bait_10	ATCGCACCAGCGTGTTAGACCTGCCCTGCGGCAGTGCTGATGAAAGCCCTGCGGGAGACAGGGAATGCCAGACTTCTTTGGAGACCAGTATCTTCACTCCCAGTCCTTGTAAAATTCCACCTCCGACGAGAGTGGGCTTTGGAAGCGGGCAGCCTCCCCCGTATGATCATCTTTTTGAGGTGGCACACTGCGGCTCCTCA
TSC1_NM_000368.3_bait_11	ATCGCACCAGCGTGTGGCATTGCCAAAGACAGCCCATCATTTTGTCATCAGGAAGACTGAGGAGCTGTTAAAGAAAGCAAAAGGAAACACAGAGGAAGATGGTGTGCCCTCTACCTCCCCAATGGAAGTGCTGGACAGACTGATACAGCAGGGAGCAGACGCGCACAGCAAGGAGCTGAACAAGTCACTGCGGCTCCTCA
TSC1_NM_000368.3_bait_12	ATCGCACCAGCGTGTAAGTTGCCTTTACCCAGCAAGTCTGTCGACTGGACCCACTTTGGAGGCTCTCCTCCTTCAGATGAGATCCGCACCCTCCGAGACCAGTTGCTTTTACTGCACAACCAGTTACTCTATGAGCGTTTTAAGAGGCAGCAGCATGCCCTCCGGAACAGGCGGCTCCTCCGCAACACTGCGGCTCCTCA
TSC1_NM_000368.3_bait_13	ATCGCACCAGCGTGTGCAAGGTGATCAAAGCAGCAGCTCTGGAGGAACATAATGCTGCCATGAAAGATCAGTTGAAGTTACAAGAGAAGGACATCCAGATGTGGAAGGTTAGTCTGCAGAAAGAACAAGCTAGATACAATCAGCTCCAGGAGCAGCGTGACACTATGGTAACCAAGCTCCACAGCCACTGCGGCTCCTCA
TSC1_NM_000368.3_bait_14	ATCGCACCAGCGTGTAGCCAGATCAGACAGCTGCAGCATGACCGAGAGGAATTCTACAACCAGAGCCAGGAATTACAGACGAAGCTGGAGGACTGCAGGAACATGATTGCGGAGCTGCGGATAGAACTGAAGAAGGCCAACAACAAGGTGTGTCACACTGAGCTGCTGCTCAGTCAGGTTTCCCACACTGCGGCTCCTCA
TSC1_NM_000368.3_bait_15	ATCGCACCAGCGTGTCCCAAAAGCTCTCAAACAGTGAGTCGGTCCAGCAGCAGATGGAGTTCTTGAACAGGCAGCTGTTGGTTCTTGGGGAGGTCAACGAGCTCTATTTGGAACAACTGCAGAACAAGCACTCAGATACCACAAAGGAAGTAGAAATGATGAAAGCCGCCTATCGGAAAGAGCTACACTGCGGCTCCTCA
TSC1_NM_000368.3_bait_16	ATCGCACCAGCGTGTGCTAGAAAAAAACAGAAGCCATGTTCTCCAGCAGACTCAGAGGCTTGATACCTCCCAAAAACGGATTTTGGAACTGGAATCTCACCTGGCCAAGAAAGACCACCTTCTTTTGGAACAGAAGAAATATCTAGAGGATGTCAAACTCCAGGCAAGAGGACAGCTGCAGGCCGCACTGCGGCTCCTCA
TSC1_NM_000368.3_bait_17	ATCGCACCAGCGTGTGCCGCAGAGAGCAGGTATGAGGCTCAGAAAAGGATAACCCAGGTGTTTGAATTGGAGATCTTAGATTTATATGGCAGGTTGGAGAAAGATGGCCTCCTGAAAAAACTTGAAGAAGAAAAAGCAGAAGCAGCTGAAGCAGCAGAAGAAAGGCTTGACTGTTGTAATGACGGCACTGCGGCTCCTCA
TSC1_NM_000368.3_bait_18	ATCGCACCAGCGTGTCGGGTGCTCAGATTCCATGGTAGGGCACAATGAAGAGGCATCTGGCCACAACGGTGAGACCAAGACCCCCAGGCCCAGCAGCGCCCGGGGCAGTAGTGGAAGCAGAGGTGGTGGAGGCAGCAGCAGCAGCAGCAGCGAGCTTTCTACCCCAGAGAAACCCCCACACCAGACACTGCGGCTCCTCA
TSC1_NM_000368.3_bait_19	ATCGCACCAGCGTGTCAGAGGGCAGGCCCATTCAGCAGTCGGTGGGAGACGACTATGGGAGAAGCGTCTGCCAGCATCCCCACCACTGTGGGCTCACTTCCCAGTTCAAAAAGCTTCCTGGGTATGAAGGCTCGAGAGTTATTTCGTAATAAGAGCGAGAGCCAGTGTGATGAGGACGGCATGACCACTGCGGCTCCTCA
TSC1_NM_000368.3_bait_20	ATCGCACCAGCGTGTTGACCAGTAGCCTTTCTGAGAGCCTAAAGACAGAACTGGGCAAAGACTTGGGTGTGGAAGCCAAGATTCCCCTGAACCTAGATGGCCCTCACCCGTCTCCCCCGACCCCGGACAGTGTTGGACAGCTACATATCATGGACTACAATGAGACTCATCATGAACACAGCTAACACTGCGGCTCCTCA
TSHR_NM_000369.2_bait_0	ATCGCACCAGCGTGTATGAGGCCGGCGGACTTGCTGCAGCTGGTGCTGCTGCTCGACCTGCCCAGGGACCTGGGCGGAATGGGGTGTTCGTCTCCACCCTGCGAGTGCCATCAGGAGGAGGACTTCAGAGTCACCTGCAAGGATATTCAACGCATCCCCAGCTTACCGCCCAGTACGCAGACTCTCACTGCGGCTCCTCA
TSHR_NM_000369.2_bait_1	ATCGCACCAGCGTGTAGACTCTGAAGCTTATTGAGACTCACCTGAGAACTATTCCAAGTCATGCATTTTCTAATCTGCCCAATATTTCCAGAATCTACGTATCTATAGATGTGACTCTGCAGCAGCTGGAATCACACTCCTTCTACAATTTGAGTAAAGTGACTCACATAGAAATTCGGAATACCCACTGCGGCTCCTCA
TSHR_NM_000369.2_bait_2	ATCGCACCAGCGTGTAATACCAGGAACTTAACTTACATAGACCCTGATGCCCTCAAAGAGCTCCCCCTCCTAAAGTTCCTTGGCATTTTCAACACTGGACTTAAAATGTTCCCTGACCTGACCAAAGTTTATTCCACTGATATATTCTTTATACTTGAAATTACAGACAACCCTTACATGACGTCCACTGCGGCTCCTCA
TSHR_NM_000369.2_bait_3	ATCGCACCAGCGTGTTGACGTCAATCCCTGTGAATGCTTTTCAGGGACTATGCAATGAAACCTTGACACTGAAGCTGTACAACAATGGCTTTACTTCAGTCCAAGGATATGCTTTCAATGGGACAAAGCTGGATGCTGTTTACCTAAACAAGAATAAATACCTGACAGTTATTGACAAAGATGCACACTGCGGCTCCTCA
TSHR_NM_000369.2_bait_4	ATCGCACCAGCGTGTGATGCATTTGGAGGAGTATACAGTGGACCAAGCTTGCTGGACGTGTCTCAAACCAGTGTCACTGCCCTTCCATCCAAAGGCCTGGAGCACCTGAAGGAACTGATAGCAAGAAACACCTGGACTCTTAAGAAACTTCCACTTTCCTTGAGTTTCCTTCACCTCACACGGGCCACTGCGGCTCCTCA
TSHR_NM_000369.2_bait_5	ATCGCACCAGCGTGTCACGGGCTGACCTTTCTTACCCAAGCCACTGCTGTGCTTTTAAGAATCAGAAGAAAATCAGAGGAATCCTTGAGTCCTTGATGTGTAATGAGAGCAGTATGCAGAGCTTGCGCCAGAGAAAATCTGTGAATGCCTTGAATAGCCCCCTCCACCAGGAATATGAAGAGAATCACTGCGGCTCCTCA
TSHR_NM_000369.2_bait_6	ATCGCACCAGCGTGTGAGAATCTGGGTGACAGCATTGTTGGGTACAAGGAAAAGTCCAAGTTCCAGGATACTCATAACAACGCTCATTATTACGTCTTCTTTGAAGAACAAGAGGATGAGATCATTGGTTTTGGCCAGGAGCTCAAAAACCCCCAGGAAGAGACTCTACAAGCTTTTGACAGCCACACTGCGGCTCCTCA
TSHR_NM_000369.2_bait_7	ATCGCACCAGCGTGTACAGCCATTATGACTACACCATATGTGGGGACAGTGAAGACATGGTGTGTACCCCCAAGTCCGATGAGTTCAACCCGTGTGAAGACATAATGGGCTACAAGTTCCTGAGAATTGTGGTGTGGTTCGTTAGTCTGCTGGCTCTCCTGGGCAATGTCTTTGTCCTGCTTATTCACTGCGGCTCCTCA
TSHR_NM_000369.2_bait_8	ATCGCACCAGCGTGTCTTATTCTCCTCACCAGCCACTACAAACTGAACGTCCCCCGCTTTCTCATGTGCAACCTGGCCTTTGCGGATTTCTGCATGGGGATGTACCTGCTCCTCATCGCCTCTGTAGACCTCTACACTCACTCTGAGTACTACAACCATGCCATCGACTGGCAGACAGGCCCTGGCACTGCGGCTCCTCA
TSHR_NM_000369.2_bait_9	ATCGCACCAGCGTGTGCCCTGGGTGCAACACGGCTGGTTTCTTCACTGTCTTTGCAAGCGAGTTATCGGTGTATACGCTGACGGTCATCACCCTGGAGCGCTGGTATGCCATCACCTTCGCCATGCGCCTGGACCGGAAGATCCGCCTCAGGCACGCATGTGCCATCATGGTTGGGGGCTGGGTTCACTGCGGCTCCTCA
TSHR_NM_000369.2_bait_10	ATCGCACCAGCGTGTTGGGTTTGCTGCTTCCTTCTCGCCCTGCTTCCTTTGGTGGGAATAAGTAGCTATGCCAAAGTCAGTATCTGCCTGCCCATGGACACCGAGACCCCTCTTGCTCTGGCATATATTGTTTTTGTTCTGACGCTCAACATAGTTGCCTTCGTCATCGTCTGCTGCTGTTATGTCACTGCGGCTCCTCA
TSHR_NM_000369.2_bait_11	ATCGCACCAGCGTGTGTTATGTGAAGATCTACATCACAGTCCGAAATCCGCAGTACAACCCAGGGGACAAAGATACCAAAATTGCCAAGAGGATGGCTGTGTTGATCTTCACCGACTTCATATGCATGGCCCCAATCTCATTCTATGCTCTGTCAGCAATTCTGAACAAGCCTCTCATCACTGTTCACTGCGGCTCCTCA
TSHR_NM_000369.2_bait_12	ATCGCACCAGCGTGTACTGTTAGCAACTCCAAAATCTTGCTGGTACTCTTCTATCCACTTAACTCCTGTGCCAATCCATTCCTCTATGCTATTTTCACCAAGGCCTTCCAGAGGGATGTGTTCATCCTACTCAGCAAGTTTGGCATCTGTAAACGCCAGGCTCAGGCATACCGGGGGCAGAGGGTCACTGCGGCTCCTCA
TSHR_NM_000369.2_bait_13	ATCGCACCAGCGTGTAGAGGGTTCCTCCAAAGAACAGCACTGATATTCAGGTTCAAAAGGTTACCCACGAGATGAGGCAGGGTCTCCACAACATGGAAGATGTCTATGAACTGATTGAAAACTCCCATCTAACCCCAAAGAAGCAAGGCCAAATCTCAGAAGAGTATATGCAAACGGTTTTGTAACACTGCGGCTCCTCA
VDR_NM_000376.2_bait_0	ATCGCACCAGCGTGTATGGAGGCAATGGCGGCCAGCACTTCCCTGCCTGACCCTGGAGACTTTGACCGGAACGTGCCCCGGATCTGTGGGGTGTGTGGAGACCGAGCCACTGGCTTTCACTTCAATGCTATGACCTGTGAAGGCTGCAAAGGCTTCTTCAGGCGAAGCATGAAGCGGAAGGCACTCACTGCGGCTCCTCA
VDR_NM_000376.2_bait_1	ATCGCACCAGCGTGTCGGAAGGCACTATTCACCTGCCCCTTCAACGGGGACTGCCGCATCACCAAGGACAACCGACGCCACTGCCAGGCCTGCCGGCTCAAACGCTGTGTGGACATCGGCATGATGAAGGAGTTCATTCTGACAGATGAGGAAGTGCAGAGGAAGCGGGAGATGATCCTGAAGCGCACTGCGGCTCCTCA
VDR_NM_000376.2_bait_2	ATCGCACCAGCGTGTATCCTGAAGCGGAAGGAGGAGGAGGCCTTGAAGGACAGTCTGCGGCCCAAGCTGTCTGAGGAGCAGCAGCGCATCATTGCCATACTGCTGGACGCCCACCATAAGACCTACGACCCCACCTACTCCGACTTCTGCCAGTTCCGGCCTCCAGTTCGTGTGAATGATGGTGGCACTGCGGCTCCTCA
VDR_NM_000376.2_bait_3	ATCGCACCAGCGTGTAATGATGGTGGAGGGAGCCATCCTTCCAGGCCCAACTCCAGACACACTCCCAGCTTCTCTGGGGACTCCTCCTCCTCCTGCTCAGATCACTGTATCACCTCTTCAGACATGATGGACTCGTCCAGCTTCTCCAATCTGGATCTGAGTGAAGAAGATTCAGATGACCCTTCCACTGCGGCTCCTCA
VDR_NM_000376.2_bait_4	ATCGCACCAGCGTGTATGACCCTTCTGTGACCCTAGAGCTGTCCCAGCTCTCCATGCTGCCCCACCTGGCTGACCTGGTCAGTTACAGCATCCAAAAGGTCATTGGCTTTGCTAAGATGATACCAGGATTCAGAGACCTCACCTCTGAGGACCAGATCGTACTGCTGAAGTCAAGTGCCATTGAGCACTGCGGCTCCTCA
VDR_NM_000376.2_bait_5	ATCGCACCAGCGTGTGTGCCATTGAGGTCATCATGTTGCGCTCCAATGAGTCCTTCACCATGGACGACATGTCCTGGACCTGTGGCAACCAAGACTACAAGTACCGCGTCAGTGACGTGACCAAAGCCGGACACAGCCTGGAGCTGATTGAGCCCCTCATCAAGTTCCAGGTGGGACTGAAGAAGCACTGCGGCTCCTCA
VDR_NM_000376.2_bait_6	ATCGCACCAGCGTGTGACTGAAGAAGCTGAACTTGCATGAGGAGGAGCATGTCCTGCTCATGGCCATCTGCATCGTCTCCCCAGATCGTCCTGGGGTGCAGGACGCCGCGCTGATTGAGGCCATCCAGGACCGCCTGTCCAACACACTGCAGACGTACATCCGCTGCCGCCACCCGCCCCCGGGCCACTGCGGCTCCTCA
VDR_NM_000376.2_bait_7	ATCGCACCAGCGTGTCGCCCCCGGGCAGCCACCTGCTCTATGCCAAGATGATCCAGAAGCTAGCCGACCTGCGCAGCCTCAATGAGGAGCACTCCAAGCAGTACCGCTGCCTCTCCTTCCAGCCTGAGTGCAGCATGAAGCTAACGCCCCTTGTGCTCGAAGTGTTTGGCAATGAGATCTCCTGACACTGCGGCTCCTCA
WT1_NM_000378.3_bait_0	ATCGCACCAGCGTGTCTGCAGGACCCGGCTTCCACGTGTGTCCCGGAGCCGGCGTCTCAGCACACGCTCCGCTCCGGGCCTGGGTGCCTACAGCAGCCAGAGCAGCAGGGAGTCCGGGACCCGGGCGGCATCTGGGCCAAGTTAGGCGCCGCCGAGGCCAGCGCTGAACGTCTCCAGGGCCGGAGCACTGCGGCTCCTCA
WT1_NM_000378.3_bait_1	ATCGCACCAGCGTGTGGAGGAGCCGCGGGGCGTCCGGGTCTGAGCCGCAGCAAATGGGCTCCGACGTGCGGGACCTGAACGCGCTGCTGCCCGCCGTCCCCTCCCTGGGTGGCGGCGGCGGCTGTGCCCTGCCTGTGAGCGGCGCGGCGCAGTGGGCGCCGGTGCTGGACTTTGCGCCCCCGGGCCACTGCGGCTCCTCA
WT1_NM_000378.3_bait_2	ATCGCACCAGCGTGTCGGGCGCTTCGGCTTACGGGTCGTTGGGCGGCCCCGCGCCGCCACCGGCTCCGCCGCCACCCCCGCCGCCGCCGCCTCACTCCTTCATCAAACAGGAGCCGAGCTGGGGCGGCGCGGAGCCGCACGAGGAGCAGTGCCTGAGCGCCTTCACTGTCCACTTTTCCGGCCAGCACTGCGGCTCCTCA
WT1_NM_000378.3_bait_3	ATCGCACCAGCGTGTCCAGTTCACTGGCACAGCCGGAGCCTGTCGCTACGGGCCCTTCGGTCCTCCTCCGCCCAGCCAGGCGTCATCCGGCCAGGCCAGGATGTTTCCTAACGCGCCCTACCTGCCCAGCTGCCTCGAGAGCCAGCCCGCTATTCGCAATCAGGGTTACAGCACGGTCACCTTCGCACTGCGGCTCCTCA
WT1_NM_000378.3_bait_4	ATCGCACCAGCGTGTCTTCGACGGGACGCCCAGCTACGGTCACACGCCCTCGCACCATGCGGCGCAGTTCCCCAACCACTCATTCAAGCATGAGGATCCCATGGGCCAGCAGGGCTCGCTGGGTGAGCAGCAGTACTCGGTGCCGCCCCCGGTCTATGGCTGCCACACCCCCACCGACAGCTGCACACTGCGGCTCCTCA
WT1_NM_000378.3_bait_5	ATCGCACCAGCGTGTTGCACCGGCAGCCAGGCTTTGCTGCTGAGGACGCCCTACAGCAGTGACAATTTATACCAAATGACATCCCAGCTTGAATGCATGACCTGGAATCAGATGAACTTAGGAGCCACCTTAAAGGGCCACAGCACAGGGTACGAGAGCGATAACCACACAACGCCCATCCTCTGCACTGCGGCTCCTCA
WT1_NM_000378.3_bait_6	ATCGCACCAGCGTGTCTCTGCGGAGCCCAATACAGAATACACACGCACGGTGTCTTCAGAGGCATTCAGGATGTGCGACGTGTGCCTGGAGTAGCCCCGACTCTTGTACGGTCGGCATCTGAGACCAGTGAGAAACGCCCCTTCATGTGTGCTTACCCAGGCTGCAATAAGAGATATTTTAAGCTCACTGCGGCTCCTCA
WT1_NM_000378.3_bait_7	ATCGCACCAGCGTGTAGCTGTCCCACTTACAGATGCACAGCAGGAAGCACACTGGTGAGAAACCATACCAGTGTGACTTCAAGGACTGTGAACGAAGGTTTTCTCGTTCAGACCAGCTCAAAAGACACCAAAGGAGACATACAGGTGTGAAACCATTCCAGTGTAAAACTTGTCAGCGAAAGTTCCACTGCGGCTCCTCA
WT1_NM_000378.3_bait_8	ATCGCACCAGCGTGTAGTTCTCCCGGTCCGACCACCTGAAGACCCACACCAGGACTCATACAGGTGAAAAGCCCTTCAGCTGTCGGTGGCCAAGTTGTCAGAAAAAGTTTGCCCGGTCAGATGAATTAGTCCGCCATCACAACATGCATCAGAGAAACATGACCAAACTCCAGCTGGCGCTTTGACACTGCGGCTCCTCA
XPA_NM_000380.3_bait_0	ATCGCACCAGCGTGTATGGCGGCGGCCGACGGGGCTTTGCCGGAGGCGGCGGCTTTAGAGCAACCCGCGGAGCTGCCTGCCTCGGTGCGGGCGAGTATCGAGCGGAAGCGGCAGCGGGCACTGATGCTGCGCCAGGCCCGGCTGGCTGCCCGGCCCTACTCGGCGACGGCGGCTGCGGCTACTGGCACTGCGGCTCCTCA
XPA_NM_000380.3_bait_1	ATCGCACCAGCGTGTCTACTGGAGGCATGGCTAATGTAAAAGCAGCCCCAAAGATAATTGACACAGGAGGAGGCTTCATTTTAGAAGAGGAAGAAGAAGAAGAACAGAAAATTGGAAAAGTTGTTCATCAACCAGGACCTGTTATGGAATTTGATTATGTAATATGCGAAGAATGTGGGAAAGAACACTGCGGCTCCTCA
XPA_NM_000380.3_bait_2	ATCGCACCAGCGTGTGAAAGAATTTATGGATTCTTATCTTATGAACCACTTTGATTTGCCAACTTGTGATAACTGCAGAGATGCTGATGATAAACACAAGCTTATAACCAAAACAGAGGCAAAACAAGAATATCTTCTGAAAGACTGTGATTTAGAAAAAAGAGAGCCACCTCTTAAATTTATTGCACTGCGGCTCCTCA
XPA_NM_000380.3_bait_3	ATCGCACCAGCGTGTTTTATTGTGAAGAAGAATCCACATCATTCACAATGGGGTGATATGAAACTCTACTTAAAGTTACAGATTGTGAAGAGGTCTCTTGAAGTTTGGGGTAGTCAAGAAGCATTAGAAGAAGCAAAGGAAGTCCGACAGGAAAACCGAGAAAAAATGAAACAGAAGAAATTTGACACTGCGGCTCCTCA
XPA_NM_000380.3_bait_4	ATCGCACCAGCGTGTAATTTGATAAAAAAGTAAAAGAATTGCGGCGAGCAGTAAGAAGCAGCGTGTGGAAAAGGGAGACGATTGTTCATCAACATGAGTATGGACCAGAAGAAAACCTAGAAGATGACATGTACCGTAAGACTTGTACTATGTGTGGCCATGAACTGACATATGAAAAAATGTGACACTGCGGCTCCTCA
ERCC2_NM_000400.2_bait_0	ATCGCACCAGCGTGTATGAAGCTCAACGTGGACGGGCTCCTGGTCTACTTCCCGTACGACTACATCTACCCCGAGCAGTTCTCCTACATGCGGGAGCTCAAACGCACGCTGGACGCCAAGGGTCATGGAGTCCTGGAGATGCCCTCAGGCACCGGGAAGACAGTATCCCTGTTGGCCCTGATCATCACTGCGGCTCCTCA
ERCC2_NM_000400.2_bait_1	ATCGCACCAGCGTGTTGATCATGGCATACCAGAGAGCATATCCGCTGGAGGTGACCAAACTCATCTACTGCTCAAGAACTGTGCCAGAGATTGAGAAGGTGATTGAAGAGCTTCGAAAGTTGCTCAACTTCTATGAGAAGCAGGAGGGCGAGAAGCTGCCGTTTCTGGGACTGGCTCTGAGCTCCCACTGCGGCTCCTCA
ERCC2_NM_000400.2_bait_2	ATCGCACCAGCGTGTTGAGCTCCCGCAAAAACTTGTGTATTCACCCTGAGGTGACACCCCTGCGCTTTGGGAAGGACGTCGATGGGAAATGCCACAGCCTCACAGCCTCCTATGTGCGGGCGCAGTACCAGCATGACACCAGCCTGCCCCACTGCCGATTCTATGAGGAATTTGATGCCCATGGGCACTGCGGCTCCTCA
ERCC2_NM_000400.2_bait_3	ATCGCACCAGCGTGTCCATGGGCGTGAGGTGCCCCTCCCCGCTGGCATCTACAACCTGGATGACCTGAAGGCCCTGGGGCGGCGCCAGGGCTGGTGCCCATACTTCCTTGCTCGATACTCAATCCTGCATGCCAATGTGGTGGTTTATAGCTACCACTACCTCCTGGACCCCAAGATTGCAGACCCACTGCGGCTCCTCA
ERCC2_NM_000400.2_bait_4	ATCGCACCAGCGTGTTGCAGACCTGGTGTCCAAGGAACTGGCCCGCAAGGCCGTCGTGGTCTTCGACGAGGCCCACAACATTGACAACGTCTGCATCGACTCCATGAGCGTCAACCTCACCCGCCGGACCCTTGACCGGTGCCAGGGCAACCTGGAGACCCTGCAGAAGACGGTGCTCAGGATCACACTGCGGCTCCTCA
ERCC2_NM_000400.2_bait_5	ATCGCACCAGCGTGTAGGATCAAAGAGACAGACGAGCAGCGCCTGCGGGACGAGTACCGGCGTCTGGTGGAGGGGCTGCGGGAGGCCAGCGCCGCCCGGGAGACGGACGCCCACCTGGCCAACCCCGTGCTGCCCGACGAAGTGCTGCAGGAGGCAGTGCCTGGCTCCATCCGCACGGCCGAGCACACTGCGGCTCCTCA
ERCC2_NM_000400.2_bait_6	ATCGCACCAGCGTGTGCCGAGCATTTCCTGGGCTTCCTGAGGCGGCTGCTGGAGTACGTGAAGTGGCGGCTGCGTGTGCAGCATGTGGTGCAGGAGAGCCCGCCCGCCTTCCTGAGCGGCCTGGCCCAGCGCGTGTGCATCCAGCGCAAGCCCCTCAGATTCTGTGCTGAACGCCTCCGGTCCCTCACTGCGGCTCCTCA
ERCC2_NM_000400.2_bait_7	ATCGCACCAGCGTGTGGTCCCTGCTGCATACTCTGGAGATCACCGACCTTGCTGACTTCTCCCCGCTCACCCTCCTTGCTAACTTTGCCACCCTTGTCAGCACCTACGCCAAAGGCTTCACCATCATCATCGAGCCCTTTGACGACAGAACCCCGACCATTGCCAACCCCATCCTGCACTTCAGCCACTGCGGCTCCTCA
ERCC2_NM_000400.2_bait_8	ATCGCACCAGCGTGTACTTCAGCTGCATGGACGCCTCGCTGGCCATCAAACCCGTATTTGAGCGTTTCCAGTCTGTCATCATCACATCTGGGACACTGTCCCCGCTGGACATCTACCCCAAGATCCTGGACTTCCACCCCGTCACCATGGCAACCTTCACCATGACGCTGGCACGGGTCTGCCTCCACTGCGGCTCCTCA
ERCC2_NM_000400.2_bait_9	ATCGCACCAGCGTGTCTGCCTCTGCCCTATGATCATCGGCCGTGGCAATGACCAGGTGGCCATCAGCTCCAAATTTGAGACCCGGGAGGATATTGCTGTGATCCGGAACTATGGGAACCTCCTGCTGGAGATGTCCGCTGTGGTCCCTGATGGCATCGTGGCCTTCTTCACCAGCTACCAGTACACACTGCGGCTCCTCA
ERCC2_NM_000400.2_bait_10	ATCGCACCAGCGTGTCCAGTACATGGAGAGCACCGTGGCCTCCTGGTATGAGCAGGGGATCCTTGAGAACATCCAGAGGAACAAGCTGCTCTTTATTGAGACCCAGGATGGTGCCGAAACCAGTGTCGCCCTGGAGAAGTACCAGGAGGCCTGCGAGAATGGCCGCGGGGCCATCCTGCTGTCAGCACTGCGGCTCCTCA
ERCC2_NM_000400.2_bait_11	ATCGCACCAGCGTGTCTGTCAGTGGCCCGGGGCAAAGTGTCCGAGGGAATCGACTTTGTGCACCACTACGGGCGGGCCGTCATCATGTTTGGCGTCCCCTACGTCTACACACAGAGCCGCATTCTCAAGGCGCGGCTGGAATACCTGCGGGACCAGTTCCAGATTCGTGAGAATGACTTTCTTACCACTGCGGCTCCTCA
ERCC2_NM_000400.2_bait_12	ATCGCACCAGCGTGTTTTCTTACCTTCGATGCCATGCGCCACGCGGCCCAGTGTGTGGGTCGGGCCATCAGGGGCAAGACGGACTACGGCCTCATGGTCTTTGCCGACAAGCGGTTTGCCCGTGGGGACAAGCGGGGGAAGCTGCCCCGCTGGATCCAGGAGCACCTCACAGATGCCAACCTCAACACTGCGGCTCCTCA
ERCC2_NM_000400.2_bait_13	ATCGCACCAGCGTGTACCTCAACCTGACCGTGGACGAGGGTGTCCAGGTGGCCAAGTACTTCCTGCGGCAGATGGCACAGCCCTTCCACCGGGAGGATCAGCTGGGCCTGTCCCTGCTCAGCCTGGAGCAGCTAGAATCAGAGGAGACGCTGAAGAGGATAGAGCAGATTGCTCAGCAGCTCTGACACTGCGGCTCCTCA
EXT2_NM_000401.2_bait_0	ATCGCACCAGCGTGTATGTGTGCGTCGGTCAAGTATAATATCCGGGGTCCTGCCCTCATCCCAAGAATGAAGACCAAGCACCGAATCTACTATATCACCCTCTTCTCCATTGTCCTCCTGGGCCTCATTGCCACTGGCATGTTTCAGTTTTGGCCCCATTCTATCGAGTCCTCAAATGACTGGAACACTGCGGCTCCTCA
EXT2_NM_000401.2_bait_1	ATCGCACCAGCGTGTGGAATGTAGAGAAGCGCAGCATCCGTGATGTGCCGGTTGTTAGGCTGCCAGCCGACAGTCCCATCCCAGAGCGGGGGGATCTCAGTTGCAGAATGCACACGTGTTTTGATGTCTATCGCTGTGGCTTCAACCCAAAGAACAAAATCAAGGTGTATATCTATGCTCTGAAACACTGCGGCTCCTCA
EXT2_NM_000401.2_bait_2	ATCGCACCAGCGTGTTGAAAAAGTACGTGGATGACTTTGGCGTCTCTGTCAGCAACACCATCTCCCGGGAGTATAATGAACTGCTCATGGCCATCTCAGACAGTGACTACTACACTGATGACATCAACCGGGCCTGTCTGTTTGTTCCCTCCATCGATGTGCTTAACCAGAACACACTGCGCATCCACTGCGGCTCCTCA
EXT2_NM_000401.2_bait_3	ATCGCACCAGCGTGTCATCAAGGAGACAGCACAAGCGATGGCCCAGCTCTCTAGGTGGGATCGAGGTACGAATCACCTGTTGTTCAACATGTTGCCTGGAGGTCCCCCAGATTATAACACAGCCCTGGATGTCCCCAGAGACAGGGCCCTGTTGGCTGGTGGCGGCTTTTCTACGTGGACTTACCCACTGCGGCTCCTCA
EXT2_NM_000401.2_bait_4	ATCGCACCAGCGTGTTTACCGGCAAGGCTACGATGTCAGCATTCCTGTCTATAGTCCACTGTCAGCTGAGGTGGATCTTCCAGAGAAAGGACCAGGTCCACGGCAATACTTCCTCCTGTCATCTCAGGTGGGTCTCCATCCTGAGTACAGAGAGGACCTAGAAGCCCTCCAGGTCAAACATGGAGCACTGCGGCTCCTCA
EXT2_NM_000401.2_bait_5	ATCGCACCAGCGTGTGGAGAGTCAGTGTTAGTACTCGATAAATGCACCAACCTCTCAGAGGGTGTCCTTTCTGTCCGTAAGCGCTGCCACAAGCACCAGGTCTTCGATTACCCACAGGTGCTACAGGAGGCTACTTTCTGTGTGGTTCTTCGTGGAGCTCGGCTGGGCCAGGCAGTATTGAGCGACACTGCGGCTCCTCA
EXT2_NM_000401.2_bait_6	ATCGCACCAGCGTGTGCGATGTGTTACAAGCTGGCTGTGTCCCGGTTGTCATTGCAGACTCCTATATTTTGCCTTTCTCTGAAGTTCTTGACTGGAAGAGAGCATCTGTGGTTGTACCAGAAGAAAAGATGTCAGATGTGTACAGTATTTTGCAGAGCATCCCCCAAAGACAGATTGAAGAAATGCACTGCGGCTCCTCA
EXT2_NM_000401.2_bait_7	ATCGCACCAGCGTGTAAATGCAGAGACAGGCCCGGTGGTTCTGGGAAGCGTACTTCCAGTCAATTAAAGCCATTGCCCTGGCCACCCTGCAGATTATCAATGACCGGATCTATCCATATGCTGCCATCTCCTATGAAGAATGGAATGACCCTCCTGCTGTGAAGTGGGGCAGCGTGAGCAATCCACACTGCGGCTCCTCA
EXT2_NM_000401.2_bait_8	ATCGCACCAGCGTGTTCCACTCTTCCTCCCGCTGATCCCACCACAGTCTCAAGGGTTCACCGCCATAGTCCTCACCTACGACCGAGTAGAGAGCCTCTTCCGGGTCATCACTGAAGTGTCCAAGGTGCCCAGTCTATCCAAACTACTTGTCGTCTGGAATAATCAGAATAAAAACCCTCCAGAAGCACTGCGGCTCCTCA
EXT2_NM_000401.2_bait_9	ATCGCACCAGCGTGTAGAAGATTCTCTCTGGCCCAAAATCCGGGTTCCATTAAAAGTTGTGAGGACTGCTGAAAACAAGTTAAGTAACCGTTTCTTCCCTTATGATGAAATCGAGACAGAAGCTGTTCTGGCCATTGATGATGATATCATTATGCTGACCTCTGACGAGCTGCAATTTGGTTATGCACTGCGGCTCCTCA
EXT2_NM_000401.2_bait_10	ATCGCACCAGCGTGTTATGAGGTCTGGCGGGAATTTCCTGACCGGTTGGTGGGTTACCCGGGTCGTCTGCATCTCTGGGACCATGAGATGAATAAGTGGAAGTATGAGTCTGAGTGGACGAATGAAGTGTCCATGGTGCTCACTGGGGCAGCTTTTTATCACAAGTATTTTAATTACCTGTATACCACTGCGGCTCCTCA
EXT2_NM_000401.2_bait_11	ATCGCACCAGCGTGTTATACCTACAAAATGCCTGGGGATATCAAGAACTGGGTAGATGCTCATATGAACTGTGAAGATATTGCCATGAACTTCCTGGTGGCCAACGTCACGGGAAAAGCAGTTATCAAGGTAACCCCACGAAAGAAATTCAAGTGTCCTGAGTGCACAGCCATAGATGGGCTTTCCACTGCGGCTCCTCA
EXT2_NM_000401.2_bait_12	ATCGCACCAGCGTGTTTTCACTAGACCAAACACACATGGTGGAGAGGTCAGAGTGCATCAACAAGTTTGCTTCAGTCTTCGGGACCATGCCTCTCAAGGTGGTGGAACACCGAGCTGACCCTGTCCTGTACAAAGATGACTTTCCTGAGAAGCTGAAGAGCTTCCCCAACATTGGCAGCTTATGACACTGCGGCTCCTCA
STK11_NM_000455.4_bait_0	ATCGCACCAGCGTGTATGGAGGTGGTGGACCCGCAGCAGCTGGGCATGTTCACGGAGGGCGAGCTGATGTCGGTGGGTATGGACACGTTCATCCACCGCATCGACTCCACCGAGGTCATCTACCAGCCGCGCCGCAAGCGGGCCAAGCTCATCGGCAAGTACCTGATGGGGGACCTGCTGGGGGACACTGCGGCTCCTCA
STK11_NM_000455.4_bait_1	ATCGCACCAGCGTGTCTGGGGGAAGGCTCTTACGGCAAGGTGAAGGAGGTGCTGGACTCGGAGACGCTGTGCAGGAGGGCCGTCAAGATCCTCAAGAAGAAGAAGTTGCGAAGGATCCCCAACGGGGAGGCCAACGTGAAGAAGGAAATTCAACTACTGAGGAGGTTACGGCACAAAAATGTCATCACTGCGGCTCCTCA
STK11_NM_000455.4_bait_2	ATCGCACCAGCGTGTAAATGTCATCCAGCTGGTGGATGTGTTATACAACGAAGAGAAGCAGAAAATGTATATGGTGATGGAGTACTGCGTGTGTGGCATGCAGGAAATGCTGGACAGCGTGCCGGAGAAGCGTTTCCCAGTGTGCCAGGCCCACGGGTACTTCTGTCAGCTGATTGACGGCCTGGCACTGCGGCTCCTCA
STK11_NM_000455.4_bait_3	ATCGCACCAGCGTGTCGGCCTGGAGTACCTGCATAGCCAGGGCATTGTGCACAAGGACATCAAGCCGGGGAACCTGCTGCTCACCACCGGTGGCACCCTCAAAATCTCCGACCTGGGCGTGGCCGAGGCACTGCACCCGTTCGCGGCGGACGACACCTGCCGGACCAGCCAGGGCTCCCCGGCTTCACTGCGGCTCCTCA
STK11_NM_000455.4_bait_4	ATCGCACCAGCGTGTCCCGGCTTTCCAGCCGCCCGAGATTGCCAACGGCCTGGACACCTTCTCCGGCTTCAAGGTGGACATCTGGTCGGCTGGGGTCACCCTCTACAACATCACCACGGGTCTGTACCCCTTCGAAGGGGACAACATCTACAAGTTGTTTGAGAACATCGGGAAGGGGAGCTACGCACTGCGGCTCCTCA
STK11_NM_000455.4_bait_5	ATCGCACCAGCGTGTGAGCTACGCCATCCCGGGCGACTGTGGCCCCCCGCTCTCTGACCTGCTGAAAGGGATGCTTGAGTACGAACCGGCCAAGAGGTTCTCCATCCGGCAGATCCGGCAGCACAGCTGGTTCCGGAAGAAACATCCTCCGGCTGAAGCACCAGTGCCCATCCCACCGAGCCCAGCACTGCGGCTCCTCA
STK11_NM_000455.4_bait_6	ATCGCACCAGCGTGTCGAGCCCAGACACCAAGGACCGGTGGCGCAGCATGACTGTGGTGCCGTACTTGGAGGACCTGCACGGCGCGGACGAGGACGAGGACCTCTTCGACATCGAGGATGACATCATCTACACTCAGGACTTCACGGTGCCCGGACAGGTCCCAGAAGAGGAGGCCAGTCACAATCACTGCGGCTCCTCA
STK11_NM_000455.4_bait_7	ATCGCACCAGCGTGTGTCACAATGGACAGCGCCGGGGCCTCCCCAAGGCCGTGTGTATGAACGGCACAGAGGCGGCGCAGCTGAGCACCAAATCCAGGGCGGAGGGCCGGGCCCCCAACCCTGCCCGCAAGGCCTGCTCCGCCAGCAGCAAGATCCGCCGGCTGTCGGCCTGCAAGCAGCAGTGACACTGCGGCTCCTCA
HNF4A_NM_000457.3_bait_0	ATCGCACCAGCGTGTATGCGACTCTCCAAAACCCTCGTCGACATGGACATGGCCGACTACAGTGCTGCACTGGACCCAGCCTACACCACCCTGGAATTTGAGAATGTGCAGGTGTTGACGATGGGCAATGACACGTCCCCATCAGAAGGCACCAACCTCAACGCGCCCAACAGCCTGGGTGTCAGCACTGCGGCTCCTCA
HNF4A_NM_000457.3_bait_1	ATCGCACCAGCGTGTGCCTGGGTGTCAGCGCCCTGTGTGCCATCTGCGGGGACCGGGCCACGGGCAAACACTACGGTGCCTCGAGCTGTGACGGCTGCAAGGGCTTCTTCCGGAGGAGCGTGCGGAAGAACCACATGTACTCCTGCAGATTTAGCCGGCAGTGCGTGGTGGACAAAGACAAGAGGCACTGCGGCTCCTCA
HNF4A_NM_000457.3_bait_2	ATCGCACCAGCGTGTCAAAGACAAGAGGAACCAGTGCCGCTACTGCAGGCTCAAGAAATGCTTCCGGGCTGGCATGAAGAAGGAAGCCGTCCAGAATGAGCGGGACCGGATCAGCACTCGAAGGTCAAGCTATGAGGACAGCAGCCTGCCCTCCATCAATGCGCTCCTGCAGGCGGAGGTCCTGTCACTGCGGCTCCTCA
HNF4A_NM_000457.3_bait_3	ATCGCACCAGCGTGTGCGGAGGTCCTGTCCCGACAGATCACCTCCCCCGTCTCCGGGATCAACGGCGACATTCGGGCGAAGAAGATTGCCAGCATCGCAGATGTGTGTGAGTCCATGAAGGAGCAGCTGCTGGTTCTCGTTGAGTGGGCCAAGTACATCCCAGCTTTCTGCGAGCTCCCCCTGGACACTGCGGCTCCTCA
HNF4A_NM_000457.3_bait_4	ATCGCACCAGCGTGTAGCTCCCCCTGGACGACCAGGTGGCCCTGCTCAGAGCCCATGCTGGCGAGCACCTGCTGCTCGGAGCCACCAAGAGATCCATGGTGTTCAAGGACGTGCTGCTCCTAGGCAATGACTACATTGTCCCTCGGCACTGCCCGGAGCTGGCGGAGATGAGCCGGGTGTCCATACACTGCGGCTCCTCA
HNF4A_NM_000457.3_bait_5	ATCGCACCAGCGTGTGCCGGGTGTCCATACGCATCCTTGACGAGCTGGTGCTGCCCTTCCAGGAGCTGCAGATCGATGACAATGAGTATGCCTACCTCAAAGCCATCATCTTCTTTGACCCAGATGCCAAGGGGCTGAGCGATCCAGGGAAGATCAAGCGGCTGCGTTCCCAGGTGCAGGTGAGCCACTGCGGCTCCTCA
HNF4A_NM_000457.3_bait_6	ATCGCACCAGCGTGTGGTGCAGGTGAGCTTGGAGGACTACATCAACGACCGCCAGTATGACTCGCGTGGCCGCTTTGGAGAGCTGCTGCTGCTGCTGCCCACCTTGCAGAGCATCACCTGGCAGATGATCGAGCAGATCCAGTTCATCAAGCTCTTCGGCATGGCCAAGATTGACAACCTGTTGCCACTGCGGCTCCTCA
HNF4A_NM_000457.3_bait_7	ATCGCACCAGCGTGTGACAACCTGTTGCAGGAGATGCTGCTGGGAGGGTCCCCCAGCGATGCACCCCATGCCCACCACCCCCTGCACCCTCACCTGATGCAGGAACATATGGGAACCAACGTCATCGTTGCCAACACAATGCCCACTCACCTCAGCAACGGACAGATGTGTGAGTGGCCCCGACCCACTGCGGCTCCTCA
HNF4A_NM_000457.3_bait_8	ATCGCACCAGCGTGTAGTGGCCCCGACCCAGGGGACAGGCAGCCACCCCTGAGACCCCACAGCCCTCACCGCCAGGTGGCTCAGGGTCTGAGCCCTATAAGCTCCTGCCGGGAGCCGTCGCCACAATCGTCAAGCCCCTCTCTGCCATCCCCCAGCCGACCATCACCAAGCAGGAAGTTATCTAGCACTGCGGCTCCTCA
GNAS_NM_000516.4_bait_0	ATCGCACCAGCGTGTATGGGCTGCCTCGGGAACAGTAAGACCGAGGACCAGCGCAACGAGGAGAAGGCGCAGCGTGAGGCCAACAAAAAGATCGAGAAGCAGCTGCAGAAGGACAAGCAGGTCTACCGGGCCACGCACCGCCTGCTGCTGCTGGGTGCTGGAGAATCTGGTAAAAGCACCATTGTCACTGCGGCTCCTCA
GNAS_NM_000516.4_bait_1	ATCGCACCAGCGTGTTGAAGCAGATGAGGATCCTGCATGTTAATGGGTTTAATGGAGAGGGCGGCGAAGAGGACCCGCAGGCTGCAAGGAGCAACAGCGATGGTGAGAAGGCAACCAAAGTGCAGGACATCAAAAACAACCTGAAAGAGGCGATTGAAACCATTGTGGCCGCCATGAGCAACCTGCACTGCGGCTCCTCA
GNAS_NM_000516.4_bait_2	ATCGCACCAGCGTGTGGTGCCCCCCGTGGAGCTGGCCAACCCCGAGAACCAGTTCAGAGTGGACTACATCCTGAGTGTGATGAACGTGCCTGACTTTGACTTCCCTCCCGAATTCTATGAGCATGCCAAGGCTCTGTGGGAGGATGAAGGAGTGCGTGCCTGCTACGAACGCTCCAACGAGTACCCACTGCGGCTCCTCA
GNAS_NM_000516.4_bait_3	ATCGCACCAGCGTGTAGCTGATTGACTGTGCCCAGTACTTCCTGGACAAGATCGACGTGATCAAGCAGGCTGACTATGTGCCGAGCGATCAGGACCTGCTTCGCTGCCGTGTCCTGACTTCTGGAATCTTTGAGACCAAGTTCCAGGTGGACAAAGTCAACTTCCACATGTTTGACGTGGGTGGCCACTGCGGCTCCTCA
GNAS_NM_000516.4_bait_4	ATCGCACCAGCGTGTCCAGCGCGATGAACGCCGCAAGTGGATCCAGTGCTTCAACGATGTGACTGCCATCATCTTCGTGGTGGCCAGCAGCAGCTACAACATGGTCATCCGGGAGGACAACCAGACCAACCGCCTGCAGGAGGCTCTGAACCTCTTCAAGAGCATCTGGAACAACAGATGGCTGCCACTGCGGCTCCTCA
GNAS_NM_000516.4_bait_5	ATCGCACCAGCGTGTCGCACCATCTCTGTGATCCTGTTCCTCAACAAGCAAGATCTGCTCGCTGAGAAAGTCCTTGCTGGGAAATCGAAGATTGAGGACTACTTTCCAGAATTTGCTCGCTACACTACTCCTGAGGATGCTACTCCCGAGCCCGGAGAGGACCCACGCGTGACCCGGGCCAAGTACACTGCGGCTCCTCA
GNAS_NM_000516.4_bait_6	ATCGCACCAGCGTGTACTTCATTCGAGATGAGTTTCTGAGGATCAGCACTGCCAGTGGAGATGGGCGTCACTACTGCTACCCTCATTTCACCTGCGCTGTGGACACTGAGAACATCCGCCGTGTGTTCAACGACTGCCGTGACATCATTCAGCGCATGCACCTTCGTCAGTACGAGCTGCTCTAACACTGCGGCTCCTCA
HOXD13_NM_000523.3_bait_0	ATCGCACCAGCGTGTATGAGCCGCGCCGGGAGCTGGGACATGGACGGGCTGCGGGCAGACGGCGGGGGCGCCGGTGGCGCCCCGGCCTCTTCCTCCTCCTCATCGGTGGCGGCGGCGGCGGCGTCAGGCCAGTGCCGCGGCTTTCTCTCCGCGCCTGTGTTCGCCGGGACGCATTCGGGGCGGGCCACTGCGGCTCCTCA
HOXD13_NM_000523.3_bait_1	ATCGCACCAGCGTGTTTCGCCGGGACGCATTCGGGGCGGGCGGCGGCGGCGGCAGCGGCGGCTGCGGCGGCGGCGGCGGCAGCCTCCGGCTTTGCGTACCCCGGGACCTCTGAGCGCACGGGCTCTTCCTCGTCGTCGTCCTCTTCTGCCGTTGTAGCGGCGCGCCCGGAGGCTCCCCCAGCCAACACTGCGGCTCCTCA
HOXD13_NM_000523.3_bait_2	ATCGCACCAGCGTGTGGCGCGCCCGGAGGCTCCCCCAGCCAAAGAGTGCCCAGCACCCACGCCTGCAGCGGCCGCTGCAGCGCCCCCGAGCGCTCCAGCGCTGGGCTACGGCTACCACTTCGGCAACGGCTACTACAGCTGCCGTATGTCGCACGGCGTGGGCTTACAGCAGAATGCGCTCAAGTCACTGCGGCTCCTCA
HOXD13_NM_000523.3_bait_3	ATCGCACCAGCGTGTGGGCTTACAGCAGAATGCGCTCAAGTCATCGCCGCACGCCTCGCTGGGAGGCTTTCCCGTGGAGAAGTACATGGACGTGTCAGGCCTGGCGAGCAGCAGCGTACCGGCCAACGAGGTGCCAGCGCGAGCCAAGGAGGTATCCTTCTACCAGGGCTATACGAGCCCTTACCCACTGCGGCTCCTCA
HOXD13_NM_000523.3_bait_4	ATCGCACCAGCGTGTCTACCAGGGCTATACGAGCCCTTACCAGCACGTGCCCGGCTATATCGACATGGTGTCCACTTTCGGCTCCGGGGAGCCTCGGCACGAGGCCTACATCTCCATGGAGGGGTACCAGTCCTGGACGCTGGCTAACGGGTGGAACAGCCAGGTGTACTGCACCAAGGACCAGCCACTGCGGCTCCTCA
HOXD13_NM_000523.3_bait_5	ATCGCACCAGCGTGTGCCAGGTGTACTGCACCAAGGACCAGCCACAGGGGTCCCACTTTTGGAAATCTTCCTTTCCAGGGGATGTGGCTCTAAATCAGCCGGACATGTGCGTCTACCGAAGAGGGAGGAAGAAGAGAGTGCCTTACACCAAACTGCAGCTTAAAGAACTGGAGAACGAGTATGCCCACTGCGGCTCCTCA
HOXD13_NM_000523.3_bait_6	ATCGCACCAGCGTGTTTAAAGAACTGGAGAACGAGTATGCCATTAACAAATTCATTAACAAGGACAAGCGGCGGCGTATCTCGGCTGCTACGAACCTATCTGAGAGACAAGTGACCATTTGGTTTCAGAACCGAAGAGTGAAGGACAAGAAAATTGTCTCCAAGCTCAAAGATACTGTCTCCTGACACTGCGGCTCCTCA
HNF1A_NM_000545.4_bait_0	ATCGCACCAGCGTGTATGGTTTCTAAACTGAGCCAGCTGCAGACGGAGCTCCTGGCGGCCCTGCTCGAGTCAGGGCTGAGCAAAGAGGCACTGATCCAGGCACTGGGTGAGCCGGGGCCCTACCTCCTGGCTGGAGAAGGCCCCCTGGACAAGGGGGAGTCCTGCGGCGGCGGTCGAGGGGAGCTCACTGCGGCTCCTCA
HNF1A_NM_000545.4_bait_1	ATCGCACCAGCGTGTGTCGAGGGGAGCTGGCTGAGCTGCCCAATGGGCTGGGGGAGACTCGGGGCTCCGAGGACGAGACGGACGACGATGGGGAAGACTTCACGCCACCCATCCTCAAAGAGCTGGAGAACCTCAGCCCTGAGGAGGCGGCCCACCAGAAAGCCGTGGTGGAGACCCTTCTGCAGCACTGCGGCTCCTCA
HNF1A_NM_000545.4_bait_2	ATCGCACCAGCGTGTGACCCTTCTGCAGGAGGACCCGTGGCGTGTGGCGAAGATGGTCAAGTCCTACCTGCAGCAGCACAACATCCCACAGCGGGAGGTGGTCGATACCACTGGCCTCAACCAGTCCCACCTGTCCCAACACCTCAACAAGGGCACTCCCATGAAGACGCAGAAGCGGGCCGCCCCACTGCGGCTCCTCA
HNF1A_NM_000545.4_bait_3	ATCGCACCAGCGTGTAAGCGGGCCGCCCTGTACACCTGGTACGTCCGCAAGCAGCGAGAGGTGGCGCAGCAGTTCACCCATGCAGGGCAGGGAGGGCTGATTGAAGAGCCCACAGGTGATGAGCTACCAACCAAGAAGGGGCGGAGGAACCGTTTCAAGTGGGGCCCAGCATCCCAGCAGATCCTCACTGCGGCTCCTCA
HNF1A_NM_000545.4_bait_4	ATCGCACCAGCGTGTCCCAGCAGATCCTGTTCCAGGCCTATGAGAGGCAGAAGAACCCTAGCAAGGAGGAGCGAGAGACGCTAGTGGAGGAGTGCAATAGGGCGGAATGCATCCAGAGAGGGGTGTCCCCATCACAGGCACAGGGGCTGGGCTCCAACCTCGTCACGGAGGTGCGTGTCTACAACCACTGCGGCTCCTCA
HNF1A_NM_000545.4_bait_5	ATCGCACCAGCGTGTGCGTGTCTACAACTGGTTTGCCAACCGGCGCAAAGAAGAAGCCTTCCGGCACAAGCTGGCCATGGACACGTACAGCGGGCCCCCCCCAGGGCCAGGCCCGGGACCTGCGCTGCCCGCTCACAGCTCCCCTGGCCTGCCTCCACCTGCCCTCTCCCCCAGTAAGGTCCACGCACTGCGGCTCCTCA
HNF1A_NM_000545.4_bait_6	ATCGCACCAGCGTGTCAGTAAGGTCCACGGTGTGCGCTATGGACAGCCTGCGACCAGTGAGACTGCAGAAGTACCCTCAAGCAGCGGCGGTCCCTTAGTGACAGTGTCTACACCCCTCCACCAAGTGTCCCCCACGGGCCTGGAGCCCAGCCACAGCCTGCTGAGTACAGAAGCCAAGCTGGTCTCACTGCGGCTCCTCA
HNF1A_NM_000545.4_bait_7	ATCGCACCAGCGTGTGCCAAGCTGGTCTCAGCAGCTGGGGGCCCCCTCCCCCCTGTCAGCACCCTGACAGCACTGCACAGCTTGGAGCAGACATCCCCAGGCCTCAACCAGCAGCCCCAGAACCTCATCATGGCCTCACTTCCTGGGGTCATGACCATCGGGCCTGGTGAGCCTGCCTCCCTGGGCACTGCGGCTCCTCA
HNF1A_NM_000545.4_bait_8	ATCGCACCAGCGTGTCTGCCTCCCTGGGTCCTACGTTCACCAACACAGGTGCCTCCACCCTGGTCATCGGCCTGGCCTCCACGCAGGCACAGAGTGTGCCGGTCATCAACAGCATGGGCAGCAGCCTGACCACCCTGCAGCCCGTCCAGTTCTCCCAGCCGCTGCACCCCTCCTACCAGCAGCCGCACTGCGGCTCCTCA
HNF1A_NM_000545.4_bait_9	ATCGCACCAGCGTGTCTACCAGCAGCCGCTCATGCCACCTGTGCAGAGCCATGTGACCCAGAGCCCCTTCATGGCCACCATGGCTCAGCTGCAGAGCCCCCACGCCCTCTACAGCCACAAGCCCGAGGTGGCCCAGTACACCCACACGGGCCTGCTCCCGCAGACTATGCTCATCACCGACACCACACTGCGGCTCCTCA
HNF1A_NM_000545.4_bait_10	ATCGCACCAGCGTGTATCACCGACACCACCAACCTGAGCGCCCTGGCCAGCCTCACGCCCACCAAGCAGGTCTTCACCTCAGACACTGAGGCCTCCAGTGAGTCCGGGCTTCACACGCCGGCATCTCAGGCCACCACCCTCCACGTCCCCAGCCAGGACCCTGCCAGCATCCAGCACCTGCAGCCCACTGCGGCTCCTCA
HNF1A_NM_000545.4_bait_11	ATCGCACCAGCGTGTAGCACCTGCAGCCGGCCCACCGGCTCAGCGCCAGCCCCACAGTGTCCTCCAGCAGCCTGGTGCTGTACCAGAGCTCAGACTCCAGCAATGGCCAGAGCCACCTGCTGCCATCCAACCACAGCGTCATCGAGACCTTCATCTCCACCCAGATGGCCTCTTCCTCCCAGTAACACTGCGGCTCCTCA
TSC2_NM_000548.3_bait_0	ATCGCACCAGCGTGTATGGCCAAACCAACAAGCAAAGATTCAGGCTTGAAGGAGAAGTTTAAGATTCTGTTGGGACTGGGAACACCGAGGCCAAATCCCAGGTCTGCAGAGGGTAAACAGACGGAGTTTATCATCACCGCGGAAATACTGAGAGAACTGAGCATGGAATGTGGCCTCAACAATCGCACTGCGGCTCCTCA
TSC2_NM_000548.3_bait_1	ATCGCACCAGCGTGTGCATCCGGATGATAGGGCAGATTTGTGAAGTCGCAAAAACCAAGAAATTTGAAGAGCACGCAGTGGAAGCACTCTGGAAGGCGGTCGCGGATCTGTTGCAGCCGGAGCGGCCGCTGGAGGCCCGGCACGCGGTGCTGGCTCTGCTGAAGGCCATCGTGCAGGGGCAGGGCCACTGCGGCTCCTCA
TSC2_NM_000548.3_bait_2	ATCGCACCAGCGTGTGAGCGTTTGGGGGTCCTCAGAGCCCTCTTCTTTAAGGTCATCAAGGATTACCCTTCCAACGAAGACCTTCACGAAAGGCTGGAGGTTTTCAAGGCCCTCACAGACAATGGGAGACACATCACCTACTTGGAGGAAGAGCTGGCTGACTTTGTCCTGCAGTGGATGGATGTCACTGCGGCTCCTCA
TSC2_NM_000548.3_bait_3	ATCGCACCAGCGTGTTTGGCTTGTCCTCGGAATTCCTTCTGGTGCTGGTGAACTTGGTCAAATTCAATAGCTGTTACCTCGACGAGTACATCGCAAGGATGGTTCAGATGATCTGTCTGCTGTGCGTCCGGACCGCGTCCTCTGTGGACATAGAGGTCTCCCTGCAGGTGCTGGACGCCGTGGTCCACTGCGGCTCCTCA
TSC2_NM_000548.3_bait_4	ATCGCACCAGCGTGTTGCTACAACTGCCTGCCGGCTGAGAGCCTCCCGCTGTTCATCGTTACCCTCTGTCGCACCATCAACGTCAAGGAGCTCTGCGAGCCTTGCTGGAAGCTGATGCGGAACCTCCTTGGCACCCACCTGGGCCACAGCGCCATCTACAACATGTGCCACCTCATGGAGGACAGCACTGCGGCTCCTCA
TSC2_NM_000548.3_bait_5	ATCGCACCAGCGTGTGAGCCTACATGGAGGACGCGCCCCTGCTGAGAGGAGCCGTGTTTTTTGTGGGCATGGCTCTCTGGGGAGCCCACCGGCTCTATTCTCTCAGGAACTCGCCGACATCTGTGTTGCCATCATTTTACCAGGCCATGGCATGTCCGAACGAGGTGGTGTCCTATGAGATCGTCCACTGCGGCTCCTCA
TSC2_NM_000548.3_bait_6	ATCGCACCAGCGTGTCTGTCCATCACCAGGCTCATCAAGAAGTATAGGAAGGAGCTCCAGGTGGTGGCGTGGGACATTCTGCTGAACATCATCGAACGGCTCCTTCAGCAGCTCCAGACCTTGGACAGCCCGGAGCTCAGGACCATCGTCCATGACCTGTTGACCACGGTGGAGGAGCTGTGTGACACTGCGGCTCCTCA
TSC2_NM_000548.3_bait_7	ATCGCACCAGCGTGTACCAGAACGAGTTCCACGGGTCTCAGGAGAGATACTTTGAACTGGTGGAGAGATGTGCGGACCAGAGGCCTGAGTCCTCCCTCCTGAACCTGATCTCCTATAGAGCGCAGTCCATCCACCCGGCCAAGGACGGCTGGATTCAGAACCTGCAGGCGCTGATGGAGAGATTCCACTGCGGCTCCTCA
TSC2_NM_000548.3_bait_8	ATCGCACCAGCGTGTTTCAGGAGCGAGTCCCGAGGCGCCGTGCGCATCAAGGTGCTGGACGTGCTGTCCTTTGTGCTGCTCATCAACAGGCAGTTCTATGAGGAGGAGCTGATTAACTCAGTGGTCATCTCGCAGCTCTCCCACATCCCCGAGGATAAAGACCACCAGGTCCGAAAGCTGGCCACCACTGCGGCTCCTCA
TSC2_NM_000548.3_bait_9	ATCGCACCAGCGTGTCCCAGTTGCTGGTGGACCTGGCAGAGGGCTGCCACACACACCACTTCAACAGCCTGCTGGACATCATCGAGAAGGTGATGGCCCGCTCCCTCTCCCCACCCCCGGAGCTGGAAGAAAGGGATGTGGCCGCATACTCGGCCTCCTTGGAGGATGTGAAGACAGCCGTCCTGCACTGCGGCTCCTCA
TSC2_NM_000548.3_bait_10	ATCGCACCAGCGTGTGGGCTTCTGGTCATCCTTCAGACCAAGCTGTACACCCTGCCTGCAAGCCACGCCACGCGTGTGTATGAGATGCTGGTCAGCCACATTCAGCTCCACTACAAGCACAGCTACACCCTGCCAATCGCGAGCAGCATCCGGCTGCAGGCCTTTGACTTCCTGTTGCTGCTGCGCACTGCGGCTCCTCA
TSC2_NM_000548.3_bait_11	ATCGCACCAGCGTGTGGGCCGACTCACTGCACCGCCTGGGCCTGCCCAACAAGGATGGAGTCGTGCGGTTCAGCCCCTACTGCGTCTGCGACTACATGGAGCCAGAGAGAGGCTCTGAGAAGAAGACCAGCGGCCCCCTTTCTCCTCCCACAGGGCCTCCTGGCCCGGCGCCTGCAGGCCCCGCCCACTGCGGCTCCTCA
TSC2_NM_000548.3_bait_12	ATCGCACCAGCGTGTGTGCGGCTGGGGTCCGTGCCCTACTCCCTGCTCTTCCGCGTCCTGCTGCAGTGCTTGAAGCAGGAGTCTGACTGGAAGGTGCTGAAGCTGGTTCTGGGCAGGCTGCCTGAGTCCCTGCGCTATAAAGTGCTCATCTTTACTTCCCCTTGCAGTGTGGACCAGCTGTGCTCCACTGCGGCTCCTCA
TSC2_NM_000548.3_bait_13	ATCGCACCAGCGTGTCTGCTCTCTGCTCCATGCTTTCAGGCCCAAAGACACTGGAGCGGCTCCGAGGCGCCCCAGAAGGCTTCTCCAGAACTGACTTGCACCTGGCCGTGGTTCCAGTGCTGACAGCATTAATCTCTTACCATAACTACCTGGACAAAACCAAACAGCGCGAGATGGTCTACTGCCACTGCGGCTCCTCA
TSC2_NM_000548.3_bait_14	ATCGCACCAGCGTGTCTGGAGCAGGGCCTCATCCACCGCTGTGCCAGCCAGTGCGTCGTGGCCTTGTCCATCTGCAGCGTGGAGATGCCTGACATCATCATCAAGGCGCTGCCTGTTCTGGTGGTGAAGCTCACGCACATCTCAGCCACAGCCAGCATGGCCGTCCCACTGCTGGAGTTCCTGTCCACTGCGGCTCCTCA
TSC2_NM_000548.3_bait_15	ATCGCACCAGCGTGTCCACTCTGGCCAGGCTGCCGCACCTCTACAGGAACTTTGCCGCGGAGCAGTATGCCAGTGTGTTCGCCATCTCCCTGCCGTACACCAACCCCTCCAAGTTTAATCAGTACATCGTGTGTCTGGCCCATCACGTCATAGCCATGTGGTTCATCAGGTGCCGCCTGCCCTTCCACTGCGGCTCCTCA
TSC2_NM_000548.3_bait_16	ATCGCACCAGCGTGTCGGAAGGATTTTGTCCCTTTCATCACTAAGGGCCTGCGGTCCAATGTCCTCTTGTCTTTTGATGACACCCCCGAGAAGGACAGCTTCAGGGCCCGGAGTACTAGTCTCAACGAGAGACCCAAGAGTCTGAGGATAGCCAGACCCCCCAAACAAGGCTTGAATAACTCTCCCACTGCGGCTCCTCA
TSC2_NM_000548.3_bait_17	ATCGCACCAGCGTGTCACCCGTGAAAGAATTCAAGGAGAGCTCTGCAGCCGAGGCCTTCCGGTGCCGCAGCATCAGTGTGTCTGAACATGTGGTCCGCAGCAGGATACAGACGTCCCTCACCAGTGCCAGCTTGGGGTCTGCAGATGAGAACTCCGTGGCCCAGGCTGACGATAGCCTGAAAAACCACTGCGGCTCCTCA
TSC2_NM_000548.3_bait_18	ATCGCACCAGCGTGTCTCCACCTGGAGCTCACGGAAACCTGTCTGGACATGATGGCTCGATACGTCTTCTCCAACTTCACGGCTGTCCCGAAGAGGTCTCCTGTGGGCGAGTTCCTCCTAGCGGGTGGCAGGACCAAAACCTGGCTGGTTGGGAACAAGCTTGTCACTGTGACGACAAGCGTGGGCACTGCGGCTCCTCA
TSC2_NM_000548.3_bait_19	ATCGCACCAGCGTGTGAACCGGGACCCGGTCGTTACTAGGCCTGGACTCGGGGGAGCTGCAGTCCGGCCCGGAGTCGAGCTCCAGCCCCGGGGTGCATGTGAGACAGACCAAGGAGGCGCCGGCCAAGCTGGAGTCCCAGGCTGGGCAGCAGGTGTCCCGTGGGGCCCGGGATCGGGTCCGTTCCCACTGCGGCTCCTCA
TSC2_NM_000548.3_bait_20	ATCGCACCAGCGTGTATGTCGGGGGGCCATGGTCTTCGAGTTGGCGCCCTGGACGTGCCGGCCTCCCAGTTCCTGGGCAGTGCCACTTCTCCAGGACCACGGACTGCACCAGCCGCGAAACCTGAGAAGGCCTCAGCTGGCACCCGGGTTCCTGTGCAGGAGAAGACGAACCTGGCGGCCTATGTCACTGCGGCTCCTCA
TSC2_NM_000548.3_bait_21	ATCGCACCAGCGTGTTGCCCCTGCTGACCCAGGGCTGGGCGGAGATCCTGGTCCGGAGGCCCACAGGGAACACCAGCTGGCTGATGAGCCTGGAGAACCCGCTCAGCCCTTTCTCCTCGGACATCAACAACATGCCCCTGCAGGAGCTGTCTAACGCCCTCATGGCGGCTGAGCGCTTCAAGGAGCACTGCGGCTCCTCA
TSC2_NM_000548.3_bait_22	ATCGCACCAGCGTGTCACCGGGACACAGCCCTGTACAAGTCACTGTCGGTGCCGGCAGCCAGCACGGCCAAACCCCCTCCTCTGCCTCGCTCCAACACAGTGGCCTCTTTCTCCTCCCTGTACCAGTCCAGCTGCCAAGGACAGCTGCACAGGAGCGTTTCCTGGGCAGACTCCGCCGTGGTCATCACTGCGGCTCCTCA
TSC2_NM_000548.3_bait_23	ATCGCACCAGCGTGTTGGAGGAGGGAAGTCCGGGCGAGGTTCCTGTGCTGGTGGAGCCCCCAGGGTTGGAGGACGTTGAGGCAGCGCTAGGCATGGACAGGCGCACGGATGCCTACAGCAGGTCGTCCTCAGTCTCCAGCCAGGAGGAGAAGTCGCTCCACGCGGAGGAGCTGGTTGGCAGGGGCCACTGCGGCTCCTCA
TSC2_NM_000548.3_bait_24	ATCGCACCAGCGTGTATCCCCATCGAGCGAGTCGTCTCCTCGGAGGGTGGCCGGCCCTCTGTGGACCTCTCCTTCCAGCCCTCGCAGCCCCTGAGCAAGTCCAGCTCCTCTCCCGAGCTGCAGACTCTGCAGGACATCCTCGGGGACCCTGGGGACAAGGCCGACGTGGGCCGGCTGAGCCCTGACACTGCGGCTCCTCA
TSC2_NM_000548.3_bait_25	ATCGCACCAGCGTGTAGGTTAAGGCCCGGTCACAGTCAGGGACCCTGGACGGGGAAAGTGCTGCCTGGTCGGCCTCGGGCGAAGACAGTCGGGGCCAGCCCGAGGGTCCCTTGCCTTCCAGCTCCCCCCGCTCGCCCAGTGGCCTCCGGCCCCGAGGTTACACCATCTCCGACTCGGCCCCATCACACTGCGGCTCCTCA
TSC2_NM_000548.3_bait_26	ATCGCACCAGCGTGTCGCAGGGGCAAGAGAGTAGAGAGGGACGCCTTAAAGAGCAGAGCCACAGCCTCCAATGCAGAGAAAGTGCCAGGCATCAACCCCAGTTTCGTGTTCCTGCAGCTCTACCATTCCCCCTTCTTTGGCGACGAGTCAAACAAGCCAATCCTGCTGCCCAATGAGTCACAGTCCACTGCGGCTCCTCA
TSC2_NM_000548.3_bait_27	ATCGCACCAGCGTGTCCTTTGAGCGGTCGGTGCAGCTCCTCGACCAGATCCCATCATACGACACCCACAAGATCGCCGTCCTGTATGTTGGAGAAGGCCAGAGCAACAGCGAGCTCGCCATCCTGTCCAATGAGCATGGCTCCTACAGGTACACGGAGTTCCTGACGGGCCTGGGCCGGCTCATCCACTGCGGCTCCTCA
TSC2_NM_000548.3_bait_28	ATCGCACCAGCGTGTGAGCTGAAGGACTGCCAGCCGGACAAGGTGTACCTGGGAGGCCTGGACGTGTGTGGTGAGGACGGCCAGTTCACCTACTGCTGGCACGATGACATCATGCAAGCCGTCTTCCACATCGCCACCCTGATGCCCACCAAGGACGTGGACAAGCACCGCTGCGACAAGAAGCGCACTGCGGCTCCTCA
TSC2_NM_000548.3_bait_29	ATCGCACCAGCGTGTGCCACCTGGGCAACGACTTTGTGTCCATTGTCTACAATGACTCCGGTGAGGACTTCAAGCTTGGCACCATCAAGGGCCAGTTCAACTTTGTCCACGTGATCGTCACCCCGCTGGACTACGAGTGCAACCTGGTGTCCCTGCAGTGCAGGAAAGACATGGAGGGCCTTGTGCACTGCGGCTCCTCA
TSC2_NM_000548.3_bait_30	ATCGCACCAGCGTGTGACACCAGCGTGGCCAAGATCGTGTCTGACCGCAACCTGCCCTTCGTGGCCCGCCAGATGGCCCTGCACGCAAATATGGCCTCACAGGTGCATCATAGCCGCTCCAACCCCACCGATATCTACCCCTCCAAGTGGATTGCCCGGCTCCGCCACATCAAGCGGCTCCGCCACACTGCGGCTCCTCA
TSC2_NM_000548.3_bait_31	ATCGCACCAGCGTGTAGCGGATCTGCGAGGAAGCCGCCTACTCCAACCCCAGCCTACCTCTGGTGCACCCTCCGTCCCATAGCAAAGCCCCTGCACAGACTCCAGCCGAGCCCACACCTGGCTATGAGGTGGGCCAGCGGAAGCGCCTCATCTCCTCGGTGGAGGACTTCACCGAGTTTGTGTGACACTGCGGCTCCTCA
VHL_NM_000551.2_bait_0	ATCGCACCAGCGTGTATGCCCCGGAGGGCGGAGAACTGGGACGAGGCCGAGGTAGGCGCGGAGGAGGCAGGCGTCGAAGAGTACGGCCCTGAAGAAGACGGCGGGGAGGAGTCGGGCGCCGAGGAGTCCGGCCCGGAAGAGTCCGGCCCGGAGGAACTGGGCGCCGAGGAGGAGATGGAGGCCGGCACTGCGGCTCCTCA
VHL_NM_000551.2_bait_1	ATCGCACCAGCGTGTAGATGGAGGCCGGGCGGCCGCGGCCCGTGCTGCGCTCGGTGAACTCGCGCGAGCCCTCCCAGGTCATCTTCTGCAATCGCAGTCCGCGCGTCGTGCTGCCCGTATGGCTCAACTTCGACGGCGAGCCGCAGCCCTACCCAACGCTGCCGCCTGGCACGGGCCGCCGCATCCACTGCGGCTCCTCA
VHL_NM_000551.2_bait_2	ATCGCACCAGCGTGTGGCCGCCGCATCCACAGCTACCGAGGTCACCTTTGGCTCTTCAGAGATGCAGGGACACACGATGGGCTTCTGGTTAACCAAACTGAATTATTTGTGCCATCTCTCAATGTTGACGGACAGCCTATTTTTGCCAATATCACACTGCCAGTGTATACTCTGAAAGAGCGATGCACTGCGGCTCCTCA
VHL_NM_000551.2_bait_3	ATCGCACCAGCGTGTTGAAAGAGCGATGCCTCCAGGTTGTCCGGAGCCTAGTCAAGCCTGAGAATTACAGGAGACTGGACATCGTCAGGTCGCTCTACGAAGATCTGGAAGACCACCCAAATGTGCAGAAAGACCTGGAGCGGCTGACACAGGAGCGCATTGCACATCAACGGATGGGAGATTGACACTGCGGCTCCTCA
IL2_NM_000586.3_bait_0	ATCGCACCAGCGTGTATGTACAGGATGCAACTCCTGTCTTGCATTGCACTAAGTCTTGCACTTGTCACAAACAGTGCACCTACTTCAAGTTCTACAAAGAAAACACAGCTACAACTGGAGCATTTACTGCTGGATTTACAGATGATTTTGAATGGAATTAATAATTACAAGAATCCCAAACTCACCACTGCGGCTCCTCA
IL2_NM_000586.3_bait_1	ATCGCACCAGCGTGTTAATTACAAGAATCCCAAACTCACCAGGATGCTCACATTTAAGTTTTACATGCCCAAGAAGGCCACAGAACTGAAACATCTTCAGTGTCTAGAAGAAGAACTCAAACCTCTGGAGGAAGTGCTAAATTTAGCTCAAAGCAAAAACTTTCACTTAAGACCCAGGGACTTAACACTGCGGCTCCTCA
IL2_NM_000586.3_bait_2	ATCGCACCAGCGTGTTTCACTTAAGACCCAGGGACTTAATCAGCAATATCAACGTAATAGTTCTGGAACTAAAGGGATCTGAAACAACATTCATGTGTGAATATGCTGATGAGACAGCAACCATTGTAGAATTTCTGAACAGATGGATTACCTTTTGTCAAAGCATCATCTCAACACTGACTTGACACTGCGGCTCCTCA
BCL2_NM_000633.2_bait_0	ATCGCACCAGCGTGTATGGCGCACGCTGGGAGAACAGGGTACGATAACCGGGAGATAGTGATGAAGTACATCCATTATAAGCTGTCGCAGAGGGGCTACGAGTGGGATGCGGGAGATGTGGGCGCCGCGCCCCCGGGGGCCGCCCCCGCACCGGGCATCTTCTCCTCCCAGCCCGGGCACACGCCCACTGCGGCTCCTCA
BCL2_NM_000633.2_bait_1	ATCGCACCAGCGTGTGGCATCTTCTCCTCCCAGCCCGGGCACACGCCCCATCCAGCCGCATCCCGGGACCCGGTCGCCAGGACCTCGCCGCTGCAGACCCCGGCTGCCCCCGGCGCCGCCGCGGGGCCTGCGCTCAGCCCGGTGCCACCTGTGGTCCACCTGACCCTCCGCCAGGCCGGCGACGACACTGCGGCTCCTCA
BCL2_NM_000633.2_bait_2	ATCGCACCAGCGTGTGGTCCACCTGACCCTCCGCCAGGCCGGCGACGACTTCTCCCGCCGCTACCGCCGCGACTTCGCCGAGATGTCCAGCCAGCTGCACCTGACGCCCTTCACCGCGCGGGGACGCTTTGCCACGGTGGTGGAGGAGCTCTTCAGGGACGGGGTGAACTGGGGGAGGATTGTGGCACTGCGGCTCCTCA
BCL2_NM_000633.2_bait_3	ATCGCACCAGCGTGTCAGGGACGGGGTGAACTGGGGGAGGATTGTGGCCTTCTTTGAGTTCGGTGGGGTCATGTGTGTGGAGAGCGTCAACCGGGAGATGTCGCCCCTGGTGGACAACATCGCCCTGTGGATGACTGAGTACCTGAACCGGCACCTGCACACCTGGATCCAGGATAACGGAGGCTCACTGCGGCTCCTCA
BCL2_NM_000633.2_bait_4	ATCGCACCAGCGTGTACCTGCACACCTGGATCCAGGATAACGGAGGCTGGGATGCCTTTGTGGAACTGTACGGCCCCAGCATGCGGCCTCTGTTTGATTTCTCCTGGCTGTCTCTGAAGACTCTGCTCAGTTTGGCCCTGGTGGGAGCTTGCATCACCCTGGGTGCCTATCTGGGCCACAAGTGACACTGCGGCTCCTCA
BCL2_NM_000657.2_bait_0	ATCGCACCAGCGTGTATGGCGCACGCTGGGAGAACAGGGTACGATAACCGGGAGATAGTGATGAAGTACATCCATTATAAGCTGTCGCAGAGGGGCTACGAGTGGGATGCGGGAGATGTGGGCGCCGCGCCCCCGGGGGCCGCCCCCGCACCGGGCATCTTCTCCTCCCAGCCCGGGCACACGCCCACTGCGGCTCCTCA
BCL2_NM_000657.2_bait_1	ATCGCACCAGCGTGTCTCCCAGCCCGGGCACACGCCCCATCCAGCCGCATCCCGGGACCCGGTCGCCAGGACCTCGCCGCTGCAGACCCCGGCTGCCCCCGGCGCCGCCGCGGGGCCTGCGCTCAGCCCGGTGCCACCTGTGGTCCACCTGACCCTCCGCCAGGCCGGCGACGACTTCTCCCGCCCACTGCGGCTCCTCA
BCL2_NM_000657.2_bait_2	ATCGCACCAGCGTGTCGGCGACGACTTCTCCCGCCGCTACCGCCGCGACTTCGCCGAGATGTCCAGCCAGCTGCACCTGACGCCCTTCACCGCGCGGGGACGCTTTGCCACGGTGGTGGAGGAGCTCTTCAGGGACGGGGTGAACTGGGGGAGGATTGTGGCCTTCTTTGAGTTCGGTGGGGTCACACTGCGGCTCCTCA
BCL2_NM_000657.2_bait_3	ATCGCACCAGCGTGTTCTTTGAGTTCGGTGGGGTCATGTGTGTGGAGAGCGTCAACCGGGAGATGTCGCCCCTGGTGGACAACATCGCCCTGTGGATGACTGAGTACCTGAACCGGCACCTGCACACCTGGATCCAGGATAACGGAGGCTGGGTAGGTGCACTTGGTGATGTGAGTCTGGGCTGACACTGCGGCTCCTCA
IGF1R_NM_000875.3_bait_0	ATCGCACCAGCGTGTATGAAGTCTGGCTCCGGAGGAGGGTCCCCGACCTCGCTGTGGGGGCTCCTGTTTCTCTCCGCCGCGCTCTCGCTCTGGCCGACGAGTGGAGAAATCTGCGGGCCAGGCATCGACATCCGCAACGACTATCAGCAGCTGAAGCGCCTGGAGAACTGCACGGTGATCGAGGGCACTGCGGCTCCTCA
IGF1R_NM_000875.3_bait_1	ATCGCACCAGCGTGTCGAGGGCTACCTCCACATCCTGCTCATCTCCAAGGCCGAGGACTACCGCAGCTACCGCTTCCCCAAGCTCACGGTCATTACCGAGTACTTGCTGCTGTTCCGAGTGGCTGGCCTCGAGAGCCTCGGAGACCTCTTCCCCAACCTCACGGTCATCCGCGGCTGGAAACTCTCACTGCGGCTCCTCA
IGF1R_NM_000875.3_bait_2	ATCGCACCAGCGTGTAACTCTTCTACAACTACGCCCTGGTCATCTTCGAGATGACCAATCTCAAGGATATTGGGCTTTACAACCTGAGGAACATTACTCGGGGGGCCATCAGGATTGAGAAAAATGCTGACCTCTGTTACCTCTCCACTGTGGACTGGTCCCTGATCCTGGATGCGGTGTCCAATCACTGCGGCTCCTCA
IGF1R_NM_000875.3_bait_3	ATCGCACCAGCGTGTTCCAATAACTACATTGTGGGGAATAAGCCCCCAAAGGAATGTGGGGACCTGTGTCCAGGGACCATGGAGGAGAAGCCGATGTGTGAGAAGACCACCATCAACAATGAGTACAACTACCGCTGCTGGACCACAAACCGCTGCCAGAAAATGTGCCCAAGCACGTGTGGGAACACTGCGGCTCCTCA
IGF1R_NM_000875.3_bait_4	ATCGCACCAGCGTGTTGGGAAGCGGGCGTGCACCGAGAACAATGAGTGCTGCCACCCCGAGTGCCTGGGCAGCTGCAGCGCGCCTGACAACGACACGGCCTGTGTAGCTTGCCGCCACTACTACTATGCCGGTGTCTGTGTGCCTGCCTGCCCGCCCAACACCTACAGGTTTGAGGGCTGGCGCTCACTGCGGCTCCTCA
IGF1R_NM_000875.3_bait_5	ATCGCACCAGCGTGTGGCGCTGTGTGGACCGTGACTTCTGCGCCAACATCCTCAGCGCCGAGAGCAGCGACTCCGAGGGGTTTGTGATCCACGACGGCGAGTGCATGCAGGAGTGCCCCTCGGGCTTCATCCGCAACGGCAGCCAGAGCATGTACTGCATCCCTTGTGAAGGTCCTTGCCCGAAGCACTGCGGCTCCTCA
IGF1R_NM_000875.3_bait_6	ATCGCACCAGCGTGTCCGAAGGTCTGTGAGGAAGAAAAGAAAACAAAGACCATTGATTCTGTTACTTCTGCTCAGATGCTCCAAGGATGCACCATCTTCAAGGGCAATTTGCTCATTAACATCCGACGGGGGAATAACATTGCTTCAGAGCTGGAGAACTTCATGGGGCTCATCGAGGTGGTGACCACTGCGGCTCCTCA
IGF1R_NM_000875.3_bait_7	ATCGCACCAGCGTGTTGGTGACGGGCTACGTGAAGATCCGCCATTCTCATGCCTTGGTCTCCTTGTCCTTCCTAAAAAACCTTCGCCTCATCCTAGGAGAGGAGCAGCTAGAAGGGAATTACTCCTTCTACGTCCTCGACAACCAGAACTTGCAGCAACTGTGGGACTGGGACCACCGCAACCTGCACTGCGGCTCCTCA
IGF1R_NM_000875.3_bait_8	ATCGCACCAGCGTGTAACCTGACCATCAAAGCAGGGAAAATGTACTTTGCTTTCAATCCCAAATTATGTGTTTCCGAAATTTACCGCATGGAGGAAGTGACGGGGACTAAAGGGCGCCAAAGCAAAGGGGACATAAACACCAGGAACAACGGGGAGAGAGCCTCCTGTGAAAGTGACGTCCTGCACACTGCGGCTCCTCA
IGF1R_NM_000875.3_bait_9	ATCGCACCAGCGTGTCCTGCATTTCACCTCCACCACCACGTCGAAGAATCGCATCATCATAACCTGGCACCGGTACCGGCCCCCTGACTACAGGGATCTCATCAGCTTCACCGTTTACTACAAGGAAGCACCCTTTAAGAATGTCACAGAGTATGATGGGCAGGATGCCTGCGGCTCCAACAGCTCACTGCGGCTCCTCA
IGF1R_NM_000875.3_bait_10	ATCGCACCAGCGTGTACAGCTGGAACATGGTGGACGTGGACCTCCCGCCCAACAAGGACGTGGAGCCCGGCATCTTACTACATGGGCTGAAGCCCTGGACTCAGTACGCCGTTTACGTCAAGGCTGTGACCCTCACCATGGTGGAGAACGACCATATCCGTGGGGCCAAGAGTGAGATCTTGTACCACTGCGGCTCCTCA
IGF1R_NM_000875.3_bait_11	ATCGCACCAGCGTGTTTGTACATTCGCACCAATGCTTCAGTTCCTTCCATTCCCTTGGACGTTCTTTCAGCATCGAACTCCTCTTCTCAGTTAATCGTGAAGTGGAACCCTCCCTCTCTGCCCAACGGCAACCTGAGTTACTACATTGTGCGCTGGCAGCGGCAGCCTCAGGACGGCTACCTTTACACTGCGGCTCCTCA
IGF1R_NM_000875.3_bait_12	ATCGCACCAGCGTGTCCTTTACCGGCACAATTACTGCTCCAAAGACAAAATCCCCATCAGGAAGTATGCCGACGGCACCATCGACATTGAGGAGGTCACAGAGAACCCCAAGACTGAGGTGTGTGGTGGGGAGAAAGGGCCTTGCTGCGCCTGCCCCAAAACTGAAGCCGAGAAGCAGGCCGAGACACTGCGGCTCCTCA
IGF1R_NM_000875.3_bait_13	ATCGCACCAGCGTGTCCGAGAAGGAGGAGGCTGAATACCGCAAAGTCTTTGAGAATTTCCTGCACAACTCCATCTTCGTGCCCAGACCTGAAAGGAAGCGGAGAGATGTCATGCAAGTGGCCAACACCACCATGTCCAGCCGAAGCAGGAACACCACGGCCGCAGACACCTACAACATCACCGACCACTGCGGCTCCTCA
IGF1R_NM_000875.3_bait_14	ATCGCACCAGCGTGTACCGACCCGGAAGAGCTGGAGACAGAGTACCCTTTCTTTGAGAGCAGAGTGGATAACAAGGAGAGAACTGTCATTTCTAACCTTCGGCCTTTCACATTGTACCGCATCGATATCCACAGCTGCAACCACGAGGCTGAGAAGCTGGGCTGCAGCGCCTCCAACTTCGTCTTCACTGCGGCTCCTCA
IGF1R_NM_000875.3_bait_15	ATCGCACCAGCGTGTCGTCTTTGCAAGGACTATGCCCGCAGAAGGAGCAGATGACATTCCTGGGCCAGTGACCTGGGAGCCAAGGCCTGAAAACTCCATCTTTTTAAAGTGGCCGGAACCTGAGAATCCCAATGGATTGATTCTAATGTATGAAATAAAATACGGATCACAAGTTGAGGATCAGCCACTGCGGCTCCTCA
IGF1R_NM_000875.3_bait_16	ATCGCACCAGCGTGTATCAGCGAGAATGTGTGTCCAGACAGGAATACAGGAAGTATGGAGGGGCCAAGCTAAACCGGCTAAACCCGGGGAACTACACAGCCCGGATTCAGGCCACATCTCTCTCTGGGAATGGGTCGTGGACAGATCCTGTGTTCTTCTATGTCCAGGCCAAAACAGGATATGAACACTGCGGCTCCTCA
IGF1R_NM_000875.3_bait_17	ATCGCACCAGCGTGTTATGAAAACTTCATCCATCTGATCATCGCTCTGCCCGTCGCTGTCCTGTTGATCGTGGGAGGGTTGGTGATTATGCTGTACGTCTTCCATAGAAAGAGAAATAACAGCAGGCTGGGGAATGGAGTGCTGTATGCCTCTGTGAACCCGGAGTACTTCAGCGCTGCTGATGTCACTGCGGCTCCTCA
IGF1R_NM_000875.3_bait_18	ATCGCACCAGCGTGTTGATGTGTACGTTCCTGATGAGTGGGAGGTGGCTCGGGAGAAGATCACCATGAGCCGGGAACTTGGGCAGGGGTCGTTTGGGATGGTCTATGAAGGAGTTGCCAAGGGTGTGGTGAAAGATGAACCTGAAACCAGAGTGGCCATTAAAACAGTGAACGAGGCCGCAAGCACACTGCGGCTCCTCA
IGF1R_NM_000875.3_bait_19	ATCGCACCAGCGTGTGCAAGCATGCGTGAGAGGATTGAGTTTCTCAACGAAGCTTCTGTGATGAAGGAGTTCAATTGTCACCATGTGGTGCGATTGCTGGGTGTGGTGTCCCAAGGCCAGCCAACACTGGTCATCATGGAACTGATGACACGGGGCGATCTCAAAAGTTATCTCCGGTCTCTGAGCACTGCGGCTCCTCA
IGF1R_NM_000875.3_bait_20	ATCGCACCAGCGTGTTCTGAGGCCAGAAATGGAGAATAATCCAGTCCTAGCACCTCCAAGCCTGAGCAAGATGATTCAGATGGCCGGAGAGATTGCAGACGGCATGGCATACCTCAACGCCAATAAGTTCGTCCACAGAGACCTTGCTGCCCGGAATTGCATGGTAGCCGAAGATTTCACAGTCACACTGCGGCTCCTCA
IGF1R_NM_000875.3_bait_21	ATCGCACCAGCGTGTCAGTCAAAATCGGAGATTTTGGTATGACGCGAGATATCTATGAGACAGACTATTACCGGAAAGGAGGGAAAGGGCTGCTGCCCGTGCGCTGGATGTCTCCTGAGTCCCTCAAGGATGGAGTCTTCACCACTTACTCGGACGTCTGGTCCTTCGGGGTCGTCCTCTGGGAGCACTGCGGCTCCTCA
IGF1R_NM_000875.3_bait_22	ATCGCACCAGCGTGTTGGGAGATCGCCACACTGGCCGAGCAGCCCTACCAGGGCTTGTCCAACGAGCAAGTCCTTCGCTTCGTCATGGAGGGCGGCCTTCTGGACAAGCCAGACAACTGTCCTGACATGCTGTTTGAACTGATGCGCATGTGCTGGCAGTATAACCCCAAGATGAGGCCTTCCTTCACTGCGGCTCCTCA
IGF1R_NM_000875.3_bait_23	ATCGCACCAGCGTGTTTCCTTCCTGGAGATCATCAGCAGCATCAAAGAGGAGATGGAGCCTGGCTTCCGGGAGGTCTCCTTCTACTACAGCGAGGAGAACAAGCTGCCCGAGCCGGAGGAGCTGGACCTGGAGCCAGAGAACATGGAGAGCGTCCCCCTGGACCCCTCGGCCTCCTCGTCCTCCCCACTGCGGCTCCTCA
IGF1R_NM_000875.3_bait_24	ATCGCACCAGCGTGTCCTCCCTGCCACTGCCCGACAGACACTCAGGACACAAGGCCGAGAACGGCCCCGGCCCTGGGGTGCTGGTCCTCCGCGCCAGCTTCGACGAGAGACAGCCTTACGCCCACATGAACGGGGGCCGCAAGAACGAGCGGGCCTTGCCGCTGCCCCAGTCTTCGACCTGCTGACACTGCGGCTCCTCA
IGF2R_NM_000876.2_bait_0	ATCGCACCAGCGTGTATGGGGGCCGCCGCCGGCCGGAGCCCCCACCTGGGGCCCGCGCCCGCCCGCCGCCCGCAGCGCTCTCTGCTCCTGCTGCAGCTGCTGCTGCTCGTCGCTGCCCCGGGGTCCACGCAGGCCCAGGCCGCCCCGTTCCCCGAGCTGTGCAGTTATACATGGGAAGCTGTTGACACTGCGGCTCCTCA
IGF2R_NM_000876.2_bait_1	ATCGCACCAGCGTGTTACCAAAAATAATGTACTTTATAAAATCAACATCTGTGGAAGTGTGGATATTGTCCAGTGCGGGCCATCAAGTGCTGTTTGTATGCACGACTTGAAGACACGCACTTATCATTCAGTGGGTGACTCTGTTTTGAGAAGTGCAACCAGATCTCTCCTGGAATTCAACACAACACTGCGGCTCCTCA
IGF2R_NM_000876.2_bait_2	ATCGCACCAGCGTGTCAGTGAGCTGTGACCAGCAAGGCACAAATCACAGAGTCCAGAGCAGCATTGCCTTCCTGTGTGGGAAAACCCTGGGAACTCCTGAATTTGTAACTGCAACAGAATGTGTGCACTACTTTGAGTGGAGGACCACTGCAGCCTGCAAGAAAGACATATTTAAAGCAAATAAGCACTGCGGCTCCTCA
IGF2R_NM_000876.2_bait_3	ATCGCACCAGCGTGTGAGGTGCCATGCTATGTGTTTGATGAAGAGTTGAGGAAGCATGATCTCAATCCTCTGATCAAGCTTAGTGGTGCCTACTTGGTGGATGACTCCGATCCGGACACTTCTCTATTCATCAATGTTTGTAGAGACATAGACACACTACGAGACCCAGGTTCACAGCTGCGGGCCACTGCGGCTCCTCA
IGF2R_NM_000876.2_bait_4	ATCGCACCAGCGTGTCTGTCCCCCCGGCACTGCCGCCTGCCTGGTAAGAGGACACCAGGCGTTTGATGTTGGCCAGCCCCGGGACGGACTGAAGCTGGTGCGCAAGGACAGGCTTGTCCTGAGTTACGTGAGGGAAGAGGCAGGAAAGCTAGACTTTTGTGATGGTCACAGCCCTGCGGTGACTACACTGCGGCTCCTCA
IGF2R_NM_000876.2_bait_5	ATCGCACCAGCGTGTTTACATTTGTTTGCCCGTCGGAGCGGAGAGAGGGCACCATTCCCAAACTCACAGCTAAATCCAACTGCCGCTATGAAATTGAGTGGATTACTGAGTATGCCTGCCACAGAGATTACCTGGAAAGTAAAACTTGTTCTCTGAGCGGCGAGCAGCAGGATGTCTCCATAGACCACTGCGGCTCCTCA
IGF2R_NM_000876.2_bait_6	ATCGCACCAGCGTGTCCTCACACCACTTGCCCAGAGCGGAGGTTCATCCTATATTTCAGATGGAAAAGAATATTTGTTTTATTTGAATGTCTGTGGAGAAACTGAAATACAGTTCTGTAATAAAAAACAAGCTGCAGTTTGCCAAGTGAAAAAGAGCGATACCTCTCAAGTCAAAGCAGCAGGAACACTGCGGCTCCTCA
IGF2R_NM_000876.2_bait_7	ATCGCACCAGCGTGTGATACCACAATCAGACCCTCCGATATTCGGATGGAGACCTCACCTTGATATATTTTGGAGGTGATGAATGCAGCTCAGGGTTTCAGCGGATGAGCGTCATAAACTTTGAGTGCAATAAAACCGCAGGTAACGATGGGAAAGGAACTCCTGTATTCACAGGGGAGGTTGACCACTGCGGCTCCTCA
IGF2R_NM_000876.2_bait_8	ATCGCACCAGCGTGTTGCACCTACTTCTTCACATGGGACACGGAATACGCCTGTGTTAAGGAGAAGGAAGACCTCCTCTGCGGTGCCACCGACGGGAAGAAGCGCTATGACCTGTCCGCGCTGGTCCGCCATGCAGAACCAGAGCAGAATTGGGAAGCTGTGGATGGCAGTCAGACGGAAACAGACACTGCGGCTCCTCA
IGF2R_NM_000876.2_bait_9	ATCGCACCAGCGTGTGAAGAAGCATTTTTTCATTAATATTTGTCACAGAGTGCTGCAGGAAGGCAAGGCACGAGGGTGTCCCGAGGACGCGGCAGTGTGTGCAGTGGATAAAAATGGAAGTAAAAATCTGGGAAAATTTATTTCCTCTCCCATGAAAGAGAAAGGAAACATTCAACTCTCTTATTCACTGCGGCTCCTCA
IGF2R_NM_000876.2_bait_10	ATCGCACCAGCGTGTCAGATGGTGATGATTGTGGTCATGGCAAGAAAATTAAAACTAATATCACACTTGTATGCAAGCCAGGTGATCTGGAAAGTGCACCAGTGTTGAGAACTTCTGGGGAAGGCGGTTGCTTTTATGAGTTTGAGTGGCACACAGCTGCGGCCTGTGTGCTGTCTAAGACAGAACACTGCGGCTCCTCA
IGF2R_NM_000876.2_bait_11	ATCGCACCAGCGTGTGGGGAGAACTGCACGGTCTTTGACTCCCAGGCAGGGTTTTCTTTTGACTTATCACCTCTCACAAAGAAAAATGGTGCCTATAAAGTTGAGACAAAGAAGTATGACTTTTATATAAATGTGTGTGGCCCGGTGTCTGTGAGCCCCTGTCAGCCAGACTCAGGAGCCTGCCACACTGCGGCTCCTCA
IGF2R_NM_000876.2_bait_12	ATCGCACCAGCGTGTGGTGGCAAAAAGTGATGAGAAGACTTGGAACTTGGGTCTGAGTAATGCGAAGCTTTCATATTATGATGGGATGATCCAACTGAACTACAGAGGCGGCACACCCTATAACAATGAAAGACACACACCGAGAGCTACGCTCATCACCTTTCTCTGTGATCGAGACGCGGGAGCACTGCGGCTCCTCA
IGF2R_NM_000876.2_bait_13	ATCGCACCAGCGTGTTGGGCTTCCCTGAATATCAGGAAGAGGATAACTCCACCTACAACTTCCGGTGGTACACCAGCTATGCCTGCCCGGAGGAGCCCCTGGAATGCGTAGTGACCGACCCCTCCACGCTGGAGCAGTACGACCTCTCCAGTCTGGCAAAATCTGAAGGTGGCCTTGGAGGAAACCACTGCGGCTCCTCA
IGF2R_NM_000876.2_bait_14	ATCGCACCAGCGTGTTGGTATGCCATGGACAACTCAGGGGAACATGTCACGTGGAGGAAATACTACATTAACGTGTGTCGGCCTCTGAATCCAGTGCCGGGCTGCAACCGATATGCATCGGCTTGCCAGATGAAGTATGAAAAAGATCAGGGCTCCTTCACTGAAGTGGTTTCCATCAGTAACTTCACTGCGGCTCCTCA
IGF2R_NM_000876.2_bait_15	ATCGCACCAGCGTGTGGGAATGGCAAAGACCGGCCCGGTGGTTGAGGACAGCGGCAGCCTCCTTCTGGAATACGTGAATGGGTCGGCCTGCACCACCAGCGATGGCAGACAGACCACATATACCACGAGGATCCATCTCGTCTGCTCCAGGGGCAGGCTGAACAGCCACCCCATCTTTTCTCTCACACTGCGGCTCCTCA
IGF2R_NM_000876.2_bait_16	ATCGCACCAGCGTGTACTGGGAGTGTGTGGTCAGTTTCCTGTGGAACACAGAGGCTGCCTGTCCCATTCAGACAACGACGGATACAGACCAGGCTTGCTCTATAAGGGATCCCAACAGTGGATTTGTGTTTAATCTTAATCCGCTAAACAGTTCGCAAGGATATAACGTCTCTGGCATTGGGAAGCACTGCGGCTCCTCA
IGF2R_NM_000876.2_bait_17	ATCGCACCAGCGTGTGATTTTTATGTTTAATGTCTGCGGCACAATGCCTGTCTGTGGGACCATCCTGGGAAAACCTGCTTCTGGCTGTGAGGCAGAAACCCAAACTGAAGAGCTCAAGAATTGGAAGCCAGCAAGGCCAGTCGGAATTGAGAAAAGCCTCCAGCTGTCCACAGAGGGCTTCATCACACTGCGGCTCCTCA
IGF2R_NM_000876.2_bait_18	ATCGCACCAGCGTGTCTCTGACCTACAAAGGGCCTCTCTCTGCCAAAGGTACCGCTGATGCTTTTATCGTCCGCTTTGTTTGCAATGATGATGTTTACTCAGGGCCCCTCAAATTCCTGCATCAAGATATCGACTCTGGGCAAGGGATCCGAAACACTTACTTTGAGTTTGAAACCGCGTTGGCCCACTGCGGCTCCTCA
IGF2R_NM_000876.2_bait_19	ATCGCACCAGCGTGTTGTGTTCCTTCTCCAGTGGACTGCCAAGTCACCGACCTGGCTGGAAATGAGTACGACCTGACTGGCCTAAGCACAGTCAGGAAACCTTGGACGGCTGTTGACACCTCTGTCGATGGGAGAAAGAGGACTTTCTATTTGAGCGTTTGCAATCCTCTCCCTTACATTCCTGGCACTGCGGCTCCTCA
IGF2R_NM_000876.2_bait_20	ATCGCACCAGCGTGTATGCCAGGGCAGCGCAGTGGGGTCTTGCTTAGTGTCAGAAGGCAATAGCTGGAATCTGGGTGTGGTGCAGATGAGTCCCCAAGCCGCGGCGAATGGATCTTTGAGCATCATGTATGTCAACGGTGACAAGTGTGGGAACCAGCGCTTCTCCACCAGGATCACGTTTGAGTCACTGCGGCTCCTCA
IGF2R_NM_000876.2_bait_21	ATCGCACCAGCGTGTGTGCTCAGATATCGGGCTCACCAGCATTTCAGCTTCAGGATGGTTGTGAGTACGTGTTTATCTGGAGAACTGTGGAAGCCTGTCCCGTTGTCAGAGTGGAAGGGGACAACTGTGAGGTGAAAGACCCAAGGCATGGCAACTTGTATGACCTGAAGCCCCTGGGCCTCAACCACTGCGGCTCCTCA
IGF2R_NM_000876.2_bait_22	ATCGCACCAGCGTGTGACACCATCGTGAGCGCTGGCGAATACACTTATTACTTCCGGGTCTGTGGGAAGCTTTCCTCAGACGTCTGCCCCACAAGTGACAAGTCCAAGGTGGTCTCCTCATGTCAGGAAAAGCGGGAACCGCAGGGATTTCACAAAGTGGCAGGTCTCCTGACTCAGAAGCTAACCACTGCGGCTCCTCA
IGF2R_NM_000876.2_bait_23	ATCGCACCAGCGTGTTTATGAAAATGGCTTGTTAAAAATGAACTTCACGGGGGGGGACACTTGCCATAAGGTTTATCAGCGCTCCACAGCCATCTTCTTCTACTGTGACCGCGGCACCCAGCGGCCAGTATTTCTAAAGGAGACTTCAGATTGTTCCTACTTGTTTGAGTGGCGAACGCAGTATGCACTGCGGCTCCTCA
IGF2R_NM_000876.2_bait_24	ATCGCACCAGCGTGTCCTGCCCACCTTTCGATCTGACTGAATGTTCATTCAAAGATGGGGCTGGCAACTCCTTCGACCTCTCGTCCCTGTCAAGGTACAGTGACAACTGGGAAGCCATCACTGGGACGGGGGACCCGGAGCACTACCTCATCAATGTCTGCAAGTCTCTGGCCCCGCAGGCTGGCCACTGCGGCTCCTCA
IGF2R_NM_000876.2_bait_25	ATCGCACCAGCGTGTACTGAGCCGTGCCCTCCAGAAGCAGCCGCGTGTCTGCTGGGTGGCTCCAAGCCCGTGAACCTCGGCAGGGTAAGGGACGGACCTCAGTGGAGAGATGGCATAATTGTCCTGAAATACGTTGATGGCGACTTATGTCCAGATGGGATTCGGAAAAAGTCAACCACCATCCGCACTGCGGCTCCTCA
IGF2R_NM_000876.2_bait_26	ATCGCACCAGCGTGTATTCACCTGCAGCGAGAGCCAAGTGAACTCCAGGCCCATGTTCATCAGCGCCGTGGAGGACTGTGAGTACACCTTTGCCTGGCCCACAGCCACAGCCTGTCCCATGAAGAGCAACGAGCATGATGACTGCCAGGTCACCAACCCAAGCACAGGACACCTGTTTGATCTGACACTGCGGCTCCTCA
IGF2R_NM_000876.2_bait_27	ATCGCACCAGCGTGTAGCTCCTTAAGTGGCAGGGCGGGATTCACAGCTGCTTACAGCGAGAAGGGGTTGGTTTACATGAGCATCTGTGGGGAGAATGAAAACTGCCCTCCTGGCGTGGGGGCCTGCTTTGGACAGACCAGGATTAGCGTGGGCAAGGCCAACAAGAGGCTGAGATACGTGGACCACACTGCGGCTCCTCA
IGF2R_NM_000876.2_bait_28	ATCGCACCAGCGTGTGGTCCTGCAGCTGGTGTACAAGGATGGGTCCCCTTGTCCCTCCAAATCCGGCCTGAGCTATAAGAGTGTGATCAGTTTCGTGTGCAGGCCTGAGGCCGGGCCAACCAATAGGCCCATGCTCATCTCCCTGGACAAGCAGACATGCACTCTCTTCTTCTCCTGGCACACGCCACTGCGGCTCCTCA
IGF2R_NM_000876.2_bait_29	ATCGCACCAGCGTGTCGCTGGCCTGCGAGCAAGCGACCGAATGTTCCGTGAGGAATGGAAGCTCTATTGTTGACTTGTCTCCCCTTATTCATCGCACTGGTGGTTATGAGGCTTATGATGAGAGTGAGGATGATGCCTCCGATACCAACCCTGATTTCTACATCAATATTTGTCAGCCACTAAATCACTGCGGCTCCTCA
IGF2R_NM_000876.2_bait_30	ATCGCACCAGCGTGTCCCATGCACGGAGTGCCCTGTCCTGCCGGAGCCGCTGTGTGCAAAGTTCCTATTGATGGTCCCCCCATAGATATCGGCCGGGTAGCAGGACCACCAATACTCAATCCAATAGCAAATGAGATTTACTTGAATTTTGAAAGCAGTACTCCTTGCTTAGCGGACAAGCATTTCACTGCGGCTCCTCA
IGF2R_NM_000876.2_bait_31	ATCGCACCAGCGTGTCAACTACACCTCGCTCATCGCGTTTCACTGTAAGAGAGGTGTGAGCATGGGAACGCCTAAGCTGTTAAGGACCAGCGAGTGCGACTTTGTGTTCGAATGGGAGACTCCTGTCGTCTGTCCTGATGAAGTGAGGATGGATGGCTGTACCCTGACAGATGAGCAGCTCCTCTCACTGCGGCTCCTCA
IGF2R_NM_000876.2_bait_32	ATCGCACCAGCGTGTACAGCTTCAACTTGTCCAGCCTTTCCACGAGCACCTTTAAGGTGACTCGCGACTCGCGCACCTACAGCGTTGGGGTGTGCACCTTTGCAGTCGGGCCAGAACAAGGAGGCTGTAAGGACGGAGGAGTCTGTCTGCTCTCAGGCACCAAGGGGGCATCCTTTGGACGGCTGCACTGCGGCTCCTCA
IGF2R_NM_000876.2_bait_33	ATCGCACCAGCGTGTCAATCAATGAAACTGGATTACAGGCACCAGGATGAAGCGGTCGTTTTAAGTTACGTGAATGGTGATCGTTGCCCTCCAGAAACCGATGACGGCGTCCCCTGTGTCTTCCCCTTCATATTCAATGGGAAGAGCTACGAGGAGTGCATCATAGAGAGCAGGGCGAAGCTGTGCACTGCGGCTCCTCA
IGF2R_NM_000876.2_bait_34	ATCGCACCAGCGTGTGTGTAGCACAACTGCGGACTACGACAGAGACCACGAGTGGGGCTTCTGCAGACACTCAAACAGCTACCGGACATCCAGCATCATATTTAAGTGTGATGAAGATGAGGACATTGGGAGGCCACAAGTCTTCAGTGAAGTGCGTGGGTGTGATGTGACATTTGAGTGGAAAACACTGCGGCTCCTCA
IGF2R_NM_000876.2_bait_35	ATCGCACCAGCGTGTCAAAAGTTGTCTGCCCTCCAAAGAAGTTGGAGTGCAAATTCGTCCAGAAACACAAAACCTACGACCTGCGGCTGCTCTCCTCTCTCACCGGGTCCTGGTCCCTGGTCCACAACGGAGTCTCGTACTATATAAATCTGTGCCAGAAAATATATAAAGGGCCCCTGGGCTGCCACTGCGGCTCCTCA
IGF2R_NM_000876.2_bait_36	ATCGCACCAGCGTGTTCTGAAAGGGCCAGCATTTGCAGAAGGACCACAACTGGTGACGTCCAGGTCCTGGGACTCGTTCACACGCAGAAGCTGGGTGTCATAGGTGACAAAGTTGTTGTCACGTACTCCAAAGGTTATCCGTGTGGTGGAAATAAGACCGCATCCTCCGTGATAGAATTGACCTGCACTGCGGCTCCTCA
IGF2R_NM_000876.2_bait_37	ATCGCACCAGCGTGTTACAAAGACGGTGGGCAGACCTGCATTCAAGAGGTTTGATATCGACAGCTGCACTTACTACTTCAGCTGGGACTCCCGGGCTGCCTGCGCCGTGAAGCCTCAGGAGGTGCAGATGGTGAATGGGACCATCACCAACCCTATAAATGGCAAGAGCTTCAGCCTCGGAGATACACTGCGGCTCCTCA
IGF2R_NM_000876.2_bait_38	ATCGCACCAGCGTGTATTTATTTTAAGCTGTTCAGAGCCTCTGGGGACATGAGGACCAATGGGGACAACTACCTGTATGAGATCCAACTTTCCTCCATCACAAGCTCCAGAAACCCGGCGTGCTCTGGAGCCAACATATGCCAGGTGAAGCCCAACGATCAGCACTTCAGTCGGAAAGTTGGAACCACTGCGGCTCCTCA
IGF2R_NM_000876.2_bait_39	ATCGCACCAGCGTGTCTCTGACAAGACCAAGTACTACCTTCAAGACGGCGATCTCGATGTCGTGTTTGCCTCTTCCTCTAAGTGCGGAAAGGATAAGACCAAGTCTGTTTCTTCCACCATCTTCTTCCACTGTGACCCTCTGGTGGAGGACGGGATCCCCGAGTTCAGTCACGAGACTGCCGACTCACTGCGGCTCCTCA
IGF2R_NM_000876.2_bait_40	ATCGCACCAGCGTGTGCCAGTACCTCTTCTCTTGGTACACCTCAGCCGTGTGTCCTCTGGGGGTGGGCTTTGACAGCGAGAATCCCGGGGACGACGGGCAGATGCACAAGGGGCTGTCAGAACGGAGCCAGGCAGTCGGCGCGGTGCTCAGCCTGCTGCTGGTGGCGCTCACCTGCTGCCTGCTGCACTGCGGCTCCTCA
IGF2R_NM_000876.2_bait_41	ATCGCACCAGCGTGTGCCCTGTTGCTCTACAAGAAGGAGAGGAGGGAAACAGTGATAAGTAAGCTGACCACTTGCTGTAGGAGAAGTTCCAACGTGTCCTACAAATACTCAAAGGTGAATAAGGAAGAAGAGACAGATGAGAATGAAACAGAGTGGCTGATGGAAGAGATCCAGCTGCCTCCTCCCACTGCGGCTCCTCA
IGF2R_NM_000876.2_bait_42	ATCGCACCAGCGTGTACGGCAGGGAAAGGAAGGGCAGGAGAACGGCCATATTACCACCAAGTCAGTGAAAGCCCTCAGCTCCCTGCATGGGGATGACCAGGACAGTGAGGATGAGGTTCTGACCATCCCAGAGGTGAAAGTTCACTCGGGCAGGGGAGCTGGGGCAGAGAGCTCCCACCCAGTGACACTGCGGCTCCTCA
IGF2R_NM_000876.2_bait_43	ATCGCACCAGCGTGTGAAACGCACAGAGCAATGCCCTTCAGGAGCGTGAGGACGATAGGGTGGGGCTGGTCAGGGGTGAGAAGGCGAGGAAAGGGAAGTCCAGCTCTGCACAGCAGAAGACAGTGAGCTCCACCAAGCTGGTGTCCTTCCATGACGACAGCGACGAGGACCTCTTACACATCTGACACTGCGGCTCCTCA
NR3C2_NM_000901.3_bait_0	ATCGCACCAGCGTGTATGGAGACCAAAGGCTACCACAGTCTCCCTGAAGGTCTAGATATGGAAAGACGGTGGGGTCAAGTTTCTCAGGCTGTGGAGCGTTCTTCCCTGGGACCTACAGAGAGGACCGATGAGAATAACTACATGGAGATTGTCAACGTAAGCTGTGTTTCCGGTGCTATTCCAAACACTGCGGCTCCTCA
NR3C2_NM_000901.3_bait_1	ATCGCACCAGCGTGTTCCAAACAACAGTACTCAAGGAAGCAGCAAAGAAAAACAAGAACTACTCCCTTGCCTTCAGCAAGACAATAATCGGCCTGGGATTTTAACATCTGATATTAAAACTGAGCTGGAATCTAAGGAACTTTCAGCAACTGTAGCTGAGTCCATGGGTTTATATATGGATTCTGCACTGCGGCTCCTCA
NR3C2_NM_000901.3_bait_2	ATCGCACCAGCGTGTATTCTGTAAGAGATGCTGACTATTCCTATGAGCAGCAGAACCAACAAGGAAGCATGAGTCCAGCTAAGATTTATCAGAATGTTGAACAGCTGGTGAAATTTTACAAAGGAAATGGCCATCGTCCTTCCACTCTAAGTTGTGTGAACACGCCCTTGAGATCATTTATGTCTCACTGCGGCTCCTCA
NR3C2_NM_000901.3_bait_3	ATCGCACCAGCGTGTTATGTCTGACTCTGGGAGCTCCGTGAATGGTGGCGTCATGCGCGCCGTTGTTAAAAGCCCTATCATGTGTCATGAGAAAAGCCCGTCTGTTTGCAGCCCTCTGAACATGACATCTTCGGTTTGCAGCCCTGCTGGAATCAACTCTGTGTCCTCCACCACAGCCAGCTTTGCACTGCGGCTCCTCA
NR3C2_NM_000901.3_bait_4	ATCGCACCAGCGTGTGCTTTGGCAGTTTTCCAGTGCACAGCCCAATCACCCAGGGAACTCCTCTGACATGCTCCCCTAATGTTGAAAATCGAGGCTCCAGGTCGCACAGCCCTGCACATGCTAGCAATGTGGGCTCTCCTCTCTCAAGTCCGTTAAGTAGCATGAAATCCTCAATTTCCAGCCCTCACTGCGGCTCCTCA
NR3C2_NM_000901.3_bait_5	ATCGCACCAGCGTGTAGCCCTCCAAGTCACTGCAGTGTAAAATCTCCAGTCTCCAGTCCCAATAATGTCACTCTGAGATCCTCTGTGTCTAGCCCTGCAAATATTAACAACTCAAGGTGCTCTGTTTCCAGCCCTTCGAACACTAATAACAGATCCACGCTTTCCAGTCCGGCAGCCAGTACTGTCACTGCGGCTCCTCA
NR3C2_NM_000901.3_bait_6	ATCGCACCAGCGTGTTACTGTGGGATCTATCTGTAGCCCTGTAAACAATGCCTTCAGCTACACTGCTTCTGGCACCTCTGCTGGATCCAGTACATTGCGGGATGTGGTTCCCAGTCCAGACACGCAGGAGAAAGGTGCTCAAGAGGTCCCTTTTCCTAAGACTGAGGAAGTAGAGAGTGCCATCTCACTGCGGCTCCTCA
NR3C2_NM_000901.3_bait_7	ATCGCACCAGCGTGTCCATCTCAAATGGTGTGACTGGCCAGCTTAATATTGTCCAGTACATAAAACCAGAACCAGATGGAGCTTTTAGCAGCTCATGTCTAGGAGGAAATAGCAAAATAAATTCGGATTCTTCATTCTCAGTACCAATAAAGCAAGAATCAACCAAGCATTCATGTTCAGGCACCCACTGCGGCTCCTCA
NR3C2_NM_000901.3_bait_8	ATCGCACCAGCGTGTGGCACCTCTTTTAAAGGGAATCCAACAGTAAACCCGTTTCCATTTATGGATGGCTCGTATTTTTCCTTTATGGATGATAAAGACTATTATTCCCTATCAGGAATTTTAGGACCACCTGTGCCCGGCTTTGATGGTAACTGTGAAGGCAGCGGATTCCCAGTGGGTATTAACACTGCGGCTCCTCA
NR3C2_NM_000901.3_bait_9	ATCGCACCAGCGTGTGTATTAAACAAGAACCAGATGATGGGAGCTATTACCCAGAGGCCAGCATCCCTTCCTCTGCTATTGTTGGGGTGAATTCAGGTGGACAGTCCTTCCACTACAGGATTGGTGCTCAAGGTACAATATCTTTATCACGATCGGCTAGAGACCAATCTTTCCAACACCTGAGTCACTGCGGCTCCTCA
NR3C2_NM_000901.3_bait_10	ATCGCACCAGCGTGTCTGAGTTCCTTTCCTCCTGTCAATACTTTAGTGGAGTCATGGAAATCACACGGCGACCTGTCGTCTAGAAGAAGTGATGGGTATCCGGTCTTAGAATACATTCCAGAAAATGTATCAAGCTCTACTTTACGAAGTGTTTCTACTGGATCTTCAAGACCTTCAAAAATATGCACTGCGGCTCCTCA
NR3C2_NM_000901.3_bait_11	ATCGCACCAGCGTGTAATATGTTTGGTGTGTGGGGATGAGGCTTCAGGATGCCATTATGGGGTAGTCACCTGTGGCAGCTGCAAAGTTTTCTTCAAAAGAGCAGTGGAAGGGCAACACAACTATTTATGTGCTGGAAGAAATGATTGCATCATTGATAAGATTCGACGAAAGAATTGTCCTGCTTCACTGCGGCTCCTCA
NR3C2_NM_000901.3_bait_12	ATCGCACCAGCGTGTCTGCTTGCAGACTTCAGAAATGTCTTCAAGCTGGAATGAATTTAGGAGCACGAAAGTCAAAGAAGTTGGGAAAGTTAAAAGGGATTCACGAGGAGCAGCCACAGCAGCAGCAGCCCCCACCCCCACCCCCACCCCCGCAAAGCCCAGAGGAAGGGACAACGTACATCGCTCACTGCGGCTCCTCA
NR3C2_NM_000901.3_bait_13	ATCGCACCAGCGTGTATCGCTCCTGCAAAAGAACCCTCGGTCAACACAGCACTGGTTCCTCAGCTCTCCACAATCTCACGAGCGCTCACACCTTCCCCCGTTATGGTCCTTGAAAACATTGAACCTGAAATTGTATATGCAGGCTATGACAGCTCAAAACCAGATACAGCCGAAAATCTGCTCTCCACTGCGGCTCCTCA
NR3C2_NM_000901.3_bait_14	ATCGCACCAGCGTGTGCTCTCCACGCTCAACCGCTTAGCAGGCAAACAGATGATCCAAGTCGTGAAGTGGGCAAAGGTACTTCCAGGATTTAAAAACTTGCCTCTTGAGGACCAAATTACCCTAATCCAGTATTCTTGGATGTGTCTATCATCATTTGCCTTGAGCTGGAGATCGTACAAACATACACTGCGGCTCCTCA
NR3C2_NM_000901.3_bait_15	ATCGCACCAGCGTGTAAACATACGAACAGCCAATTTCTCTATTTTGCACCAGACCTAGTCTTTAATGAAGAGAAGATGCATCAGTCTGCCATGTATGAACTATGCCAGGGGATGCACCAAATCAGCCTTCAGTTCGTTCGACTGCAGCTCACCTTTGAAGAATACACCATCATGAAAGTTTTGCTCACTGCGGCTCCTCA
NR3C2_NM_000901.3_bait_16	ATCGCACCAGCGTGTTTTGCTGCTACTAAGCACAATTCCAAAGGATGGCCTCAAAAGCCAGGCTGCATTTGAAGAAATGAGGACAAATTACATCAAAGAACTGAGGAAGATGGTAACTAAGTGTCCCAACAATTCTGGGCAGAGCTGGCAGAGGTTCTACCAACTGACCAAGCTGCTGGACTCCACACTGCGGCTCCTCA
NR3C2_NM_000901.3_bait_17	ATCGCACCAGCGTGTACTCCATGCATGACCTGGTGAGCGACCTGCTGGAATTCTGCTTCTACACCTTCCGAGAGTCCCATGCGCTGAAGGTAGAGTTCCCCGCAATGCTGGTGGAGATCATCAGCGACCAGCTGCCCAAGGTGGAGTCGGGGAACGCCAAGCCGCTCTACTTCCACCGGAAGTGACACTGCGGCTCCTCA
PGR_NM_000926.4_bait_0	ATCGCACCAGCGTGTATGACTGAGCTGAAGGCAAAGGGTCCCCGGGCTCCCCACGTGGCGGGCGGCCCGCCCTCCCCCGAGGTCGGATCCCCACTGCTGTGTCGCCCAGCCGCAGGTCCGTTCCCGGGGAGCCAGACCTCGGACACCTTGCCTGAAGTTTCGGCCATACCTATCTCCCTGGACGGCACTGCGGCTCCTCA
PGR_NM_000926.4_bait_1	ATCGCACCAGCGTGTGACGGGCTACTCTTCCCTCGGCCCTGCCAGGGACAGGACCCCTCCGACGAAAAGACGCAGGACCAGCAGTCGCTGTCGGACGTGGAGGGCGCATATTCCAGAGCTGAAGCTACAAGGGGTGCTGGAGGCAGCAGTTCTAGTCCCCCAGAAAAGGACAGCGGACTGCTGGACACTGCGGCTCCTCA
PGR_NM_000926.4_bait_2	ATCGCACCAGCGTGTGCTGGACAGTGTCTTGGACACTCTGTTGGCGCCCTCAGGTCCCGGGCAGAGCCAACCCAGCCCTCCCGCCTGCGAGGTCACCAGCTCTTGGTGCCTGTTTGGCCCCGAACTTCCCGAAGATCCACCGGCTGCCCCCGCCACCCAGCGGGTGTTGTCCCCGCTCATGAGCCCACTGCGGCTCCTCA
PGR_NM_000926.4_bait_3	ATCGCACCAGCGTGTGAGCCGGTCCGGGTGCAAGGTTGGAGACAGCTCCGGGACGGCAGCTGCCCATAAAGTGCTGCCCCGGGGCCTGTCACCAGCCCGGCAGCTGCTGCTCCCGGCCTCTGAGAGCCCTCACTGGTCCGGGGCCCCAGTGAAGCCGTCTCCGCAGGCCGCTGCGGTGGAGGTTGCACTGCGGCTCCTCA
PGR_NM_000926.4_bait_4	ATCGCACCAGCGTGTAGGTTGAGGAGGAGGATGGCTCTGAGTCCGAGGAGTCTGCGGGTCCGCTTCTGAAGGGCAAACCTCGGGCTCTGGGTGGCGCGGCGGCTGGAGGAGGAGCCGCGGCTGTCCCGCCGGGGGCGGCAGCAGGAGGCGTCGCCCTGGTCCCCAAGGAAGATTCCCGCTTCTCACACTGCGGCTCCTCA
PGR_NM_000926.4_bait_5	ATCGCACCAGCGTGTTCTCAGCGCCCAGGGTCGCCCTGGTGGAGCAGGACGCGCCGATGGCGCCCGGGCGCTCCCCGCTGGCCACCACGGTGATGGATTTCATCCACGTGCCTATCCTGCCTCTCAATCACGCCTTATTGGCAGCCCGCACTCGGCAGCTGCTGGAAGACGAAAGTTACGACGGCCACTGCGGCTCCTCA
PGR_NM_000926.4_bait_6	ATCGCACCAGCGTGTGACGGCGGGGCCGGGGCTGCCAGCGCCTTTGCCCCGCCGCGGAGTTCACCCTGTGCCTCGTCCACCCCGGTCGCTGTAGGCGACTTCCCCGACTGCGCGTACCCGCCCGACGCCGAGCCCAAGGACGACGCGTACCCTCTCTATAGCGACTTCCAGCCGCCCGCTCTAAACACTGCGGCTCCTCA
PGR_NM_000926.4_bait_7	ATCGCACCAGCGTGTCTAAAGATAAAGGAGGAGGAGGAAGGCGCGGAGGCCTCCGCGCGCTCCCCGCGTTCCTACCTTGTGGCCGGTGCCAACCCCGCAGCCTTCCCGGATTTCCCGTTGGGGCCACCGCCCCCGCTGCCGCCGCGAGCGACCCCATCCAGACCCGGGGAAGCGGCGGTGACGGCCACTGCGGCTCCTCA
PGR_NM_000926.4_bait_8	ATCGCACCAGCGTGTGACGGCCGCACCCGCCAGTGCCTCAGTCTCGTCTGCGTCCTCCTCGGGGTCGACCCTGGAGTGCATCCTGTACAAAGCGGAGGGCGCGCCGCCCCAGCAGGGCCCGTTCGCGCCGCCGCCCTGCAAGGCGCCGGGCGCGAGCGGCTGCCTGCTCCCGCGGGACGGCCTGCCACTGCGGCTCCTCA
PGR_NM_000926.4_bait_9	ATCGCACCAGCGTGTCCTGCCCTCCACCTCCGCCTCTGCCGCCGCCGCCGGGGCGGCCCCCGCGCTCTACCCTGCACTCGGCCTCAACGGGCTCCCGCAGCTCGGCTACCAGGCCGCCGTGCTCAAGGAGGGCCTGCCGCAGGTCTACCCGCCCTATCTCAACTACCTGAGGCCGGATTCAGAAGCACTGCGGCTCCTCA
PGR_NM_000926.4_bait_10	ATCGCACCAGCGTGTCAGAAGCCAGCCAGAGCCCACAATACAGCTTCGAGTCATTACCTCAGAAGATTTGTTTAATCTGTGGGGATGAAGCATCAGGCTGTCATTATGGTGTCCTTACCTGTGGGAGCTGTAAGGTCTTCTTTAAGAGGGCAATGGAAGGGCAGCACAACTACTTATGTGCTGGACACTGCGGCTCCTCA
PGR_NM_000926.4_bait_11	ATCGCACCAGCGTGTCTGGAAGAAATGACTGCATCGTTGATAAAATCCGCAGAAAAAACTGCCCAGCATGTCGCCTTAGAAAGTGCTGTCAGGCTGGCATGGTCCTTGGAGGTCGAAAATTTAAAAAGTTCAATAAAGTCAGAGTTGTGAGAGCACTGGATGCTGTTGCTCTCCCACAGCCAGTGCACTGCGGCTCCTCA
PGR_NM_000926.4_bait_12	ATCGCACCAGCGTGTCCAGTGGGCGTTCCAAATGAAAGCCAAGCCCTAAGCCAGAGATTCACTTTTTCACCAGGTCAAGACATACAGTTGATTCCACCACTGATCAACCTGTTAATGAGCATTGAACCAGATGTGATCTATGCAGGACATGACAACACAAAACCTGACACCTCCAGTTCTTTGCTCACTGCGGCTCCTCA
PGR_NM_000926.4_bait_13	ATCGCACCAGCGTGTTTGCTGACAAGTCTTAATCAACTAGGCGAGAGGCAACTTCTTTCAGTAGTCAAGTGGTCTAAATCATTGCCAGGTTTTCGAAACTTACATATTGATGACCAGATAACTCTCATTCAGTATTCTTGGATGAGCTTAATGGTGTTTGGTCTAGGATGGAGATCCTACAAACACACTGCGGCTCCTCA
PGR_NM_000926.4_bait_14	ATCGCACCAGCGTGTCAAACACGTCAGTGGGCAGATGCTGTATTTTGCACCTGATCTAATACTAAATGAACAGCGGATGAAAGAATCATCATTCTATTCATTATGCCTTACCATGTGGCAGATCCCACAGGAGTTTGTCAAGCTTCAAGTTAGCCAAGAAGAGTTCCTCTGTATGAAAGTATTGTCACTGCGGCTCCTCA
PGR_NM_000926.4_bait_15	ATCGCACCAGCGTGTATTGTTACTTCTTAATACAATTCCTTTGGAAGGGCTACGAAGTCAAACCCAGTTTGAGGAGATGAGGTCAAGCTACATTAGAGAGCTCATCAAGGCAATTGGTTTGAGGCAAAAAGGAGTTGTGTCGAGCTCACAGCGTTTCTATCAACTTACAAAACTTCTTGATAACTCACTGCGGCTCCTCA
PGR_NM_000926.4_bait_16	ATCGCACCAGCGTGTATAACTTGCATGATCTTGTCAAACAACTTCATCTGTACTGCTTGAATACATTTATCCAGTCCCGGGCACTGAGTGTTGAATTTCCAGAAATGATGTCTGAAGTTATTGCTGCACAATTACCCAAGATATTGGCAGGGATGGTGAAACCCCTTCTCTTTCATAAAAAGTGACACTGCGGCTCCTCA
PTGER3_NM_000957.2_bait_0	ATCGCACCAGCGTGTATGAAGGAGACCCGGGGCTACGGAGGGGATGCCCCCTTCTGCACCCGCCTCAACCACTCCTACACAGGCATGTGGGCGCCCGAGCGTTCCGCCGAGGCGCGGGGCAACCTCACGCGCCCTCCAGGGTCTGGCGAGGATTGCGGATCGGTGTCCGTGGCCTTCCCGATCACCACTGCGGCTCCTCA
PTGER3_NM_000957.2_bait_1	ATCGCACCAGCGTGTCTTCCCGATCACCATGCTGCTCACTGGTTTCGTGGGCAACGCACTGGCCATGCTGCTCGTGTCGCGCAGCTACCGGCGCCGGGAGAGCAAGCGCAAGAAGTCCTTCCTGCTGTGCATCGGCTGGCTGGCGCTCACCGACCTGGTCGGGCAGCTTCTCACCACCCCGGTCGCACTGCGGCTCCTCA
PTGER3_NM_000957.2_bait_2	ATCGCACCAGCGTGTCACCCCGGTCGTCATCGTCGTGTACCTGTCCAAGCAGCGTTGGGAGCACATCGACCCGTCGGGGCGGCTCTGCACCTTTTTCGGGCTGACCATGACTGTTTTCGGGCTCTCCTCGTTGTTCATCGCCAGCGCCATGGCCGTCGAGCGGGCGCTGGCCATCAGGGCGCCGCCACTGCGGCTCCTCA
PTGER3_NM_000957.2_bait_3	ATCGCACCAGCGTGTTCAGGGCGCCGCACTGGTATGCGAGCCACATGAAGACGCGTGCCACCCGCGCTGTGCTGCTCGGCGTGTGGCTGGCCGTGCTCGCCTTCGCCCTGCTGCCGGTGCTGGGCGTGGGCCAGTACACCGTCCAGTGGCCCGGGACGTGGTGCTTCATCAGCACCGGGCGAGGGCACTGCGGCTCCTCA
PTGER3_NM_000957.2_bait_4	ATCGCACCAGCGTGTACCGGGCGAGGGGGCAACGGGACTAGCTCTTCGCATAACTGGGGCAACCTTTTCTTCGCCTCTGCCTTTGCCTTCCTGGGGCTCTTGGCGCTGACAGTCACCTTTTCCTGCAACCTGGCCACCATTAAGGCCCTGGTGTCCCGCTGCCGGGCCAAGGCCACGGCATCTCACACTGCGGCTCCTCA
PTGER3_NM_000957.2_bait_5	ATCGCACCAGCGTGTCACGGCATCTCAGTCCAGTGCCCAGTGGGGCCGCATCACGACCGAGACGGCCATTCAGCTTATGGGGATCATGTGCGTGCTGTCGGTCTGCTGGTCTCCGCTCCTGATAATGATGTTGAAAATGATCTTCAATCAGACATCAGTTGAGCACTGCAAGACACACACGGAGACACTGCGGCTCCTCA
PTGER3_NM_000957.2_bait_6	ATCGCACCAGCGTGTACACACGGAGAAGCAGAAAGAATGCAACTTCTTCTTAATAGCTGTTCGCCTGGCTTCACTGAACCAGATCTTGGATCCTTGGGTTTACCTGCTGTTAAGAAAGATCCTTCTTCGAAAGTTTTGCCAGATGAGAAAAAGAAGACTCAGAGAGCAAGCTCCTCTTCTTCCCACACTGCGGCTCCTCA
PTGER3_NM_000957.2_bait_7	ATCGCACCAGCGTGTCTCTTCTTCCCACCTCTACTGTGATTGATCCTTCAAGGTTCTGTGCTCAGCCCTTCCGTTGGTTCTTGGATTTGTCCTTTCCCGCCATGTCTTCATCACATCCACAACTTCCACTAACACTTGCGAGCTTCAAACTTCTTAGAGAACCCTGCAGTGTCCAGCTAAGCTGACACTGCGGCTCCTCA
RARA_NM_000964.2_bait_0	ATCGCACCAGCGTGTATGGCCAGCAACAGCAGCTCCTGCCCGACACCTGGGGGCGGGCACCTCAATGGGTACCCGGTGCCTCCCTACGCCTTCTTCTTCCCCCCTATGCTGGGTGGACTCTCCCCGCCAGGCGCTCTGACCACTCTCCAGCACCAGCTTCCAGTTAGTGGATATAGCACACCATCCACTGCGGCTCCTCA
RARA_NM_000964.2_bait_1	ATCGCACCAGCGTGTTGGATATAGCACACCATCCCCAGCCACCATTGAGACCCAGAGCAGCAGTTCTGAAGAGATAGTGCCCAGCCCTCCCTCGCCACCCCCTCTACCCCGCATCTACAAGCCTTGCTTTGTCTGTCAGGACAAGTCCTCAGGCTACCACTATGGGGTCAGCGCCTGTGAGGGCTCACTGCGGCTCCTCA
RARA_NM_000964.2_bait_2	ATCGCACCAGCGTGTCAGCGCCTGTGAGGGCTGCAAGGGCTTCTTCCGCCGCAGCATCCAGAAGAACATGGTGTACACGTGTCACCGGGACAAGAACTGCATCATCAACAAGGTGACCCGGAACCGCTGCCAGTACTGCCGACTGCAGAAGTGCTTTGAAGTGGGCATGTCCAAGGAGTCTGTGACACTGCGGCTCCTCA
RARA_NM_000964.2_bait_3	ATCGCACCAGCGTGTTGTCCAAGGAGTCTGTGAGAAACGACCGAAACAAGAAGAAGAAGGAGGTGCCCAAGCCCGAGTGCTCTGAGAGCTACACGCTGACGCCGGAGGTGGGGGAGCTCATTGAGAAGGTGCGCAAAGCGCACCAGGAAACCTTCCCTGCCCTCTGCCAGCTGGGCAAATACACTCACTGCGGCTCCTCA
RARA_NM_000964.2_bait_4	ATCGCACCAGCGTGTAGCTGGGCAAATACACTACGAACAACAGCTCAGAACAACGTGTCTCTCTGGACATTGACCTCTGGGACAAGTTCAGTGAACTCTCCACCAAGTGCATCATTAAGACTGTGGAGTTCGCCAAGCAGCTGCCCGGCTTCACCACCCTCACCATCGCCGACCAGATCACCCTCCACTGCGGCTCCTCA
RARA_NM_000964.2_bait_5	ATCGCACCAGCGTGTGCCGACCAGATCACCCTCCTCAAGGCTGCCTGCCTGGACATCCTGATCCTGCGGATCTGCACGCGGTACACGCCCGAGCAGGACACCATGACCTTCTCGGACGGGCTGACCCTGAACCGGACCCAGATGCACAACGCTGGCTTCGGCCCCCTCACCGACCTGGTCTTTGCCACTGCGGCTCCTCA
RARA_NM_000964.2_bait_6	ATCGCACCAGCGTGTCACCGACCTGGTCTTTGCCTTCGCCAACCAGCTGCTGCCCCTGGAGATGGATGATGCGGAGACGGGGCTGCTCAGCGCCATCTGCCTCATCTGCGGAGACCGCCAGGACCTGGAGCAGCCGGACCGGGTGGACATGCTGCAGGAGCCGCTGCTGGAGGCGCTAAAGGTCTCACTGCGGCTCCTCA
RARA_NM_000964.2_bait_7	ATCGCACCAGCGTGTGGAGGCGCTAAAGGTCTACGTGCGGAAGCGGAGGCCCAGCCGCCCCCACATGTTCCCCAAGATGCTAATGAAGATTACTGACCTGCGAAGCATCAGCGCCAAGGGGGCTGAGCGGGTGATCACGCTGAAGATGGAGATCCCGGGCTCCATGCCGCCTCTCATCCAGGAAACACTGCGGCTCCTCA
RARA_NM_000964.2_bait_8	ATCGCACCAGCGTGTCGCCTCTCATCCAGGAAATGTTGGAGAACTCAGAGGGCCTGGACACTCTGAGCGGACAGCCGGGGGGTGGGGGGCGGGACGGGGGTGGCCTGGCCCCCCCGCCAGGCAGCTGTAGCCCCAGCCTCAGCCCCAGCTCCAACAGAAGCAGCCCGGCCACCCACTCCCCGTGACACTGCGGCTCCTCA
RARB_NM_000965.2_bait_0	ATCGCACCAGCGTGTATGTTTGACTGTATGGATGTTCTGTCAGTGAGTCCTGGGCAAATCCTGGATTTCTACACTGCGAGTCCGTCTTCCTGCATGCTCCAGGAGAAAGCTCTCAAAGCATGCTTCAGTGGATTGACCCAAACCGAATGGCAGCATCGGCACACTGCTCAATCAATTGAAACACACACTGCGGCTCCTCA
RARB_NM_000965.2_bait_1	ATCGCACCAGCGTGTCAGAGCACCAGCTCTGAGGAACTCGTCCCAAGCCCCCCATCTCCACTTCCTCCCCCTCGAGTGTACAAACCCTGCTTCGTCTGCCAGGACAAATCATCAGGGTACCACTATGGGGTCAGCGCCTGTGAGGGATGTAAGGGCTTTTTCCGCAGAAGTATTCAGAAGAATATCACTGCGGCTCCTCA
RARB_NM_000965.2_bait_2	ATCGCACCAGCGTGTATGATTTACACTTGTCACCGAGATAAGAACTGTGTTATTAATAAAGTCACCAGGAATCGATGCCAATACTGTCGACTCCAGAAGTGCTTTGAAGTGGGAATGTCCAAAGAATCTGTCAGGAATGACAGGAACAAGAAAAAGAAGGAGACTTCGAAGCAAGAATGCACAGACACTGCGGCTCCTCA
RARB_NM_000965.2_bait_3	ATCGCACCAGCGTGTGAGAGCTATGAAATGACAGCTGAGTTGGACGATCTCACAGAGAAGATCCGAAAAGCTCACCAGGAAACTTTCCCTTCACTCTGCCAGCTGGGTAAATACACCACGAATTCCAGTGCTGACCATCGAGTCCGACTGGACCTGGGCCTCTGGGACAAATTCAGTGAACTGGCCACTGCGGCTCCTCA
RARB_NM_000965.2_bait_4	ATCGCACCAGCGTGTCCACCAAGTGCATTATTAAGATCGTGGAGTTTGCTAAACGTCTGCCTGGTTTCACTGGCTTGACCATCGCAGACCAAATTACCCTGCTGAAGGCCGCCTGCCTGGACATCCTGATTCTTAGAATTTGCACCAGGTATACCCCAGAACAAGACACCATGACTTTCTCAGACCACTGCGGCTCCTCA
RARB_NM_000965.2_bait_5	ATCGCACCAGCGTGTACGGCCTTACCCTAAATCGAACTCAGATGCACAATGCTGGATTTGGTCCTCTGACTGACCTTGTGTTCACCTTTGCCAACCAGCTCCTGCCTTTGGAAATGGATGACACAGAAACAGGCCTTCTCAGTGCCATCTGCTTAATCTGTGGAGACCGCCAGGACCTTGAGGAACACTGCGGCTCCTCA
RARB_NM_000965.2_bait_6	ATCGCACCAGCGTGTAACCGACAAAAGTAGATAAGCTACAAGAACCATTGCTGGAAGCACTAAAAATTTATATCAGAAAAAGACGACCCAGCAAGCCTCACATGTTTCCAAAGATCTTAATGAAAATCACAGATCTCCGTAGCATCAGTGCTAAAGGTGCAGAGCGTGTAATTACCTTGAAAATGCACTGCGGCTCCTCA
RARB_NM_000965.2_bait_7	ATCGCACCAGCGTGTTGGAAATTCCTGGATCAATGCCACCTCTCATTCAAGAAATGCTGGAGAATTCTGAAGGACATGAACCCTTGACCCCAAGTTCAAGTGGGAACACAGCAGAGCACAGTCCTAGCATCTCACCCAGCTCAGTGGAAAACAGTGGGGTCAGTCAGTCACCACTCGTGCAATAACACTGCGGCTCCTCA
RARG_NM_000966.4_bait_0	ATCGCACCAGCGTGTATGGCCACCAATAAGGAGCGACTCTTTGCGGCTGGTGCCCTGGGGCCTGGATCTGGCTACCCAGGGGCAGGTTTCCCCTTCGCCTTCCCAGGGGCACTCAGGGGGTCTCCGCCTTTCGAGATGCTGAGCCCTAGCTTCCGGGGCCTGGGCCAGCCTGACCTCCCCAAGGACACTGCGGCTCCTCA
RARG_NM_000966.4_bait_1	ATCGCACCAGCGTGTCCAGCCTGACCTCCCCAAGGAGATGGCCTCTCTGTCGGTGGAGACACAGAGCACCAGCTCAGAGGAGATGGTGCCCAGCTCGCCCTCGCCCCCTCCGCCTCCTCGGGTCTACAAGCCATGCTTCGTGTGCAATGACAAGTCCTCTGGCTACCACTATGGGGTCAGCTCTTCACTGCGGCTCCTCA
RARG_NM_000966.4_bait_2	ATCGCACCAGCGTGTCCACTATGGGGTCAGCTCTTGTGAAGGCTGCAAGGGCTTCTTTCGCCGAAGCATCCAGAAGAACATGGTGTACACGTGTCACCGCGACAAAAACTGTATCATCAACAAGGTGACCAGGAATCGCTGCCAGTACTGCCGGCTACAGAAGTGCTTCGAAGTGGGCATGTCCACACTGCGGCTCCTCA
RARG_NM_000966.4_bait_3	ATCGCACCAGCGTGTGCTTCGAAGTGGGCATGTCCAAGGAAGCTGTGCGAAATGACCGGAACAAGAAGAAGAAAGAGGTGAAGGAAGAAGGGTCACCTGACAGCTATGAGCTGAGCCCTCAGTTAGAAGAGCTCATCACCAAGGTCAGCAAAGCCCATCAGGAGACTTTCCCCTCGCTCTGCCAGCACTGCGGCTCCTCA
RARG_NM_000966.4_bait_4	ATCGCACCAGCGTGTCTTTCCCCTCGCTCTGCCAGCTGGGCAAGTATACCACGAACTCCAGTGCAGACCACCGCGTGCAGCTGGATCTGGGGCTGTGGGACAAGTTCAGTGAGCTGGCTACCAAGTGCATCATCAAGATCGTGGAGTTTGCCAAGCGGTTGCCTGGCTTTACAGGGCTCAGCATTCACTGCGGCTCCTCA
RARG_NM_000966.4_bait_5	ATCGCACCAGCGTGTGGCTTTACAGGGCTCAGCATTGCTGACCAGATCACTCTGCTCAAAGCTGCCTGCCTAGATATCCTGATGCTGCGTATCTGCACAAGGTACACCCCAGAGCAGGACACCATGACCTTCTCCGACGGGCTGACCCTGAACCGGACCCAGATGCACAATGCCGGCTTCGGGCCCACTGCGGCTCCTCA
RARG_NM_000966.4_bait_6	ATCGCACCAGCGTGTGCACAATGCCGGCTTCGGGCCCCTCACAGACCTTGTCTTTGCCTTTGCTGGGCAGCTCCTGCCCCTGGAGATGGATGACACCGAGACAGGGCTGCTCAGCGCCATCTGCCTCATCTGCGGAGACCGCATGGACCTGGAGGAGCCCGAAAAAGTGGACAAGCTGCAGGAGCCACTGCGGCTCCTCA
RARG_NM_000966.4_bait_7	ATCGCACCAGCGTGTAGTGGACAAGCTGCAGGAGCCACTGCTGGAAGCCCTGAGGCTGTACGCCCGGCGCCGGCGGCCCAGCCAGCCCTACATGTTCCCAAGGATGCTAATGAAAATCACCGACCTCCGGGGCATCAGCACTAAGGGAGCTGAAAGGGCCATTACTCTGAAGATGGAGATTCCAGCACTGCGGCTCCTCA
RARG_NM_000966.4_bait_8	ATCGCACCAGCGTGTCTCTGAAGATGGAGATTCCAGGCCCGATGCCTCCCTTAATCCGAGAGATGCTGGAGAACCCTGAAATGTTTGAGGATGACTCCTCGCAGCCTGGTCCCCACCCCAATGCCTCTAGCGAGGATGAGGTTCCTGGGGGCCAGGGCAAAGGGGGCCTGAAGTCCCCAGCCTGACACTGCGGCTCCTCA
RPL22_NM_000983.3_bait_0	ATCGCACCAGCGTGTATGGCTCCTGTGAAAAAGCTTGTGGTGAAGGGGGGCAAAAAAAAGAAGCAAGTTCTGAAGTTCACTCTTGATTGCACCCACCCTGTAGAAGATGGAATCATGGATGCTGCCAATTTTGAGCAGTTTTTGCAAGAAAGGATCAAAGTGAACGGAAAAGCTGGGAACCTTGGCACTGCGGCTCCTCA
RPL22_NM_000983.3_bait_1	ATCGCACCAGCGTGTCCAATTTTGAGCAGTTTTTGCAAGAAAGGATCAAAGTGAACGGAAAAGCTGGGAACCTTGGTGGAGGGGTGGTGACCATCGAAAGGAGCAAGAGCAAGATCACCGTGACATCCGAGGTGCCTTTCTCCAAAAGGTATTTGAAATATCTCACCAAAAAATATTTGAAGAAGCACTGCGGCTCCTCA
RPL22_NM_000983.3_bait_2	ATCGCACCAGCGTGTCATCCGAGGTGCCTTTCTCCAAAAGGTATTTGAAATATCTCACCAAAAAATATTTGAAGAAGAATAATCTACGTGACTGGTTGCGCGTAGTTGCTAACAGCAAAGAGAGTTACGAATTACGTTACTTCCAGATTAACCAGGACGAAGAAGAGGAGGAAGACGAGGATTAACACTGCGGCTCCTCA
RORC_NM_001001523.1_bait_0	ATCGCACCAGCGTGTATGAGAACACAAATTGAAGTGATCCCTTGCAAAATCTGTGGGGACAAGTCGTCTGGGATCCACTACGGGGTTATCACCTGTGAGGGGTGCAAGGGCTTCTTCCGCCGGAGCCAGCGCTGTAACGCGGCCTACTCCTGCACCCGTCAGCAGAACTGCCCCATCGACCGCACCACTGCGGCTCCTCA
RORC_NM_001001523.1_bait_1	ATCGCACCAGCGTGTGCACCAGCCGAAACCGATGCCAGCACTGCCGCCTGCAGAAATGCCTGGCGCTGGGCATGTCCCGAGATGCTGTCAAGTTCGGCCGCATGTCCAAGAAGCAGAGGGACAGCCTGCATGCAGAAGTGCAGAAACAGCTGCAGCAGCGGCAACAGCAGCAACAGGAACCAGTGCACTGCGGCTCCTCA
RORC_NM_001001523.1_bait_2	ATCGCACCAGCGTGTCAGTGGTCAAGACCCCTCCAGCAGGGGCCCAAGGAGCAGATACCCTCACCTACACCTTGGGGCTCCCAGACGGGCAGCTGCCCCTGGGCTCCTCGCCTGACCTGCCTGAGGCTTCTGCCTGTCCCCCTGGCCTCCTGAAAGCCTCAGGCTCTGGGCCCTCATATTCCAACCACTGCGGCTCCTCA
RORC_NM_001001523.1_bait_3	ATCGCACCAGCGTGTCAACAACTTGGCCAAGGCAGGGCTCAATGGGGCCTCATGCCACCTTGAATACAGCCCTGAGCGGGGCAAGGCTGAGGGCAGAGAGAGCTTCTATAGCACAGGCAGCCAGCTGACCCCTGACCGATGTGGACTTCGTTTTGAGGAACACAGGCATCCTGGGCTTGGGGAACCACTGCGGCTCCTCA
RORC_NM_001001523.1_bait_4	ATCGCACCAGCGTGTGGAACTGGGACAGGGCCCAGACAGCTACGGCAGCCCCAGTTTCCGCAGCACACCGGAGGCACCCTATGCCTCCCTGACAGAGATAGAGCACCTGGTGCAGAGCGTCTGCAAGTCCTACAGGGAGACATGCCAGCTGCGGCTGGAGGACCTGCTGCGGCAGCGCTCCAACACACTGCGGCTCCTCA
RORC_NM_001001523.1_bait_5	ATCGCACCAGCGTGTAACATCTTCTCCCGGGAGGAAGTGACTGGCTACCAGAGGAAGTCCATGTGGGAGATGTGGGAACGGTGTGCCCACCACCTCACCGAGGCCATTCAGTACGTGGTGGAGTTCGCCAAGAGGCTCTCAGGCTTTATGGAGCTCTGCCAGAATGACCAGATTGTGCTTCTCAACACTGCGGCTCCTCA
RORC_NM_001001523.1_bait_6	ATCGCACCAGCGTGTCTCAAAGCAGGAGCAATGGAAGTGGTGCTGGTTAGGATGTGCCGGGCCTACAATGCTGACAACCGCACGGTCTTTTTTGAAGGCAAATACGGTGGCATGGAGCTGTTCCGAGCCTTGGGCTGCAGCGAGCTCATCAGCTCCATCTTTGACTTCTCCCACTCCCTAAGTGCCACTGCGGCTCCTCA
RORC_NM_001001523.1_bait_7	ATCGCACCAGCGTGTGTGCCTTGCACTTTTCCGAGGATGAGATTGCCCTCTACACAGCCCTTGTTCTCATCAATGCCCATCGGCCAGGGCTCCAAGAGAAAAGGAAAGTAGAACAGCTGCAGTACAATCTGGAGCTGGCCTTTCATCATCATCTCTGCAAGACTCATCGCCAAAGCATCCTGGCACACTGCGGCTCCTCA
RORC_NM_001001523.1_bait_8	ATCGCACCAGCGTGTTGGCAAAGCTGCCACCCAAGGGGAAGCTTCGGAGCCTGTGTAGCCAGCATGTGGAAAGGCTGCAGATCTTCCAGCACCTCCACCCCATCGTGGTCCAAGCCGCTTTCCCTCCACTCTACAAGGAGCTCTTCAGCACTGAAACCGAGTCACCTGTGGGGCTGTCCAAGTGACACTGCGGCTCCTCA
RUNX1_NM_001001890.2_bait_0	ATCGCACCAGCGTGTATGCGTATCCCCGTAGATGCCAGCACGAGCCGCCGCTTCACGCCGCCTTCCACCGCGCTGAGCCCAGGCAAGATGAGCGAGGCGTTGCCGCTGGGCGCCCCGGACGCCGGCGCTGCCCTGGCCGGCAAGCTGAGGAGCGGCGACCGCAGCATGGTGGAGGTGCTGGCCGACACTGCGGCTCCTCA
RUNX1_NM_001001890.2_bait_1	ATCGCACCAGCGTGTCATGGTGGAGGTGCTGGCCGACCACCCGGGCGAGCTGGTGCGCACCGACAGCCCCAACTTCCTCTGCTCCGTGCTGCCTACGCACTGGCGCTGCAACAAGACCCTGCCCATCGCTTTCAAGGTGGTGGCCCTAGGGGATGTTCCAGATGGCACTCTGGTCACTGTGATGGCACTGCGGCTCCTCA
RUNX1_NM_001001890.2_bait_2	ATCGCACCAGCGTGTGCACTCTGGTCACTGTGATGGCTGGCAATGATGAAAACTACTCGGCTGAGCTGAGAAATGCTACCGCAGCCATGAAGAACCAGGTTGCAAGATTTAATGACCTCAGGTTTGTCGGTCGAAGTGGAAGAGGGAAAAGCTTCACTCTGACCATCACTGTCTTCACAAACCCACACTGCGGCTCCTCA
RUNX1_NM_001001890.2_bait_3	ATCGCACCAGCGTGTATCACTGTCTTCACAAACCCACCGCAAGTCGCCACCTACCACAGAGCCATCAAAATCACAGTGGATGGGCCCCGAGAACCTCGAAGACATCGGCAGAAACTAGATGATCAGACCAAGCCCGGGAGCTTGTCCTTTTCCGAGCGGCTCAGTGAACTGGAGCAGCTGCGGCGCACTGCGGCTCCTCA
RUNX1_NM_001001890.2_bait_4	ATCGCACCAGCGTGTTGAACTGGAGCAGCTGCGGCGCACAGCCATGAGGGTCAGCCCACACCACCCAGCCCCCACGCCCAACCCTCGTGCCTCCCTGAACCACTCCACTGCCTTTAACCCTCAGCCTCAGAGTCAGATGCAGGATACAAGGCAGATCCAACCATCCCCACCGTGGTCCTACGATCCACTGCGGCTCCTCA
RUNX1_NM_001001890.2_bait_5	ATCGCACCAGCGTGTCCCCACCGTGGTCCTACGATCAGTCCTACCAATACCTGGGATCCATTGCCTCTCCTTCTGTGCACCCAGCAACGCCCATTTCACCTGGACGTGCCAGCGGCATGACAACCCTCTCTGCAGAACTTTCCAGTCGACTCTCAACGGCACCCGACCTGACAGCGTTCAGCGACCACTGCGGCTCCTCA
RUNX1_NM_001001890.2_bait_6	ATCGCACCAGCGTGTGACCTGACAGCGTTCAGCGACCCGCGCCAGTTCCCCGCGCTGCCCTCCATCTCCGACCCCCGCATGCACTATCCAGGCGCCTTCACCTACTCCCCGACGCCGGTCACCTCGGGCATCGGCATCGGCATGTCGGCCATGGGCTCGGCCACGCGCTACCACACCTACCTGCCCACTGCGGCTCCTCA
RUNX1_NM_001001890.2_bait_7	ATCGCACCAGCGTGTGCGCTACCACACCTACCTGCCGCCGCCCTACCCCGGCTCGTCGCAAGCGCAGGGAGGCCCGTTCCAAGCCAGCTCGCCCTCCTACCACCTGTACTACGGCGCCTCGGCCGGCTCCTACCAGTTCTCCATGGTGGGCGGCGAGCGCTCGCCGCCGCGCATCCTGCCGCCCTCACTGCGGCTCCTCA
RUNX1_NM_001001890.2_bait_8	ATCGCACCAGCGTGTCGCCGCGCATCCTGCCGCCCTGCACCAACGCCTCCACCGGCTCCGCGCTGCTCAACCCCAGCCTCCCGAACCAGAGCGACGTGGTGGAGGCCGAGGGCAGCCACAGCAACTCCCCCACCAACATGGCGCCCTCCGCGCGCCTGGAGGAGGCCGTGTGGAGGCCCTACTGACACTGCGGCTCCTCA
PPARA_NM_001001928.2_bait_0	ATCGCACCAGCGTGTATGGTGGACACGGAAAGCCCACTCTGCCCCCTCTCCCCACTCGAGGCCGGCGATCTAGAGAGCCCGTTATCTGAAGAGTTCCTGCAAGAAATGGGAAACATCCAAGAGATTTCGCAATCCATCGGCGAGGATAGTTCTGGAAGCTTTGGCTTTACGGAATACCAGTATTTCACTGCGGCTCCTCA
PPARA_NM_001001928.2_bait_1	ATCGCACCAGCGTGTGGAATACCAGTATTTAGGAAGCTGTCCTGGCTCAGATGGCTCGGTCATCACGGACACGCTTTCACCAGCTTCGAGCCCCTCCTCGGTGACTTATCCTGTGGTCCCCGGCAGCGTGGACGAGTCTCCCAGTGGAGCATTGAACATCGAATGTAGAATCTGCGGGGACAAGGCACTGCGGCTCCTCA
PPARA_NM_001001928.2_bait_2	ATCGCACCAGCGTGTATCTGCGGGGACAAGGCCTCAGGCTATCATTACGGAGTCCACGCGTGTGAAGGCTGCAAGGGCTTCTTTCGGCGAACGATTCGACTCAAGCTGGTGTATGACAAGTGCGACCGCAGCTGCAAGATCCAGAAAAAGAACAGAAACAAATGCCAGTATTGTCGATTTCACAACACTGCGGCTCCTCA
PPARA_NM_001001928.2_bait_3	ATCGCACCAGCGTGTTTGTCGATTTCACAAGTGCCTTTCTGTCGGGATGTCACACAACGCGATTCGTTTTGGACGAATGCCAAGATCTGAGAAAGCAAAACTGAAAGCAGAAATTCTTACCTGTGAACATGACATAGAAGATTCTGAAACTGCAGATCTCAAATCTCTGGCCAAGAGAATCTACGCACTGCGGCTCCTCA
PPARA_NM_001001928.2_bait_4	ATCGCACCAGCGTGTCCAAGAGAATCTACGAGGCCTACTTGAAGAACTTCAACATGAACAAGGTCAAAGCCCGGGTCATCCTCTCAGGAAAGGCCAGTAACAATCCACCTTTTGTCATACATGATATGGAGACACTGTGTATGGCTGAGAAGACGCTGGTGGCCAAGCTGGTGGCCAATGGCATCCACTGCGGCTCCTCA
PPARA_NM_001001928.2_bait_5	ATCGCACCAGCGTGTGGTGGCCAATGGCATCCAGAACAAGGAGGCGGAGGTCCGCATCTTTCACTGCTGCCAGTGCACGTCAGTGGAGACCGTCACGGAGCTCACGGAATTCGCCAAGGCCATCCCAGGCTTCGCAAACTTGGACCTGAACGATCAAGTGACATTGCTAAAATACGGAGTTTATGCACTGCGGCTCCTCA
PPARA_NM_001001928.2_bait_6	ATCGCACCAGCGTGTAATACGGAGTTTATGAGGCCATATTCGCCATGCTGTCTTCTGTGATGAACAAAGACGGGATGCTGGTAGCGTATGGAAATGGGTTTATAACTCGTGAATTCCTAAAAAGCCTAAGGAAACCGTTCTGTGATATCATGGAACCCAAGTTTGATTTTGCCATGAAGTTCAATCACTGCGGCTCCTCA
PPARA_NM_001001928.2_bait_7	ATCGCACCAGCGTGTTGCCATGAAGTTCAATGCACTGGAACTGGATGACAGTGATATCTCCCTTTTTGTGGCTGCTATCATTTGCTGTGGAGATCGTCCTGGCCTTCTAAACGTAGGACACATTGAAAAAATGCAGGAGGGTATTGTACATGTGCTCAGACTCCACCTGCAGAGCAACCACCCGGCACTGCGGCTCCTCA
PPARA_NM_001001928.2_bait_8	ATCGCACCAGCGTGTAGAGCAACCACCCGGACGATATCTTTCTCTTCCCAAAACTTCTTCAAAAAATGGCAGACCTCCGGCAGCTGGTGACGGAGCATGCGCAGCTGGTGCAGATCATCAAGAAGACGGAGTCGGATGCTGCGCTGCACCCGCTACTGCAGGAGATCTACAGGGACATGTACTGACACTGCGGCTCCTCA
FCGR2B_NM_001002273.1_bait_0	ATCGCACCAGCGTGTATGGGAATCCTGTCATTCTTACCTGTCCTTGCCACTGAGAGTGACTGGGCTGACTGCAAGTCCCCCCAGCCTTGGGGTCATATGCTTCTGTGGACAGCTGTGCTATTCCTGGCTCCTGTTGCTGGGACACCTGCTCCCCCAAAGGCTGTGCTGAAACTCGAGCCCCAGTGCACTGCGGCTCCTCA
FCGR2B_NM_001002273.1_bait_1	ATCGCACCAGCGTGTAAGGCTGTGCTGAAACTCGAGCCCCAGTGGATCAACGTGCTCCAGGAGGACTCTGTGACTCTGACATGCCGGGGGACTCACAGCCCTGAGAGCGACTCCATTCAGTGGTTCCACAATGGGAATCTCATTCCCACCCACACGCAGCCCAGCTACAGGTTCAAGGCCAACAACACTGCGGCTCCTCA
FCGR2B_NM_001002273.1_bait_2	ATCGCACCAGCGTGTGCAGCCCAGCTACAGGTTCAAGGCCAACAACAATGACAGCGGGGAGTACACGTGCCAGACTGGCCAGACCAGCCTCAGCGACCCTGTGCATCTGACTGTGCTTTCTGAGTGGCTGGTGCTCCAGACCCCTCACCTGGAGTTCCAGGAGGGAGAAACCATCGTGCTGAGGTCACTGCGGCTCCTCA
FCGR2B_NM_001002273.1_bait_3	ATCGCACCAGCGTGTCCAGGAGGGAGAAACCATCGTGCTGAGGTGCCACAGCTGGAAGGACAAGCCTCTGGTCAAGGTCACATTCTTCCAGAATGGAAAATCCAAGAAATTTTCCCGTTCGGATCCCAACTTCTCCATCCCACAAGCAAACCACAGTCACAGTGGTGATTACCACTGCACAGGAACACTGCGGCTCCTCA
FCGR2B_NM_001002273.1_bait_4	ATCGCACCAGCGTGTGTCACAGTGGTGATTACCACTGCACAGGAAACATAGGCTACACGCTGTACTCATCCAAGCCTGTGACCATCACTGTCCAAGCTCCCAGCTCTTCACCGATGGGGATCATTGTGGCTGTGGTCACTGGGATTGCTGTAGCGGCCATTGTTGCTGCTGTAGTGGCCTTGATCCACTGCGGCTCCTCA
FCGR2B_NM_001002273.1_bait_5	ATCGCACCAGCGTGTCCATTGTTGCTGCTGTAGTGGCCTTGATCTACTGCAGGAAAAAGCGGATTTCAGCCAATCCCACTAATCCTGATGAGGCTGACAAAGTTGGGGCTGAGAACACAATCACCTATTCACTTCTCATGCACCCGGATGCTCTGGAAGAGCCTGATGACCAGAACCGTATTTAGCACTGCGGCTCCTCA
FCGR2B_NM_001002274.1_bait_0	ATCGCACCAGCGTGTATGGGAATCCTGTCATTCTTACCTGTCCTTGCCACTGAGAGTGACTGGGCTGACTGCAAGTCCCCCCAGCCTTGGGGTCATATGCTTCTGTGGACAGCTGTGCTATTCCTGGCTCCTGTTGCTGGGACACCTGCAGCTCCCCCAAAGGCTGTGCTGAAACTCGAGCCCCACACTGCGGCTCCTCA
FCGR2B_NM_001002274.1_bait_1	ATCGCACCAGCGTGTCCAAAGGCTGTGCTGAAACTCGAGCCCCAGTGGATCAACGTGCTCCAGGAGGACTCTGTGACTCTGACATGCCGGGGGACTCACAGCCCTGAGAGCGACTCCATTCAGTGGTTCCACAATGGGAATCTCATTCCCACCCACACGCAGCCCAGCTACAGGTTCAAGGCCAACACTGCGGCTCCTCA
FCGR2B_NM_001002274.1_bait_2	ATCGCACCAGCGTGTACGCAGCCCAGCTACAGGTTCAAGGCCAACAACAATGACAGCGGGGAGTACACGTGCCAGACTGGCCAGACCAGCCTCAGCGACCCTGTGCATCTGACTGTGCTTTCTGAGTGGCTGGTGCTCCAGACCCCTCACCTGGAGTTCCAGGAGGGAGAAACCATCGTGCTGAGCACTGCGGCTCCTCA
FCGR2B_NM_001002274.1_bait_3	ATCGCACCAGCGTGTTCCAGGAGGGAGAAACCATCGTGCTGAGGTGCCACAGCTGGAAGGACAAGCCTCTGGTCAAGGTCACATTCTTCCAGAATGGAAAATCCAAGAAATTTTCCCGTTCGGATCCCAACTTCTCCATCCCACAAGCAAACCACAGTCACAGTGGTGATTACCACTGCACAGGACACTGCGGCTCCTCA
FCGR2B_NM_001002274.1_bait_4	ATCGCACCAGCGTGTGTCACAGTGGTGATTACCACTGCACAGGAAACATAGGCTACACGCTGTACTCATCCAAGCCTGTGACCATCACTGTCCAAGCTCCCAGCTCTTCACCGATGGGGATCATTGTGGCTGTGGTCACTGGGATTGCTGTAGCGGCCATTGTTGCTGCTGTAGTGGCCTTGATCCACTGCGGCTCCTCA
FCGR2B_NM_001002274.1_bait_5	ATCGCACCAGCGTGTCCATTGTTGCTGCTGTAGTGGCCTTGATCTACTGCAGGAAAAAGCGGATTTCAGCCAATCCCACTAATCCTGATGAGGCTGACAAAGTTGGGGCTGAGAACACAATCACCTATTCACTTCTCATGCACCCGGATGCTCTGGAAGAGCCTGATGACCAGAACCGTATTTAGCACTGCGGCTCCTCA
FCGR2B_NM_001002275.1_bait_0	ATCGCACCAGCGTGTATGGGAATCCTGTCATTCTTACCTGTCCTTGCCACTGAGAGTGACTGGGCTGACTGCAAGTCCCCCCAGCCTTGGGGTCATATGCTTCTGTGGACAGCTGTGCTATTCCTGGCTCCTGTTGCTGGGACACCTGCTCCCCCAAAGGCTGTGCTGAAACTCGAGCCCCAGTGCACTGCGGCTCCTCA
FCGR2B_NM_001002275.1_bait_1	ATCGCACCAGCGTGTGAAACTCGAGCCCCAGTGGATCAACGTGCTCCAGGAGGACTCTGTGACTCTGACATGCCGGGGGACTCACAGCCCTGAGAGCGACTCCATTCAGTGGTTCCACAATGGGAATCTCATTCCCACCCACACGCAGCCCAGCTACAGGTTCAAGGCCAACAACAATGACAGCGCACTGCGGCTCCTCA
FCGR2B_NM_001002275.1_bait_2	ATCGCACCAGCGTGTCCAACAACAATGACAGCGGGGAGTACACGTGCCAGACTGGCCAGACCAGCCTCAGCGACCCTGTGCATCTGACTGTGCTTTCTGAGTGGCTGGTGCTCCAGACCCCTCACCTGGAGTTCCAGGAGGGAGAAACCATCGTGCTGAGGTGCCACAGCTGGAAGGACAAGCCTCACTGCGGCTCCTCA
FCGR2B_NM_001002275.1_bait_3	ATCGCACCAGCGTGTAGCTGGAAGGACAAGCCTCTGGTCAAGGTCACATTCTTCCAGAATGGAAAATCCAAGAAATTTTCCCGTTCGGATCCCAACTTCTCCATCCCACAAGCAAACCACAGTCACAGTGGTGATTACCACTGCACAGGAAACATAGGCTACACGCTGTACTCATCCAAGCCTGTCACTGCGGCTCCTCA
FCGR2B_NM_001002275.1_bait_4	ATCGCACCAGCGTGTGTACTCATCCAAGCCTGTGACCATCACTGTCCAAGCTCCCAGCTCTTCACCGATGGGGATCATTGTGGCTGTGGTCACTGGGATTGCTGTAGCGGCCATTGTTGCTGCTGTAGTGGCCTTGATCTACTGCAGGAAAAAGCGGATTTCAGCTCTCCCAGGATACCCTGAGTCACTGCGGCTCCTCA
FCGR2B_NM_001002275.1_bait_5	ATCGCACCAGCGTGTTCCCAGGATACCCTGAGTGCAGGGAAATGGGAGAGACCCTCCCTGAGAAACCAGCCAATCCCACTAATCCTGATGAGGCTGACAAAGTTGGGGCTGAGAACACAATCACCTATTCACTTCTCATGCACCCGGATGCTCTGGAAGAGCCTGATGACCAGAACCGTATTTAGCACTGCGGCTCCTCA
PDE4DIP_NM_001002810.2_bait_0	ATCGCACCAGCGTGTATGTCTAATGGATATCGCACTCTGTCCCAGCACCTCAATGACCTGAAGAAGGAGAACTTCAGCCTCAAGCTGCGCATCTACTTCCTGGAGGAGCGCATGCAACAGAAGTATGAGGCCAGCCGGGAGGACATCTACAAGCGGAACATTGAGCTGAAGGTTGAAGTGGAGAGCACTGCGGCTCCTCA
PDE4DIP_NM_001002810.2_bait_1	ATCGCACCAGCGTGTAGCCGGGAGGACATCTACAAGCGGAACATTGAGCTGAAGGTTGAAGTGGAGAGCTTGAAACGAGAACTCCAGGACAAGAAACAGCATCTGGATAAAACATGGGCTGATGTGGAGAATCTCAACAGTCAGAATGAAGCTGAGCTCCGACGCCAGTTTGAGGAGCGACAGCACACTGCGGCTCCTCA
PDE4DIP_NM_001002810.2_bait_2	ATCGCACCAGCGTGTTCAACAGTCAGAATGAAGCTGAGCTCCGACGCCAGTTTGAGGAGCGACAGCAGGAGACGGAGCATGTTTATGAGCTCTTGGAGAATAAGATCCAGCTTCTGCAGGAGGAATCCAGGCTAGCAAAGAATGAAGCTGCGCGGATGGCAGCTCTGGTGGAAGCAGAGAAGGAGCACTGCGGCTCCTCA
PDE4DIP_NM_001002810.2_bait_3	ATCGCACCAGCGTGTTAGCAAAGAATGAAGCTGCGCGGATGGCAGCTCTGGTGGAAGCAGAGAAGGAGTGTAACCTGGAGCTCTCAGAGAAACTGAAGGGAGTCACCAAAAACTGGGAAGATGTACCAGGAGACCAGGTCAAGCCCGACCAATACACTGAGGCCCTGGCCCAGAGGGACAAGTAGCACTGCGGCTCCTCA
PDE4DIP_NM_001002811.1_bait_0	ATCGCACCAGCGTGTATGAAGGAGATTTGCAGGATCTGTGCCCGAGAGCTGTGTGGAAACCAGCGGCGCTGGATCTTCCACACGGCGTCCAAGCTCAATCTCCAGGTTCTGCTTTCGCACGTCTTGGGCAAGGATGTCCCCCGCGATGGCAAAGCCGAGTTCGCTTGCAGCAAGTGTGCTTTCATCACTGCGGCTCCTCA
PDE4DIP_NM_001002811.1_bait_1	ATCGCACCAGCGTGTGCTTGATCGAATCTATCGATTCGACACAGTTATTGCCCGGATTGAAGCGCTTTCTATTGAGCGCTTGCAAAAGCTGCTACTGGAGAAGGATCGCCTCAAGTTCTGCATTGCCAGTATGTATCGGAAGAATAACGATGACTCTGGCGCGGAGATCAAGGCGGGGAATGGGACACTGCGGCTCCTCA
PDE4DIP_NM_001002811.1_bait_2	ATCGCACCAGCGTGTCGGTTGACATGTCCGTCTTACCCGATGCGAGATACTCTGCACTGCTCCAGGAGGACTTCGCCTATTCAGGGTTTGAGTGCTGGGTGGAGAATGAGGATCAGATCCAGGAGCCACACAGCTGCCATGGTTCAGAAGGCCCTGGAAACCGACCCAGGAGATGCCGTGGTTGTCACTGCGGCTCCTCA
PDE4DIP_NM_001002811.1_bait_3	ATCGCACCAGCGTGTGCCGCTTTGCGGGTTGCTGATTCTGACTATGAAGCCATTTGTAAGGTACCTCGAAAGGTGGCCAGAAGTATCTCCTGCGGCCCTTCTAGCAGGTGGTCGACCAGCATTTGCACTGAAGAACCAGCGTTGTCTGAGGTTGGGCCACCCGACTTAGCAAGCACAAAGGTACCCACTGCGGCTCCTCA
PDE4DIP_NM_001002811.1_bait_4	ATCGCACCAGCGTGTCCCAGATGGAGAAAGCATGGAGGAAGAGACGCCTGGTTCCTCTGTGGAATCTTTGGATGCAAGCGTCCAGGCTAGCCCTCCACAACAGAAAGATGAGGAGACTGAGAGAAGTGCAAAGGAACTTGGAAAGTGTGACTGTTGTTCAGATGATCAGGCTCCGCAGCATGGGTCACTGCGGCTCCTCA
PDE4DIP_NM_001002811.1_bait_5	ATCGCACCAGCGTGTGTAATCACAAGCTGGAATTAGCTCTTAGCATGATTAAAGGTCTTGATTATAAGCCCATCCAGAGCCCCCGAGGGAGCAGGCTTCCGATTCCAGTGAAATCCAGCCTACCTGGAGCCAAGCCTGGCCCTAGCATGACAGATGGAGTTAGTTCCGGTTTCCTTAACAGGTCTCACTGCGGCTCCTCA
PDE4DIP_NM_001002811.1_bait_6	ATCGCACCAGCGTGTTTGAAACCCCTTTACAAGACACCTGTGAGTTATCCCTTGGAGCTTTCAGACCTGCAGGAGCTGTGGGATGATCTCTGTGAAGATTATTTGCCGCTCCGGGTCCAGCCCATGACTGAAGAGTTGCTGAAACAACAAAAGCTGAATTCACATGAGACCACTATAACTCAGCACACTGCGGCTCCTCA
PDE4DIP_NM_001002811.1_bait_7	ATCGCACCAGCGTGTGTCTGTATCTGATTCCCACTTGGCAGAACTCCAGGAAAAAATCCAGCAAACAGAGGCCACCAACAAGATTCTTCAAGAGAAACTTAATGAAATGAGCTATGAACTAAAGTGTGCTCAGGAGTCGTCTCAAAAGCAAGATGGTACAATTCAGAACCTCAAGGAAACTCTGACACTGCGGCTCCTCA
PDE4DIP_NM_001002811.1_bait_8	ATCGCACCAGCGTGTAAAGCAGGGAACGTGAGACTGAGGAGTTGTACCAGGTAATTGAAGGTCAAAATGACACAATGGCAAAGCTTCGAGAAATGCTGCACCAAAGCCAGCTTGGACAACTTCACAGCTCAGAGGGTACTTCTCCAGCTCAGCAACAGGTAGCTCTGCTTGATCTTCAGAGTGCTCACTGCGGCTCCTCA
PDE4DIP_NM_001002811.1_bait_9	ATCGCACCAGCGTGTTTATTCTGCAGCCAACTTGAAATACAGAAGCTCCAGAGGGTGGTACGACAGAAAGAGCGCCAACTGGCTGATGCCAAACAATGTGTGCAATTTGTAGAGGCTGCAGCACACGAGAGTGAACAGCAGAAAGAGGCTTCTTGGAAACATAACCAGGAATTGCGAAAAGCCTTCACTGCGGCTCCTCA
PDE4DIP_NM_001002811.1_bait_10	ATCGCACCAGCGTGTTGCAGCAGCTACAAGAAGAATTGCAGAATAAGAGCCAACAGCTTCGTGCCTGGGAGGCTGAAAAATACAATGAGATTCGAACCCAGGAACAAAACATCCAGCACCTAAACCATAGTCTGAGTCACAAGGAGCAGTTGCTTCAGGAATTTCGGGAGCTCCTACAGTATCGACACTGCGGCTCCTCA
PDE4DIP_NM_001002811.1_bait_11	ATCGCACCAGCGTGTGATAACTCAGACAAAACCCTTGAAGCAAATGAAATGTTGCTTGAGAAACTTCGCCAGCGAATACATGATAAAGCTGTTGCTCTGGAGCGGGCTATAGATGAAAAATTCTCTGCTCTAGAAGAGAAAGAAAAAGAACTGCGCCAGCTTCGTCTTGCTGTGAGAGAGCGAGACACTGCGGCTCCTCA
PDE4DIP_NM_001002811.1_bait_12	ATCGCACCAGCGTGTTCATGACTTAGAGAGACTGCGCGATGTCCTCTCCTCCAATGAAGCTACTATGCAAAGTATGGAGAGTCTCCTGAGGGCCAAAGGCCTGGAAGTGGAACAGTTATCTACTACCTGTCAAAACCTCCAGTGGCTGAAAGAAGAAATGGAAACCAAATTTAGCCGTTGGCAGACACTGCGGCTCCTCA
PDE4DIP_NM_001002811.1_bait_13	ATCGCACCAGCGTGTAGGAACAAGAGAGTATCATTCAGCAGTTACAGACGTCTCTTCATGATAGGAACAAAGAAGTGGAGGATCTTAGTGCAACACTGCTCTGCAAACTTGGACCAGGGCAGAGTGAGATAGCAGAGGAGCTGTGCCAGCGTCTACAGCGAAAGGAAAGGATGCTGCAGGACCTTCACTGCGGCTCCTCA
PDE4DIP_NM_001002811.1_bait_14	ATCGCACCAGCGTGTCTAAGTGATCGAAATAAACAAGTGCTGGAACATGAAATGGAGATTCAAGGCCTGCTTCAGTCTGTGAGCACCAGGGAGCAGGAAAGCCAAGCTGCTGCAGAGAAGTTGGTGCAAGCCTTAATGGAAAGAAATTCAGAATTACAGGCCCTGCGCCAATATTTAGGAGGGAGCACTGCGGCTCCTCA
PDE4DIP_NM_001002811.1_bait_15	ATCGCACCAGCGTGTAGACTCCCTGATGTCCCAAGCACCCATCTCTAACCAACAAGCTGAAGTTACCCCCACTGGCTGTCTTGGAAAACAGACTGATCAAGGTTCAATGCAGATACCTTCCAGAGATGATAGCACTTCATTGACTGCCAAAGAGGATGTCAGCATACCCAGATCCACATTAGGAGCACTGCGGCTCCTCA
PDE4DIP_NM_001002811.1_bait_16	ATCGCACCAGCGTGTACTTGGACACAGTTGCAGGGCTGGAAAAAGAACTGAGTAATGCCAAAGAGGAACTTGAACTCATGGCTAAAAAAGAAAGAGAAAGTCAGATGGAACTTTCTGCTCTACAGTCCATGATGGCTGTGCAGGAAGAAGAGCTGCAGGTGCAGGCTGCTGATATGGAGTCTCTGCACTGCGGCTCCTCA
PDE4DIP_NM_001002811.1_bait_17	ATCGCACCAGCGTGTACCAGGAACATACAGATTAAAGAAGATCTCATAAAGGACCTGCAAATGCAACTGGTTGATCCTGAAGACATACCAGCTATGGAACGCCTGACCCAGGAAGTCTTACTTCTTCGGGAAAAAGTTGCTTCAGTAGAATCCCAGGGTCAAGAAATTTCAGGAAACCGAAGACACACTGCGGCTCCTCA
PDE4DIP_NM_001002811.1_bait_18	ATCGCACCAGCGTGTACAGTTGCTGCTGATGCTAGAAGGACTAGTAGATGAACGGAGTCGGCTCAATGAGGCCTTACAAGCAGAGAGACAGCTCTATAGCAGTCTGGTGAAGTTCCATGCCCATCCAGAGAGCTCTGAGAGAGACCGAACTCTGCAGGTGGAACTGGAAGGGGCTCAGGTGTTACCACTGCGGCTCCTCA
PDE4DIP_NM_001002811.1_bait_19	ATCGCACCAGCGTGTGCAGTCGGCTAGAAGAAGTTCTTGGAAGAAGCTTGGAGCGCTTAAACAGGCTGGAGACCCTGGCCGCCATTGGAGGTGCAGCTGCAGGGGATGACACCGAAGATACAAGCACTGAGTTCACTGACAGTATTGAGGAGGAGGCTGCACACCATAGTCACCAGCAACTATAGCACTGCGGCTCCTCA
PDE4DIP_NM_001002812.1_bait_0	ATCGCACCAGCGTGTATGTCTAATGGATATCGCACTCTGTCCCAGCACCTCAATGACCTGAAGAAGGAGAACTTCAGCCTCAAGCTGCGCATCTACTTCCTGGAGGAGCGCATGCAACAGAAGTATGAGGCCAGCCGGGAGGACATCTACAAGCGGAACATTGAGCTGAAGGTTGAAGTGGAGAGCACTGCGGCTCCTCA
PDE4DIP_NM_001002812.1_bait_1	ATCGCACCAGCGTGTAGTGGAGAGCTTGAAACGAGAACTCCAGGACAAGAAACAGCATCTGGATAAAACATGGGCTGATGTGGAGAATCTCAACAGTCAGAATGAAGCTGAGCTCCGACGCCAGTTTGAGGAGCGACAGCAGGAGACGGAGCATGTTTATGAGCTCTTGGAGAATAAGATCCAGCCACTGCGGCTCCTCA
PDE4DIP_NM_001002812.1_bait_2	ATCGCACCAGCGTGTAGATCCAGCTTCTGCAGGAGGAATCCAGGCTAGCAAAGAATGAAGCTGCGCGGATGGCAGCTCTGGTGGAAGCAGAGAAGGAGTGTAACCTGGAGCTCTCAGAGAAACTGAAGGGAGTCACCAAAAACTGGGAAGATGTACCAGGAGACCAGGTCAAGCCCGACCAATACCACTGCGGCTCCTCA
PDE4DIP_NM_001002812.1_bait_3	ATCGCACCAGCGTGTACCAATACACTGAGGCCCTGGCCCAGAGGGACAAGAGAATTGAAGAACTGAATCAGAGCCTGGCTGCCCAGGAGAGGCTTGTAGAACAGCTATCTCGGGAGAAACAACAACTGCTACATCTGTTGGAGGAGCCAACTAGCATGGAAGTGCAGCCCATGACTGAAGAGTTGCACTGCGGCTCCTCA
PDE4DIP_NM_001002812.1_bait_4	ATCGCACCAGCGTGTGAAGAGTTGCTGAAACAACAAAAGCTGAATTCACATGAGACCACTATAACTCAGCAGTCTGTATCTGATTCCCACTTGGCAGAACTCCAGGAAAAAATCCAGCAAACAGAGGCCACCAACAAGATTCTTCAAGAGAAACTTAATGAAATGAGCTATGAACTAAAGTGTGCCACTGCGGCTCCTCA
PDE4DIP_NM_001002812.1_bait_5	ATCGCACCAGCGTGTAAAGTGTGCTCAGGAGTCGTCTCAAAAGCAAGATGGTACAATTCAGAACCTCAAGGAAACTCTGAAAAGCAGGGAACGTGAGACTGAGGAGTTGTACCAGGTAATTGAAGGTCAAAATGACACAATGGCAAAGCTTCGAGAAATGCTGCACCAAAGCCAGCTTGGACAACCACTGCGGCTCCTCA
PDE4DIP_NM_001002812.1_bait_6	ATCGCACCAGCGTGTTTGGACAACTTCACAGCTCAGAGGGTACTTCTCCAGCTCAGCAACAGGTAGCTCTGCTTGATCTTCAGAGTGCTTTATTCTGCAGCCAACTTGAAATACAGAAGCTCCAGAGGGTGGTACGACAGAAAGAGCGCCAACTGGCTGATGCCAAACAATGTGTGCAATTTGTACACTGCGGCTCCTCA
PDE4DIP_NM_001002812.1_bait_7	ATCGCACCAGCGTGTCAATTTGTAGAGGCTGCAGCACACGAGAGTGAACAGCAGAAAGAGGCTTCTTGGAAACATAACCAGGAATTGCGAAAAGCCTTGCAGCAGCTACAAGAAGAATTGCAGAATAAGAGCCAACAGCTTCGTGCCTGGGAGGCTGAAAAATACAATGAGATTCGAACCCAGGACACTGCGGCTCCTCA
PDE4DIP_NM_001002812.1_bait_8	ATCGCACCAGCGTGTAACCCAGGAACAAAACATCCAGCACCTAAACCATAGTCTGAGTCACAAGGAGCAGTTGCTTCAGGAATTTCGGGAGCTCCTACAGTATCGAGATAACTCAGACAAAACCCTTGAAGCAAATGAAATGTTGCTTGAGAAACTTCGCCAGCGAATACATGATAAAGCTGTTGCACTGCGGCTCCTCA
PDE4DIP_NM_001002812.1_bait_9	ATCGCACCAGCGTGTAGCTGTTGCTCTGGAGCGGGCTATAGATGAAAAATTCTCTGCTCTAGAAGAGAAAGAAAAAGAACTGCGCCAGCTTCGTCTTGCTGTGAGAGAGCGAGATCATGACTTAGAGAGACTGCGCGATGTCCTCTCCTCCAATGAAGCTACTATGCAAAGTATGGAGAGTCTCCCACTGCGGCTCCTCA
PDE4DIP_NM_001002812.1_bait_10	ATCGCACCAGCGTGTAGAGTCTCCTGAGGGCCAAAGGCCTGGAAGTGGAACAGTTATCTACTACCTGTCAAAACCTCCAGTGGCTGAAAGAAGAAATGGAAACCAAATTTAGCCGTTGGCAGAAGGAACAAGAGAGTATCATTCAGCAGTTACAGACGTCTCTTCATGATAGGAACAAAGAAGTGCACTGCGGCTCCTCA
PDE4DIP_NM_001002812.1_bait_11	ATCGCACCAGCGTGTAAAGAAGTGGAGGATCTTAGTGCAACACTGCTCTGCAAACTTGGACCAGGGCAGAGTGAGATAGCAGAGGAGCTGTGCCAGCGTCTACAGCGAAAGGAAAGGATGCTGCAGGACCTTCTAAGTGATCGAAATAAACAAGTGCTGGAACATGAAATGGAGATTCAAGGCCTCACTGCGGCTCCTCA
PDE4DIP_NM_001002812.1_bait_12	ATCGCACCAGCGTGTTCAAGGCCTGCTTCAGTCTGTGAGCACCAGGGAGCAGGAAAGCCAAGCTGCTGCAGAGAAGTTGGTGCAAGCCTTAATGGAAAGAAATTCAGAATTACAGGCCCTGCGCCAATATTTAGGAGGGAGAGACTCCCTGATGTCCCAAGCACCCATCTCTAACCAACAAGCTGCACTGCGGCTCCTCA
PDE4DIP_NM_001002812.1_bait_13	ATCGCACCAGCGTGTAACAAGCTGAAGTTACCCCCACTGGCTGTCTTGGAAAACAGACTGATCAAGGTTCAATGCAGATACCTTCCAGAGATGATAGCACTTCATTGACTGCCAAAGAGGATGTCAGCATACCCAGATCCACATTAGGAGACTTGGACACAGTTGCAGGGCTGGAAAAAGAACTGCACTGCGGCTCCTCA
PDE4DIP_NM_001002812.1_bait_14	ATCGCACCAGCGTGTAAAGAACTGAGTAATGCCAAAGAGGAACTTGAACTCATGGCTAAAAAAGAAAGAGAAAGTCAGATGGAACTTTCTGCTCTACAGTCCATGATGGCTGTGCAGGAAGAAGAGCTGCAGGTGCAGGCTGCTGATATGGAGTCTCTGACCAGGAACATACAGATTAAAGAAGACACTGCGGCTCCTCA
PDE4DIP_NM_001002812.1_bait_15	ATCGCACCAGCGTGTAAAGAAGATCTCATAAAGGACCTGCAAATGCAACTGGTTGATCCTGAAGACATACCAGCTATGGAACGCCTGACCCAGGAAGTCTTACTTCTTCGGGAAAAAGTTGCTTCAGTAGAATCCCAGGGTCAAGAAATTTCAGGAAACCGAAGACAACAGTTGCTGCTGATGCTCACTGCGGCTCCTCA
PDE4DIP_NM_001002812.1_bait_16	ATCGCACCAGCGTGTGCTGATGCTAGAAGGACTAGTAGATGAACGGAGTCGGCTCAATGAGGCCTTACAAGCAGAGAGACAGCTCTATAGCAGTCTGGTGAAGTTCCATGCCCATCCAGAGAGCTCTGAGAGAGACCGAACTCTGCAGGTGGAACTGGAAGGGGCTCAGGTGTTACGCAGTCGGCCACTGCGGCTCCTCA
PDE4DIP_NM_001002812.1_bait_17	ATCGCACCAGCGTGTGCAGTCGGCTAGAAGAAGTTCTTGGAAGAAGCTTGGAGCGCTTAAACAGGCTGGAGACCCTGGCCGCCATTGGAGGTGCAGCTGCAGGGGATGACACCGAAGATACAAGCACTGAGTTCACTGACAGTATTGAGGAGGAGGCTGCACACCATAGTCACCAGCAACTATAGCACTGCGGCTCCTCA
FGFRL1_NM_001004356.2_bait_0	ATCGCACCAGCGTGTATGACGCCGAGCCCCCTGTTGCTGCTCCTGCTGCCGCCGCTGCTGCTGGGGGCCTTCCCGCCGGCCGCCGCCGCCCGAGGCCCCCCAAAGATGGCGGACAAGGTGGTCCCACGGCAGGTGGCCCGGCTGGGCCGCACTGTGCGGCTGCAGTGCCCAGTGGAGGGGGACCCCACTGCGGCTCCTCA
FGFRL1_NM_001004356.2_bait_1	ATCGCACCAGCGTGTCCGCCGCCGCTGACCATGTGGACCAAGGATGGCCGCACCATCCACAGCGGCTGGAGCCGCTTCCGCGTGCTGCCGCAGGGGCTGAAGGTGAAGCAGGTGGAGCGGGAGGATGCCGGCGTGTACGTGTGCAAGGCCACCAACGGCTTCGGCAGCCTGAGCGTCAACTACACCACTGCGGCTCCTCA
FGFRL1_NM_001004356.2_bait_2	ATCGCACCAGCGTGTACCCTCGTCGTGCTGGATGACATTAGCCCAGGGAAGGAGAGCCTGGGGCCCGACAGCTCCTCTGGGGGTCAAGAGGACCCCGCCAGCCAGCAGTGGGCACGACCGCGCTTCACACAGCCCTCCAAGATGAGGCGCCGGGTGATCGCACGGCCCGTGGGTAGCTCCGTGCGCACTGCGGCTCCTCA
FGFRL1_NM_001004356.2_bait_3	ATCGCACCAGCGTGTCGGCTCAAGTGCGTGGCCAGCGGGCACCCTCGGCCCGACATCACGTGGATGAAGGACGACCAGGCCTTGACGCGCCCAGAGGCCGCTGAGCCCAGGAAGAAGAAGTGGACACTGAGCCTGAAGAACCTGCGGCCGGAGGACAGCGGCAAATACACCTGCCGCGTGTCGAACACTGCGGCTCCTCA
FGFRL1_NM_001004356.2_bait_4	ATCGCACCAGCGTGTACCGCGCGGGCGCCATCAACGCCACCTACAAGGTGGATGTGATCCAGCGGACCCGTTCCAAGCCCGTGCTCACAGGCACGCACCCCGTGAACACGACGGTGGACTTCGGGGGGACCACGTCCTTCCAGTGCAAGGTGCGCAGCGACGTGAAGCCGGTGATCCAGTGGCTGCACTGCGGCTCCTCA
FGFRL1_NM_001004356.2_bait_5	ATCGCACCAGCGTGTTGAAGCGCGTGGAGTACGGCGCCGAGGGCCGCCACAACTCCACCATCGATGTGGGCGGCCAGAAGTTTGTGGTGCTGCCCACGGGTGACGTGTGGTCGCGGCCCGACGGCTCCTACCTCAATAAGCTGCTCATCACCCGTGCCCGCCAGGACGATGCGGGCATGTACATCCACTGCGGCTCCTCA
FGFRL1_NM_001004356.2_bait_6	ATCGCACCAGCGTGTTCTGCCTTGGCGCCAACACCATGGGCTACAGCTTCCGCAGCGCCTTCCTCACCGTGCTGCCAGACCCAAAACCGCCAGGGCCACCTGTGGCCTCCTCGTCCTCGGCCACTAGCCTGCCGTGGCCCGTGGTCATCGGCATCCCAGCCGGCGCTGTCTTCATCCTGGGCACCCACTGCGGCTCCTCA
FGFRL1_NM_001004356.2_bait_7	ATCGCACCAGCGTGTCCCTGCTCCTGTGGCTTTGCCAGGCCCAGAAGAAGCCGTGCACCCCCGCGCCTGCCCCTCCCCTGCCTGGGCACCGCCCGCCGGGGACGGCCCGCGACCGCAGCGGAGACAAGGACCTTCCCTCGTTGGCCGCCCTCAGCGCTGGCCCTGGTGTGGGGCTGTGTGAGGAGCACTGCGGCTCCTCA
FGFRL1_NM_001004356.2_bait_8	ATCGCACCAGCGTGTAGCATGGGTCTCCGGCAGCCCCCCAGCACTTACTGGGCCCAGGCCCAGTTGCTGGCCCTAAGTTGTACCCCAAACTCTACACAGACATCCACACACACACACACACACACTCTCACACACACTCACACGTGGAGGGCAAGGTCCACCAGCACATCCACTATCAGTGCTAGCACTGCGGCTCCTCA
FGFRL1_NM_001004358.1_bait_0	ATCGCACCAGCGTGTATGACGCCGAGCCCCCTGTTGCTGCTCCTGCTGCCGCCGCTGCTGCTGGGGGCCTTCCCGCCGGCCGCCGCCGCCCGAGGCCCCCCAAAGATGGCGGACAAGGTGGTCCCACGGCAGGTGGCCCGGCTGGGCCGCACTGTGCGGCTGCAGTGCCCAGTGGAGGGGGACCCCACTGCGGCTCCTCA
FGFRL1_NM_001004358.1_bait_1	ATCGCACCAGCGTGTCCGCCGCCGCTGACCATGTGGACCAAGGATGGCCGCACCATCCACAGCGGCTGGAGCCGCTTCCGCGTGCTGCCGCAGGGGCTGAAGGTGAAGCAGGTGGAGCGGGAGGATGCCGGCGTGTACGTGTGCAAGGCCACCAACGGCTTCGGCAGCCTGAGCGTCAACTACACCACTGCGGCTCCTCA
FGFRL1_NM_001004358.1_bait_2	ATCGCACCAGCGTGTACCCTCGTCGTGCTGGATGACATTAGCCCAGGGAAGGAGAGCCTGGGGCCCGACAGCTCCTCTGGGGGTCAAGAGGACCCCGCCAGCCAGCAGTGGGCACGACCGCGCTTCACACAGCCCTCCAAGATGAGGCGCCGGGTGATCGCACGGCCCGTGGGTAGCTCCGTGCGCACTGCGGCTCCTCA
FGFRL1_NM_001004358.1_bait_3	ATCGCACCAGCGTGTCGGCTCAAGTGCGTGGCCAGCGGGCACCCTCGGCCCGACATCACGTGGATGAAGGACGACCAGGCCTTGACGCGCCCAGAGGCCGCTGAGCCCAGGAAGAAGAAGTGGACACTGAGCCTGAAGAACCTGCGGCCGGAGGACAGCGGCAAATACACCTGCCGCGTGTCGAACACTGCGGCTCCTCA
FGFRL1_NM_001004358.1_bait_4	ATCGCACCAGCGTGTACCGCGCGGGCGCCATCAACGCCACCTACAAGGTGGATGTGATCCAGCGGACCCGTTCCAAGCCCGTGCTCACAGGCACGCACCCCGTGAACACGACGGTGGACTTCGGGGGGACCACGTCCTTCCAGTGCAAGGTGCGCAGCGACGTGAAGCCGGTGATCCAGTGGCTGCACTGCGGCTCCTCA
FGFRL1_NM_001004358.1_bait_5	ATCGCACCAGCGTGTTGAAGCGCGTGGAGTACGGCGCCGAGGGCCGCCACAACTCCACCATCGATGTGGGCGGCCAGAAGTTTGTGGTGCTGCCCACGGGTGACGTGTGGTCGCGGCCCGACGGCTCCTACCTCAATAAGCTGCTCATCACCCGTGCCCGCCAGGACGATGCGGGCATGTACATCCACTGCGGCTCCTCA
FGFRL1_NM_001004358.1_bait_6	ATCGCACCAGCGTGTTCTGCCTTGGCGCCAACACCATGGGCTACAGCTTCCGCAGCGCCTTCCTCACCGTGCTGCCAGACCCAAAACCGCCAGGGCCACCTGTGGCCTCCTCGTCCTCGGCCACTAGCCTGCCGTGGCCCGTGGTCATCGGCATCCCAGCCGGCGCTGTCTTCATCCTGGGCACCCACTGCGGCTCCTCA
FGFRL1_NM_001004358.1_bait_7	ATCGCACCAGCGTGTCCCTGCTCCTGTGGCTTTGCCAGGCCCAGAAGAAGCCGTGCACCCCCGCGCCTGCCCCTCCCCTGCCTGGGCACCGCCCGCCGGGGACGGCCCGCGACCGCAGCGGAGACAAGGACCTTCCCTCGTTGGCCGCCCTCAGCGCTGGCCCTGGTGTGGGGCTGTGTGAGGAGCACTGCGGCTCCTCA
FGFRL1_NM_001004358.1_bait_8	ATCGCACCAGCGTGTAGCATGGGTCTCCGGCAGCCCCCCAGCACTTACTGGGCCCAGGCCCAGTTGCTGGCCCTAAGTTGTACCCCAAACTCTACACAGACATCCACACACACACACACACACACTCTCACACACACTCACACGTGGAGGGCAAGGTCCACCAGCACATCCACTATCAGTGCTAGCACTGCGGCTCCTCA
CHEK2_NM_001005735.1_bait_0	ATCGCACCAGCGTGTATGTCTCGGGAGTCGGATGTTGAGGCTCAGCAGTCTCATGGCAGCAGTGCCTGTTCACAGCCCCATGGCAGCGTTACCCAGTCCCAAGGCTCCTCCTCACAGTCCCAGGGCATATCCAGCTCCTCTACCAGCACGATGCCAAACTCCAGCCAGTCCTCTCACTCCAGCTCCACTGCGGCTCCTCA
CHEK2_NM_001005735.1_bait_1	ATCGCACCAGCGTGTCACTCCAGCTCTGGGACACTGAGCTCCTTAGAGACAGTGTCCACTCAGGAACTCTATTCTATTCCTGAGGACCAAGAACCTGAGGACCAAGAACCTGAGGAGCCTACCCCTGCCCCCTGGGCTCGATTATGGGCCCTTCAGGATGGATTTGCCAATCTTGAGACAGAGTCCACTGCGGCTCCTCA
CHEK2_NM_001005735.1_bait_2	ATCGCACCAGCGTGTGAGACAGAGTCTGGCCATGTTACCCAATCTGATCTTGAACTCCTGCTGTCATCTGATCCTCCTGCCTCAGCCTCCCAAAGTGCTGGGATAAGAGGTGTGAGGCACCATCCCCGGCCAGTTTGCAGTCTAAAATGTGTGAATGACAACTACTGGTTTGGGAGGGACAAAAGCACTGCGGCTCCTCA
CHEK2_NM_001005735.1_bait_3	ATCGCACCAGCGTGTAGGGACAAAAGCTGTGAATATTGCTTTGATGAACCACTGCTGAAAAGAACAGATAAATACCGAACATACAGCAAGAAACACTTTCGGATTTTCAGGGAAGTGGGTCCTAAAAACTCTTACATTGCATACATAGAAGATCACAGTGGCAATGGAACCTTTGTAAATACAGACACTGCGGCTCCTCA
CHEK2_NM_001005735.1_bait_4	ATCGCACCAGCGTGTGTAAATACAGAGCTTGTAGGGAAAGGAAAACGCCGTCCTTTGAATAACAATTCTGAAATTGCACTGTCACTAAGCAGAAATAAAGTTTTTGTCTTTTTTGATCTGACTGTAGATGATCAGTCAGTTTATCCTAAGGCATTAAGAGATGAATACATCATGTCAAAAACTCTCACTGCGGCTCCTCA
CHEK2_NM_001005735.1_bait_5	ATCGCACCAGCGTGTCAAAAACTCTTGGAAGTGGTGCCTGTGGAGAGGTAAAGCTGGCTTTCGAGAGGAAAACATGTAAGAAAGTAGCCATAAAGATCATCAGCAAAAGGAAGTTTGCTATTGGTTCAGCAAGAGAGGCAGACCCAGCTCTCAATGTTGAAACAGAAATAGAAATTTTGAAAAAGCACTGCGGCTCCTCA
CHEK2_NM_001005735.1_bait_6	ATCGCACCAGCGTGTTTTTGAAAAAGCTAAATCATCCTTGCATCATCAAGATTAAAAACTTTTTTGATGCAGAAGATTATTATATTGTTTTGGAATTGATGGAAGGGGGAGAGCTGTTTGACAAAGTGGTGGGGAATAAACGCCTGAAAGAAGCTACCTGCAAGCTCTATTTTTACCAGATGCTCCACTGCGGCTCCTCA
CHEK2_NM_001005735.1_bait_7	ATCGCACCAGCGTGTACCAGATGCTCTTGGCTGTGCAGTACCTTCATGAAAACGGTATTATACACCGTGACTTAAAGCCAGAGAATGTTTTACTGTCATCTCAAGAAGAGGACTGTCTTATAAAGATTACTGATTTTGGGCACTCCAAGATTTTGGGAGAGACCTCTCTCATGAGAACCTTATGTCACTGCGGCTCCTCA
CHEK2_NM_001005735.1_bait_8	ATCGCACCAGCGTGTGAACCTTATGTGGAACCCCCACCTACTTGGCGCCTGAAGTTCTTGTTTCTGTTGGGACTGCTGGGTATAACCGTGCTGTGGACTGCTGGAGTTTAGGAGTTATTCTTTTTATCTGCCTTAGTGGGTATCCACCTTTCTCTGAGCATAGGACTCAAGTGTCACTGAAGGATCACTGCGGCTCCTCA
CHEK2_NM_001005735.1_bait_9	ATCGCACCAGCGTGTCACTGAAGGATCAGATCACCAGTGGAAAATACAACTTCATTCCTGAAGTCTGGGCAGAAGTCTCAGAGAAAGCTCTGGACCTTGTCAAGAAGTTGTTGGTAGTGGATCCAAAGGCACGTTTTACGACAGAAGAAGCCTTAAGACACCCGTGGCTTCAGGATGAAGACATGCACTGCGGCTCCTCA
CHEK2_NM_001005735.1_bait_10	ATCGCACCAGCGTGTATGAAGACATGAAGAGAAAGTTTCAAGATCTTCTGTCTGAGGAAAATGAATCCACAGCTCTACCCCAGGTTCTAGCCCAGCCTTCTACTAGTCGAAAGCGGCCCCGTGAAGGGGAAGCCGAGGGTGCCGAGACCACAAAGCGCCCAGCTGTGTGTGCTGCTGTGTTGTGACACTGCGGCTCCTCA
RYK_NM_001005861.2_bait_0	ATCGCACCAGCGTGTATGCGTGGGGCGGCGCGGCTGGGGCGGCCGGGCCGGAGTTGCCTCCCGGGGGCCCGCGGCCTGAGGGCCCCGCCGCCGCCGCCGCTGCTGCTTCTGCTTGCGCTGTTGCCGCTGCTGCCCGCGCCTGGCGCTGCCGCCGCCCCCGCCCCGCGGCCCCCGGAGCTGCAGTCCACTGCGGCTCCTCA
RYK_NM_001005861.2_bait_1	ATCGCACCAGCGTGTAGTCGGCTTCCGCGGGGCCCAGCGTGAGTCTCTACCTGAGCGAGGACGAGGTGCGCCGGCTGATCGGTCTTGATGCAGAACTTTATTATGTGAGAAATGACCTTATTAGTCACTACGCTCTATCCTTTAGTCTGTTAGTACCCAGTGAGACAAATTTCCTGCACTTCACCCACTGCGGCTCCTCA
RYK_NM_001005861.2_bait_2	ATCGCACCAGCGTGTACCTGGCATGCGAAGTCCAAGGTTGAATATAAGCTGGGATTCCAAGTGGACAATGTTTTGGCAATGGATATGCCCCAGGTCAACATTTCTGTTCAGGGGGAAGTTCCACGCACTTTATCAGTGTTTCGGGTAGAGCTTTCCTGTACTGGCAAAGTAGATTCTGAAGTTATCACTGCGGCTCCTCA
RYK_NM_001005861.2_bait_3	ATCGCACCAGCGTGTTTATGATACTAATGCAGCTCAACTTGACAGTAAATTCTTCAAAAAATTTTACCGTCTTAAATTTTAAACGAAGGAAAATGTGCTACAAAAAACTTGAAGAAGTAAAAACTTCAGCCTTGGACAAAAACACTAGCAGAACTATTTATGATCCTGTACATGCAGCTCCAACCCACTGCGGCTCCTCA
RYK_NM_001005861.2_bait_4	ATCGCACCAGCGTGTAACCACTTCTACGCGTGTGTTTTATATTAGTGTAGGGGTTTGTTGTGCAGTAATATTTCTCGTAGCAATAATATTAGCTGTTTTGCACCTTCATAGTATGAAAAGGATTGAACTGGATGACAGCATTAGTGCCAGCAGTAGTTCCCAAGGGCTGTCTCAGCCATCCACCCCACTGCGGCTCCTCA
RYK_NM_001005861.2_bait_5	ATCGCACCAGCGTGTCCCAGACGACTCAGTATCTGAGAGCAGACACGCCCAACAATGCAACTCCTATCACCAGCTCCTTAGGTTATCCTACCTTGCGGATAGAGAAGAACGACTTGAGAAGTGTCACTCTTTTGGAGGCCAAAGGCAAGGTGAAGGATATAGCAATATCCAGAGAGAGGATAACTCACTGCGGCTCCTCA
RYK_NM_001005861.2_bait_6	ATCGCACCAGCGTGTAACTCTAAAAGATGTACTCCAAGAAGGTACTTTTGGGCGTATTTTCCATGGGATTTTAATAGATGAAAAAGATCCAAATAAAGAAAAACAAGCATTTGTCAAAACAGTTAAAGATCAAGCTTCTGAAATTCAGGTGACAATGATGCTCACTGAAAGTTGTAAGCTGCGAGCACTGCGGCTCCTCA
RYK_NM_001005861.2_bait_7	ATCGCACCAGCGTGTCGAGGTCTTCATCACAGAAATCTTCTTCCTATTACTCATGTGTGTATAGAAGAAGGAGAAAAGCCCATGGTGATATTGCCTTACATGAATTGGGGGAATCTTAAATTGTTTTTACGACAGTGCAAGTTAGTAGAGGCCAATAATCCACAGGCAATTTCTCAGCAAGACCTCACTGCGGCTCCTCA
RYK_NM_001005861.2_bait_8	ATCGCACCAGCGTGTACCTGGTACACATGGCTATTCAGATTGCCTGTGGAATGAGCTACCTGGCCAGAAGGGAAGTCATCCACAAAGACCTGGCTGCCAGGAACTGTGTCATTGATGACACACTTCAAGTTAAGATCACAGACAATGCCCTCTCCAGAGACTTGTTCCCCATGGACTATCACTGTCACTGCGGCTCCTCA
RYK_NM_001005861.2_bait_9	ATCGCACCAGCGTGTTGTCTGGGGGACAATGAAAACAGGCCAGTTCGTTGGATGGCTCTTGAAAGTCTGGTTAATAACGAGTTCTCTAGCGCTAGTGATGTGTGGGCCTTTGGAGTGACGCTGTGGGAACTCATGACTCTGGGCCAGACTCCCTACGTGGACATTGACCCCTTCGAGATGGCCGCCACTGCGGCTCCTCA
RYK_NM_001005861.2_bait_10	ATCGCACCAGCGTGTCCGCATACCTGAAAGATGGTTACCGAATAGCCCAGCCAATCAACTGTCCTGATGAATTATTTGCTGTGATGGCCTGTTGCTGGGCCTTAGATCCAGAGGAGAGGCCCAAGTTTCAGCAGCTGGTACAGTGCCTAACAGAGTTTCATGCAGCCCTGGGGGCCTACGTCTGACACTGCGGCTCCTCA
ERBB2_NM_001005862.1_bait_0	ATCGCACCAGCGTGTATGAAGCTGCGGCTCCCTGCCAGTCCCGAGACCCACCTGGACATGCTCCGCCACCTCTACCAGGGCTGCCAGGTGGTGCAGGGAAACCTGGAACTCACCTACCTGCCCACCAATGCCAGCCTGTCCTTCCTGCAGGATATCCAGGAGGTGCAGGGCTACGTGCTCATCGCCACTGCGGCTCCTCA
ERBB2_NM_001005862.1_bait_1	ATCGCACCAGCGTGTCGCTCACAACCAAGTGAGGCAGGTCCCACTGCAGAGGCTGCGGATTGTGCGAGGCACCCAGCTCTTTGAGGACAACTATGCCCTGGCCGTGCTAGACAATGGAGACCCGCTGAACAATACCACCCCTGTCACAGGGGCCTCCCCAGGAGGCCTGCGGGAGCTGCAGCTTCCACTGCGGCTCCTCA
ERBB2_NM_001005862.1_bait_2	ATCGCACCAGCGTGTTTCGAAGCCTCACAGAGATCTTGAAAGGAGGGGTCTTGATCCAGCGGAACCCCCAGCTCTGCTACCAGGACACGATTTTGTGGAAGGACATCTTCCACAAGAACAACCAGCTGGCTCTCACACTGATAGACACCAACCGCTCTCGGGCCTGCCACCCCTGTTCTCCGATGCACTGCGGCTCCTCA
ERBB2_NM_001005862.1_bait_3	ATCGCACCAGCGTGTATGTGTAAGGGCTCCCGCTGCTGGGGAGAGAGTTCTGAGGATTGTCAGAGCCTGACGCGCACTGTCTGTGCCGGTGGCTGTGCCCGCTGCAAGGGGCCACTGCCCACTGACTGCTGCCATGAGCAGTGTGCTGCCGGCTGCACGGGCCCCAAGCACTCTGACTGCCTGGCCACTGCGGCTCCTCA
ERBB2_NM_001005862.1_bait_4	ATCGCACCAGCGTGTGGCCTGCCTCCACTTCAACCACAGTGGCATCTGTGAGCTGCACTGCCCAGCCCTGGTCACCTACAACACAGACACGTTTGAGTCCATGCCCAATCCCGAGGGCCGGTATACATTCGGCGCCAGCTGTGTGACTGCCTGTCCCTACAACTACCTTTCTACGGACGTGGGATCACTGCGGCTCCTCA
ERBB2_NM_001005862.1_bait_5	ATCGCACCAGCGTGTGATCCTGCACCCTCGTCTGCCCCCTGCACAACCAAGAGGTGACAGCAGAGGATGGAACACAGCGGTGTGAGAAGTGCAGCAAGCCCTGTGCCCGAGTGTGCTATGGTCTGGGCATGGAGCACTTGCGAGAGGTGAGGGCAGTTACCAGTGCCAATATCCAGGAGTTTGCTCACTGCGGCTCCTCA
ERBB2_NM_001005862.1_bait_6	ATCGCACCAGCGTGTGCTGGCTGCAAGAAGATCTTTGGGAGCCTGGCATTTCTGCCGGAGAGCTTTGATGGGGACCCAGCCTCCAACACTGCCCCGCTCCAGCCAGAGCAGCTCCAAGTGTTTGAGACTCTGGAAGAGATCACAGGTTACCTATACATCTCAGCATGGCCGGACAGCCTGCCTGACACTGCGGCTCCTCA
ERBB2_NM_001005862.1_bait_7	ATCGCACCAGCGTGTTGACCTCAGCGTCTTCCAGAACCTGCAAGTAATCCGGGGACGAATTCTGCACAATGGCGCCTACTCGCTGACCCTGCAAGGGCTGGGCATCAGCTGGCTGGGGCTGCGCTCACTGAGGGAACTGGGCAGTGGACTGGCCCTCATCCACCATAACACCCACCTCTGCTTCGCACTGCGGCTCCTCA
ERBB2_NM_001005862.1_bait_8	ATCGCACCAGCGTGTTCGTGCACACGGTGCCCTGGGACCAGCTCTTTCGGAACCCGCACCAAGCTCTGCTCCACACTGCCAACCGGCCAGAGGACGAGTGTGTGGGCGAGGGCCTGGCCTGCCACCAGCTGTGCGCCCGAGGGCACTGCTGGGGTCCAGGGCCCACCCAGTGTGTCAACTGCAGCCACTGCGGCTCCTCA
ERBB2_NM_001005862.1_bait_9	ATCGCACCAGCGTGTAGCCAGTTCCTTCGGGGCCAGGAGTGCGTGGAGGAATGCCGAGTACTGCAGGGGCTCCCCAGGGAGTATGTGAATGCCAGGCACTGTTTGCCGTGCCACCCTGAGTGTCAGCCCCAGAATGGCTCAGTGACCTGTTTTGGACCGGAGGCTGACCAGTGTGTGGCCTGTGCCACTGCGGCTCCTCA
ERBB2_NM_001005862.1_bait_10	ATCGCACCAGCGTGTTGCCCACTATAAGGACCCTCCCTTCTGCGTGGCCCGCTGCCCCAGCGGTGTGAAACCTGACCTCTCCTACATGCCCATCTGGAAGTTTCCAGATGAGGAGGGCGCATGCCAGCCTTGCCCCATCAACTGCACCCACTCCTGTGTGGACCTGGATGACAAGGGCTGCCCCGCACTGCGGCTCCTCA
ERBB2_NM_001005862.1_bait_11	ATCGCACCAGCGTGTCGCCGAGCAGAGAGCCAGCCCTCTGACGTCCATCATCTCTGCGGTGGTTGGCATTCTGCTGGTCGTGGTCTTGGGGGTGGTCTTTGGGATCCTCATCAAGCGACGGCAGCAGAAGATCCGGAAGTACACGATGCGGAGACTGCTGCAGGAAACGGAGCTGGTGGAGCCGCCACTGCGGCTCCTCA
ERBB2_NM_001005862.1_bait_12	ATCGCACCAGCGTGTCGCTGACACCTAGCGGAGCGATGCCCAACCAGGCGCAGATGCGGATCCTGAAAGAGACGGAGCTGAGGAAGGTGAAGGTGCTTGGATCTGGCGCTTTTGGCACAGTCTACAAGGGCATCTGGATCCCTGATGGGGAGAATGTGAAAATTCCAGTGGCCATCAAAGTGTTGCACTGCGGCTCCTCA
ERBB2_NM_001005862.1_bait_13	ATCGCACCAGCGTGTTTGAGGGAAAACACATCCCCCAAAGCCAACAAAGAAATCTTAGACGAAGCATACGTGATGGCTGGTGTGGGCTCCCCATATGTCTCCCGCCTTCTGGGCATCTGCCTGACATCCACGGTGCAGCTGGTGACACAGCTTATGCCCTATGGCTGCCTCTTAGACCATGTCCGCACTGCGGCTCCTCA
ERBB2_NM_001005862.1_bait_14	ATCGCACCAGCGTGTCCGGGAAAACCGCGGACGCCTGGGCTCCCAGGACCTGCTGAACTGGTGTATGCAGATTGCCAAGGGGATGAGCTACCTGGAGGATGTGCGGCTCGTACACAGGGACTTGGCCGCTCGGAACGTGCTGGTCAAGAGTCCCAACCATGTCAAAATTACAGACTTCGGGCTGGCACTGCGGCTCCTCA
ERBB2_NM_001005862.1_bait_15	ATCGCACCAGCGTGTTGGCTCGGCTGCTGGACATTGACGAGACAGAGTACCATGCAGATGGGGGCAAGGTGCCCATCAAGTGGATGGCGCTGGAGTCCATTCTCCGCCGGCGGTTCACCCACCAGAGTGATGTGTGGAGTTATGGTGTGACTGTGTGGGAGCTGATGACTTTTGGGGCCAAACCTCACTGCGGCTCCTCA
ERBB2_NM_001005862.1_bait_16	ATCGCACCAGCGTGTCCTTACGATGGGATCCCAGCCCGGGAGATCCCTGACCTGCTGGAAAAGGGGGAGCGGCTGCCCCAGCCCCCCATCTGCACCATTGATGTCTACATGATCATGGTCAAATGTTGGATGATTGACTCTGAATGTCGGCCAAGATTCCGGGAGTTGGTGTCTGAATTCTCCCGCACTGCGGCTCCTCA
ERBB2_NM_001005862.1_bait_17	ATCGCACCAGCGTGTCCGCATGGCCAGGGACCCCCAGCGCTTTGTGGTCATCCAGAATGAGGACTTGGGCCCAGCCAGTCCCTTGGACAGCACCTTCTACCGCTCACTGCTGGAGGACGATGACATGGGGGACCTGGTGGATGCTGAGGAGTATCTGGTACCCCAGCAGGGCTTCTTCTGTCCAGCACTGCGGCTCCTCA
ERBB2_NM_001005862.1_bait_18	ATCGCACCAGCGTGTCAGACCCTGCCCCGGGCGCTGGGGGCATGGTCCACCACAGGCACCGCAGCTCATCTACCAGGAGTGGCGGTGGGGACCTGACACTAGGGCTGGAGCCCTCTGAAGAGGAGGCCCCCAGGTCTCCACTGGCACCCTCCGAAGGGGCTGGCTCCGATGTATTTGATGGTGACCACTGCGGCTCCTCA
ERBB2_NM_001005862.1_bait_19	ATCGCACCAGCGTGTGACCTGGGAATGGGGGCAGCCAAGGGGCTGCAAAGCCTCCCCACACATGACCCCAGCCCTCTACAGCGGTACAGTGAGGACCCCACAGTACCCCTGCCCTCTGAGACTGATGGCTACGTTGCCCCCCTGACCTGCAGCCCCCAGCCTGAATATGTGAACCAGCCAGATGTCACTGCGGCTCCTCA
ERBB2_NM_001005862.1_bait_20	ATCGCACCAGCGTGTTGTTCGGCCCCAGCCCCCTTCGCCCCGAGAGGGCCCTCTGCCTGCTGCCCGACCTGCTGGTGCCACTCTGGAAAGGCCCAAGACTCTCTCCCCAGGGAAGAATGGGGTCGTCAAAGACGTTTTTGCCTTTGGGGGTGCCGTGGAGAACCCCGAGTACTTGACACCCCAGGCACTGCGGCTCCTCA
ERBB2_NM_001005862.1_bait_21	ATCGCACCAGCGTGTAGGGAGGAGCTGCCCCTCAGCCCCACCCTCCTCCTGCCTTCAGCCCAGCCTTCGACAACCTCTATTACTGGGACCAGGACCCACCAGAGCGGGGGGCTCCACCCAGCACCTTCAAAGGGACACCTACGGCAGAGAACCCAGAGTACCTGGGTCTGGACGTGCCAGTGTGACACTGCGGCTCCTCA
ERBB3_NM_001005915.1_bait_0	ATCGCACCAGCGTGTATGAGGGCGAACGACGCTCTGCAGGTGCTGGGCTTGCTTTTCAGCCTGGCCCGGGGCTCCGAGGTGGGCAACTCTCAGGCAGTGTGTCCTGGGACTCTGAATGGCCTGAGTGTGACCGGCGATGCTGAGAACCAATACCAGACACTGTACAAGCTCTACGAGAGGTGTGACACTGCGGCTCCTCA
ERBB3_NM_001005915.1_bait_1	ATCGCACCAGCGTGTAGAACCAATACCAGACACTGTACAAGCTCTACGAGAGGTGTGAGGTGGTGATGGGGAACCTTGAGATTGTGCTCACGGGACACAATGCCGACCTCTCCTTCCTGCAGTGGATTCGAGAAGTGACAGGCTATGTCCTCGTGGCCATGAATGAATTCTCTACTCTACCATTGCACTGCGGCTCCTCA
ERBB3_NM_001005915.1_bait_2	ATCGCACCAGCGTGTTATGTCCTCGTGGCCATGAATGAATTCTCTACTCTACCATTGCCCAACCTCCGCGTGGTGCGAGGGACCCAGGTCTACGATGGGAAGTTTGCCATCTTCGTCATGTTGAACTATAACACCAACTCCAGCCACGCTCTGCGCCAGCTCCGCTTGACTCAGCTCACCGGTCACACTGCGGCTCCTCA
ERBB3_NM_001005915.1_bait_3	ATCGCACCAGCGTGTGCCACGCTCTGCGCCAGCTCCGCTTGACTCAGCTCACCGGTCAGTTCCCGATGGTTCCTTCTGGCCTCACCCCTCAGCCAGCCCAAGACTGGTACCTCCTTGATGATGACCCAAGACTGCTCACTCTAAGTGCCTCTTCCAAGGTGCCTGTCACCTTGGCCGCTGTCTAACACTGCGGCTCCTCA
RPS6KA4_NM_001006944.1_bait_0	ATCGCACCAGCGTGTATGGGGGACGAGGACGACGATGAGAGCTGCGCCGTGGAGCTGCGGATCACAGAAGCCAACCTGACCGGGCACGAGGAGAAGGTGAGCGTGGAGAACTTCGAGCTGCTCAAGGTGCTGGGCACGGGAGCCTACGGCAAGGTGTTCCTGGTGCGGAAGGCGGGCGGGCACGACACTGCGGCTCCTCA
RPS6KA4_NM_001006944.1_bait_1	ATCGCACCAGCGTGTGCACGACGCGGGGAAGCTGTACGCCATGAAGGTGCTGCGCAAGGCGGCGCTGGTGCAGCGCGCCAAGACGCAAGAGCACACGCGCACCGAGCGCTCGGTGCTGGAGCTGGTGCGCCAGGCGCCCTTCCTGGTCACGCTGCACTACGCTTTCCAGACGGATGCCAAGCTGCCACTGCGGCTCCTCA
RPS6KA4_NM_001006944.1_bait_2	ATCGCACCAGCGTGTAGCTGCACCTCATCCTGGACTATGTGAGCGGCGGGGAGATGTTCACCCACCTCTACCAGCGCCAGTACTTCAAGGAGGCTGAGGTGCGCGTGTATGGGGGTGAGATCGTGCTGGCCCTGGAACACCTGCACAAGCTCGGCATCATTTACCGAGACCTGAAACTGGAGAATCACTGCGGCTCCTCA
RPS6KA4_NM_001006944.1_bait_3	ATCGCACCAGCGTGTGAGAATGTGCTGCTGGACTCCGAGGGCCACATTGTCCTCACGGACTTCGGGCTGAGCAAGGAGTTCCTGACGGAGGAGAAAGAGCGGACCTTCTCCTTCTGTGGCACCATCGAGTACATGGCCCCCGAAATCATCCGTAGCAAGACGGGGCATGGCAAGGCTGTGGACTGCACTGCGGCTCCTCA
RPS6KA4_NM_001006944.1_bait_4	ATCGCACCAGCGTGTGGACTGGTGGAGCCTGGGCATCTTGCTCTTCGAGCTGCTGACGGGGGCCTCGCCCTTCACCCTGGAGGGCGAGAGGAACACGCAGGCTGAGGTGTCTCGACGGATCCTGAAGTGCTCCCCTCCCTTCCCCCCTCGGATCGGGCCCGTGGCGCAGGACCTGCTGCAGCGGCCACTGCGGCTCCTCA
RPS6KA4_NM_001006944.1_bait_5	ATCGCACCAGCGTGTAGCGGCTGCTTTGTAAGGATCCTAAGAAGCGATTGGGCGCGGGGCCCCAGGGGGCACAAGAAGTCCGGAACCATCCCTTCTTCCAGGGCCTCGATTGGGTGGCTCTGGCTGCCAGGAAGATTCCAGCCCCATTCCGGCCCCAAATCCGCTCAGAGCTGGATGTGGGCAACCACTGCGGCTCCTCA
RPS6KA4_NM_001006944.1_bait_6	ATCGCACCAGCGTGTGGCAACTTTGCGGAGGAATTCACTCGGCTGGAGCCTGTCTACTCACCCCCTGGCAGCCCCCCACCTGGGGACCCCCGAATCTTTCAGGGATACTCCTTTGTGGCACCCTCCATTCTCTTTGACCACAACAACGCGGTGATGACCGATGGGCTGGAAGCGCCTGGTGCTGGCACTGCGGCTCCTCA
RPS6KA4_NM_001006944.1_bait_7	ATCGCACCAGCGTGTGTGCTGGAGACCGGCCAGGTCGGGCAGCGGTGGCCAGGAGCGCTATGATGCAGCAGTACGAGCTGGACCTGCGGGAGCCTGCGCTGGGCCAGGGCAGCTTTTCTGTGTGTCGCCGCTGCCGCCAGCGCCAGAGCGGCCAGGAGTTCGCAGTCAAGATCCTCAGTCGCAGGCACTGCGGCTCCTCA
RPS6KA4_NM_001006944.1_bait_8	ATCGCACCAGCGTGTCGCAGGCTGGAGGCGAACACGCAGCGCGAAGTGGCTGCCCTGCGCCTGTGCCAGTCACACCCCAACGTGGTGAATCTGCACGAGGTGCATCACGACCAGCTGCACACGTACCTGGTCCTGGAGCTGCTGCGGGGCGGGGAGCTGCTGGAGCACATCCGCAAGAAGCGGCACACTGCGGCTCCTCA
RPS6KA4_NM_001006944.1_bait_9	ATCGCACCAGCGTGTGCGGCACTTCAGCGAGTCGGAAGCAAGCCAGATCCTGCGCAGCCTCGTGTCGGCCGTGAGCTTCATGCACGAGGAGGCGGGCGTGGTGCACCGCGACCTCAAGCCGGAGAACATCCTGTACGCCGACGACACGCCCGGGGCCCCGGTGAAAATCATCGACTTCGGGTTCGCACTGCGGCTCCTCA
RPS6KA4_NM_001006944.1_bait_10	ATCGCACCAGCGTGTGGTTCGCGCGGTTGCGGCCGCAGAGTCCCGGGGTGCCCATGCAGACGCCCTGCTTCACGCTGCAGTACGCTGCCCCCGAGCTGCTGGCGCAGCAGGGCTACGACGAGTCCTGCGACCTCTGGAGCCTGGGCGTCATTCTGTACATGATGCTGTCGGGGCAGGTCCCCTTCCACTGCGGCTCCTCA
RPS6KA4_NM_001006944.1_bait_11	ATCGCACCAGCGTGTCCCTTCCAGGGGGCCTCTGGCCAGGGCGGGCAGAGCCAGGCGGCCGAGATCATGTGCAAAATCCGCGAGGGGCGCTTCTCCCTTGACGGGGAGGCCTGGCAGGGTGTATCCGAGGAAGCCAAGGAGCTGGTCCGAGGGCTCCTGACCGTGGACCCCGCCAAGCGGCTGAACACTGCGGCTCCTCA
RPS6KA4_NM_001006944.1_bait_12	ATCGCACCAGCGTGTGCTGAAGCTCGAGGGACTGCGGGGCAGCTCGTGGCTGCAGGACGGCAGCGCGCGCTCCTCGCCCCCGCTCCGGACGCCCGACGTGCTCGAGTCCTCTGGGCCCGCAGTGCGCTCGGGTCTCAACGCCACCTTCATGGCATTCAACCGGGGCAAGCGGGAGGGCTTCTTCCCACTGCGGCTCCTCA
RPS6KA4_NM_001006944.1_bait_13	ATCGCACCAGCGTGTTCTTCCTGAAGAGCGTGGAGAATGCACCCCTGGCCAAGCGGCGGAAGCAGAAGCTGCGGAGCGCCACCGCCTCCCGCCGGGGCTCCCCTGCACCAGCCAACCCGGGCCGAGCCCCCGTCGCCTCCAAAGGGGCCCCCCGCCGAGCCAACGGCCCCCTGCCCCCCTCCTAACACTGCGGCTCCTCA
NTRK2_NM_001007097.1_bait_0	ATCGCACCAGCGTGTATGTCGTCCTGGATAAGGTGGCATGGACCCGCCATGGCGCGGCTCTGGGGCTTCTGCTGGCTGGTTGTGGGCTTCTGGAGGGCCGCTTTCGCCTGTCCCACGTCCTGCAAATGCAGTGCCTCTCGGATCTGGTGCAGCGACCCTTCTCCTGGCATCGTGGCATTTCCGAGCACTGCGGCTCCTCA
NTRK2_NM_001007097.1_bait_1	ATCGCACCAGCGTGTGGCATTTCCGAGATTGGAGCCTAACAGTGTAGATCCTGAGAACATCACCGAAATTTTCATCGCAAACCAGAAAAGGTTAGAAATCATCAACGAAGATGATGTTGAAGCTTATGTGGGACTGAGAAATCTGACAATTGTGGATTCTGGATTAAAATTTGTGGCTCATAAAGCACTGCGGCTCCTCA
NTRK2_NM_001007097.1_bait_2	ATCGCACCAGCGTGTTGGCTCATAAAGCATTTCTGAAAAACAGCAACCTGCAGCACATCAATTTTACCCGAAACAAACTGACGAGTTTGTCTAGGAAACATTTCCGTCACCTTGACTTGTCTGAACTGATCCTGGTGGGCAATCCATTTACATGCTCCTGTGACATTATGTGGATCAAGACTCTCCACTGCGGCTCCTCA
NTRK2_NM_001007097.1_bait_3	ATCGCACCAGCGTGTATCAAGACTCTCCAAGAGGCTAAATCCAGTCCAGACACTCAGGATTTGTACTGCCTGAATGAAAGCAGCAAGAATATTCCCCTGGCAAACCTGCAGATACCCAATTGTGGTTTGCCATCTGCAAATCTGGCCGCACCTAACCTCACTGTGGAGGAAGGAAAGTCTATCACCACTGCGGCTCCTCA
NTRK2_NM_001007097.1_bait_4	ATCGCACCAGCGTGTAAAGTCTATCACATTATCCTGTAGTGTGGCAGGTGATCCGGTTCCTAATATGTATTGGGATGTTGGTAACCTGGTTTCCAAACATATGAATGAAACAAGCCACACACAGGGCTCCTTAAGGATAACTAACATTTCATCCGATGACAGTGGGAAGCAGATCTCTTGTGTGGCACTGCGGCTCCTCA
NTRK2_NM_001007097.1_bait_5	ATCGCACCAGCGTGTTCTCTTGTGTGGCGGAAAATCTTGTAGGAGAAGATCAAGATTCTGTCAACCTCACTGTGCATTTTGCACCAACTATCACATTTCTCGAATCTCCAACCTCAGACCACCACTGGTGCATTCCATTCACTGTGAAAGGCAACCCCAAACCAGCGCTTCAGTGGTTCTATAACCACTGCGGCTCCTCA
NTRK2_NM_001007097.1_bait_6	ATCGCACCAGCGTGTTGGTTCTATAACGGGGCAATATTGAATGAGTCCAAATACATCTGTACTAAAATACATGTTACCAATCACACGGAGTACCACGGCTGCCTCCAGCTGGATAATCCCACTCACATGAACAATGGGGACTACACTCTAATAGCCAAGAATGAGTATGGGAAGGATGAGAAACACACTGCGGCTCCTCA
NTRK2_NM_001007097.1_bait_7	ATCGCACCAGCGTGTGGATGAGAAACAGATTTCTGCTCACTTCATGGGCTGGCCTGGAATTGACGATGGTGCAAACCCAAATTATCCTGATGTAATTTATGAAGATTATGGAACTGCAGCGAATGACATCGGGGACACCACGAACAGAAGTAATGAAATCCCTTCCACAGACGTCACTGATAAAACACTGCGGCTCCTCA
NTRK2_NM_001007097.1_bait_8	ATCGCACCAGCGTGTTCACTGATAAAACCGGTCGGGAACATCTCTCGGTCTATGCTGTGGTGGTGATTGCGTCTGTGGTGGGATTTTGCCTTTTGGTAATGCTGTTTCTGCTTAAGTTGGCAAGACACTCCAAGTTTGGCATGAAAGGTTTTGTTTTGTTTCATAAGATCCCACTGGATGGGTAGCACTGCGGCTCCTCA
NTRK3_NM_001007156.1_bait_0	ATCGCACCAGCGTGTATGGATGTCTCTCTTTGCCCAGCCAAGTGTAGTTTCTGGCGGATTTTCTTGCTGGGAAGCGTCTGGCTGGACTATGTGGGCTCCGTGCTGGCTTGCCCTGCAAATTGTGTCTGCAGCAAGACTGAGATCAATTGCCGGCGGCCGGACGATGGGAACCTCTTCCCCCTCCTCACTGCGGCTCCTCA
NTRK3_NM_001007156.1_bait_1	ATCGCACCAGCGTGTCCTGGAAGGGCAGGATTCAGGGAACAGCAATGGGAACGCCAGTATCAACATCACGGACATCTCAAGGAATATCACTTCCATACACATAGAGAACTGGCGCAGTCTTCACACGCTCAACGCCGTGGACATGGAGCTCTACACCGGACTTCAAAAGCTGACCATCAAGAACTCACTGCGGCTCCTCA
NTRK3_NM_001007156.1_bait_2	ATCGCACCAGCGTGTACTCAGGACTTCGGAGCATTCAGCCCAGAGCCTTTGCCAAGAACCCCCATTTGCGTTATATAAACCTGTCAAGTAACCGGCTCACCACACTCTCGTGGCAGCTCTTCCAGACGCTGAGTCTTCGGGAATTGCAGTTGGAGCAGAACTTTTTCAACTGCAGCTGTGACATCCACTGCGGCTCCTCA
NTRK3_NM_001007156.1_bait_3	ATCGCACCAGCGTGTATCCGCTGGATGCAGCTCTGGCAGGAGCAGGGGGAGGCCAAGCTCAACAGCCAGAACCTCTACTGCATCAACGCTGATGGCTCCCAGCTTCCTCTCTTCCGCATGAACATCAGTCAGTGTGACCTTCCTGAGATCAGCGTGAGCCACGTCAACCTGACCGTACGAGAGGGCACTGCGGCTCCTCA
NTRK3_NM_001007156.1_bait_4	ATCGCACCAGCGTGTGGGTGACAATGCTGTTATCACTTGCAATGGCTCTGGATCACCCCTTCCTGATGTGGACTGGATAGTCACTGGGCTGCAGTCCATCAACACTCACCAGACCAATCTGAACTGGACCAATGTTCATGCCATCAACTTGACGCTGGTGAATGTGACGAGTGAGGACAATGGCTCACTGCGGCTCCTCA
NTRK3_NM_001007156.1_bait_5	ATCGCACCAGCGTGTGCTTCACCCTGACGTGCATTGCAGAGAACGTGGTGGGCATGAGCAATGCCAGTGTTGCCCTCACTGTCTACTATCCCCCACGTGTGGTGAGCCTGGAGGAGCCTGAGCTGCGCCTGGAGCACTGCATCGAGTTTGTGGTGCGTGGCAACCCCCCACCAACGCTGCACTGGCACTGCGGCTCCTCA
NTRK3_NM_001007156.1_bait_6	ATCGCACCAGCGTGTCTGGCTGCACAATGGGCAGCCTCTGCGGGAGTCCAAGATCATCCATGTGGAATACTACCAAGAGGGAGAGATTTCCGAGGGCTGCCTGCTCTTCAACAAGCCCACCCACTACAACAATGGCAACTATACCCTCATTGCCAAAAACCCACTGGGCACAGCCAACCAGACCACACTGCGGCTCCTCA
NTRK3_NM_001007156.1_bait_7	ATCGCACCAGCGTGTCCATCAATGGCCACTTCCTCAAGGAGCCCTTTCCAGAGAGCACGGATAACTTTATCTTGTTTGACGAAGTGAGTCCCACACCTCCTATCACTGTGACCCACAAACCAGAAGAAGACACTTTTGGGGTATCCATAGCAGTTGGACTTGCTGCTTTTGCCTGTGTCCTGTTGCACTGCGGCTCCTCA
NTRK3_NM_001007156.1_bait_8	ATCGCACCAGCGTGTTTGGTGGTTCTCTTCGTCATGATCAACAAATATGGTCGACGGTCCAAATTTGGAATGAAGGGTCCCGTGGCTGTCATCAGTGGTGAGGAGGACTCAGCCAGCCCACTGCACCACATCAACCACGGCATCACCACGCCCTCGTCACTGGATGCCGGGCCCGACACTGTGGTCACTGCGGCTCCTCA
NTRK3_NM_001007156.1_bait_9	ATCGCACCAGCGTGTGGTCATTGGCATGACTCGCATCCCTGTCATTGAGAACCCCCAGTACTTCCGTCAGGGACACAACTGCCACAAGCCGGACACGTGGGTCTTTTCAAACATAGACAATCATGGGATATTAAACTTGAAGGACAATAGAGATCATCTAGTCCCATCAACTCACTATATATATGCACTGCGGCTCCTCA
NTRK3_NM_001007156.1_bait_10	ATCGCACCAGCGTGTATGAGGAACCTGAGGTCCAGAGTGGGGAAGTGTCTTACCCAAGGTCACATGGTTTCAGAGAAATTATGTTGAATCCAATAAGCCTTCCCGGACATTCCAAGCCTCTTAACCATGGCATCTATGTTGAGGATGTCAATGTTTATTTCAGCAAAGGACGTCATGGCTTTTAACACTGCGGCTCCTCA
SMARCB1_NM_001007468.1_bait_0	ATCGCACCAGCGTGTATGATGATGATGGCGCTGAGCAAGACCTTCGGGCAGAAGCCCGTGAAGTTCCAGCTGGAGGACGACGGCGAGTTCTACATGATCGGCTCCGAGGTGGGAAACTACCTCCGTATGTTCCGAGGTTCTCTGTACAAGAGATACCCCTCACTCTGGAGGCGACTAGCCACTGTCACTGCGGCTCCTCA
SMARCB1_NM_001007468.1_bait_1	ATCGCACCAGCGTGTTAGCCACTGTGGAAGAGAGGAAGAAAATAGTTGCATCGTCACATGATCACGGATACACGACTCTAGCCACCAGTGTGACCCTGTTAAAAGCCTCGGAAGTGGAAGAGATTCTGGATGGCAACGATGAGAAGTACAAGGCTGTGTCCATCAGCACAGAGCCCCCCACCTACCACTGCGGCTCCTCA
SMARCB1_NM_001007468.1_bait_2	ATCGCACCAGCGTGTCCCCACCTACCTCAGGGAACAGAAGGCCAAGAGGAACAGCCAGTGGGTACCCACCCTGCCCAACAGCTCCCACCACTTAGATGCCGTGCCATGCTCCACAACCATCAACAGGAACCGCATGGGCCGAGACAAGAAGAGAACCTTCCCCCTTTGCTTTGATGACCATGACCCACTGCGGCTCCTCA
SMARCB1_NM_001007468.1_bait_3	ATCGCACCAGCGTGTACCATGACCCAGCTGTGATCCATGAGAACGCATCTCAGCCCGAGGTGCTGGTCCCCATCCGGCTGGACATGGAGATCGATGGGCAGAAGCTGCGAGACGCCTTCACCTGGAACATGAATGAGAAGTTGATGACGCCTGAGATGTTTTCAGAAATCCTCTGTGACGATCTGCACTGCGGCTCCTCA
SMARCB1_NM_001007468.1_bait_4	ATCGCACCAGCGTGTTGACGATCTGGATTTGAACCCGCTGACGTTTGTGCCAGCCATCGCCTCTGCCATCAGACAGCAGATCGAGTCCTACCCCACGGACAGCATCCTGGAGGACCAGTCAGACCAGCGCGTCATCATCAAGCTGAACATCCATGTGGGAAACATTTCCCTGGTGGACCAGTTTGCACTGCGGCTCCTCA
SMARCB1_NM_001007468.1_bait_5	ATCGCACCAGCGTGTGACCAGTTTGAGTGGGACATGTCAGAGAAGGAGAACTCACCAGAGAAGTTTGCCCTGAAGCTGTGCTCGGAGCTGGGGTTGGGCGGGGAGTTTGTCACCACCATCGCATACAGCATCCGGGGACAGCTGAGCTGGCATCAGAAGACCTACGCCTTCAGCGAGAACCCTCTCACTGCGGCTCCTCA
SMARCB1_NM_001007468.1_bait_6	ATCGCACCAGCGTGTAGAACCCTCTGCCCACAGTGGAGATTGCCATCCGGAACACGGGCGATGCGGACCAGTGGTGCCCACTGCTGGAGACTCTGACAGACGCTGAGATGGAGAAGAAGATCCGCGACCAGGACAGGAACACGAGGCGGATGAGGCGTCTTGCCAACACGGCCCCGGCCTGGTAACACTGCGGCTCCTCA
SS18_NM_001007559.1_bait_0	ATCGCACCAGCGTGTATGTCTGTGGCTTTCGCGGCCCCGAGGCAGCGAGGCAAGGGGGAGATCACTCCCGCTGCGATTCAGAAGATGTTGGATGACAATAACCATCTTATTCAGTGTATAATGGACTCTCAGAATAAAGGAAAGACCTCAGAGTGTTCTCAGTATCAGCAGATGTTGCACACAAACACTGCGGCTCCTCA
SS18_NM_001007559.1_bait_1	ATCGCACCAGCGTGTGATGTTGCACACAAACTTGGTATACCTTGCTACAATAGCAGATTCTAATCAAAATATGCAGTCTCTTTTACCAGCACCACCCACACAGAATATGCCTATGGGTCCTGGAGGGATGAATCAGAGCGGCCCTCCCCCACCTCCACGCTCTCACAACATGCCTTCAGATGGAACACTGCGGCTCCTCA
SS18_NM_001007559.1_bait_2	ATCGCACCAGCGTGTGCCTTCAGATGGAATGGTAGGTGGGGGTCCTCCTGCACCGCACATGCAGAACCAGATGAACGGCCAGATGCCTGGGCCTAACCATATGCCTATGCAGGGACCTGGACCCAATCAACTCAATATGACAAACAGTTCCATGAATATGCCTTCAAGTAGCCATGGATCCATGGCACTGCGGCTCCTCA
SS18_NM_001007559.1_bait_3	ATCGCACCAGCGTGTGCCATGGATCCATGGGAGGTTACAACCATTCTGTGCCATCATCACAGAGCATGCCAGTACAGAATCAGATGACAATGAGTCAGGGACAACCAATGGGAAACTATGGTCCCAGACCAAATATGAGTATGCAGCCAAACCAAGGTCCAATGATGCATCAGCAGCCTCCTTCTCACTGCGGCTCCTCA
SS18_NM_001007559.1_bait_4	ATCGCACCAGCGTGTCAGCAGCCTCCTTCTCAGCAATACAATATGCCACAGGGAGGCGGACAGCATTACCAAGGACAGCAGCCACCTATGGGAATGATGGGTCAAGTTAACCAAGGCAATCATATGATGGGTCAGAGACAGATTCCTCCCTATAGACCTCCTCAACAGGGCCCACCACAGCAGTACACTGCGGCTCCTCA
SS18_NM_001007559.1_bait_5	ATCGCACCAGCGTGTCCCACCACAGCAGTACTCAGGCCAGGAAGACTATTACGGGGACCAATACAGTCATGGTGGACAAGGTCCTCCAGAAGGCATGAACCAGCAATATTACCCTGATGGTCATAATGATTACGGTTATCAGCAACCGTCGTATCCTGAACAAGGCTACGATAGGCCTTATGAGGCACTGCGGCTCCTCA
SS18_NM_001007559.1_bait_6	ATCGCACCAGCGTGTTAGGCCTTATGAGGATTCCTCACAACATTACTACGAAGGAGGAAATTCACAGTATGGCCAACAGCAAGATGCATACCAGGGACCACCTCCACAACAGGGATATCCACCCCAGCAGCAGCAGTACCCAGGGCAGCAAGGTTACCCAGGACAGCAGCAGGGCTACGGTCCTTCACTGCGGCTCCTCA
SS18_NM_001007559.1_bait_7	ATCGCACCAGCGTGTAGGGCTACGGTCCTTCACAGGGTGGTCCAGGTCCTCAGTATCCTAACTACCCACAGGGACAAGGTCAGCAGTATGGAGGATATAGACCAACACAGCCTGGACCACCACAGCCACCCCAGCAGAGGCCTTATGGATATGACCAGGGACAGTATGGAAATTACCAGCAGTGACACTGCGGCTCCTCA
TFG_NM_001007565.1_bait_0	ATCGCACCAGCGTGTATGAACGGACAGTTGGATCTAAGTGGGAAGCTAATCATCAAAGCTCAACTTGGGGAGGATATTCGGCGAATTCCTATTCATAATGAAGATATTACTTATGATGAATTAGTGCTAATGATGCAACGAGTTTTCAGAGGAAAACTTCTGAGTAATGATGAAGTAACAATAAACACTGCGGCTCCTCA
TFG_NM_001007565.1_bait_1	ATCGCACCAGCGTGTGTAATGATGAAGTAACAATAAAGTATAAAGATGAAGATGGAGATCTTATAACAATTTTTGATAGTTCTGACCTTTCCTTTGCAATTCAGTGCAGTAGGATACTGAAACTGACATTATTTGTTAATGGCCAGCCAAGACCCCTTGAATCAAGTCAGGTGAAATATCTCCGTCACTGCGGCTCCTCA
TFG_NM_001007565.1_bait_2	ATCGCACCAGCGTGTCAAGTCAGGTGAAATATCTCCGTCGAGAACTGATAGAACTTCGAAATAAAGTGAATCGTTTATTGGATAGCTTGGAACCACCTGGAGAACCAGGACCTTCCACCAATATTCCTGAAAATGATACTGTGGATGGTAGGGAAGAAAAGTCTGCTTCTGATTCTTCTGGAAAACACTGCGGCTCCTCA
TFG_NM_001007565.1_bait_3	ATCGCACCAGCGTGTTGCTTCTGATTCTTCTGGAAAACAGTCTACTCAGGTTATGGCAGCAAGTATGTCTGCTTTTGATCCTTTAAAAAACCAAGATGAAATCAATAAAAATGTTATGTCAGCGTTTGGCTTAACAGATGATCAGGTTTCAGGGCCACCCAGTGCTCCTGCAGAAGATCGTTCAGCACTGCGGCTCCTCA
TFG_NM_001007565.1_bait_4	ATCGCACCAGCGTGTTGCTCCTGCAGAAGATCGTTCAGGAACACCCGACAGCATTGCTTCCTCCTCCTCAGCAGCTCACCCACCAGGCGTTCAGCCACAGCAGCCACCATATACAGGAGCTCAGACTCAAGCAGGTCAGATTGAAGGTCAGATGTACCAACAGTACCAGCAACAGGCCGGCTATGCACTGCGGCTCCTCA
TFG_NM_001007565.1_bait_5	ATCGCACCAGCGTGTTACCAGCAACAGGCCGGCTATGGTGCACAGCAGCCGCAGGCTCCACCTCAGCAGCCTCAACAGTATGGTATTCAGTATTCAGCAAGCTATAGTCAGCAGACTGGACCTCAACAACCTCAGCAGTTCCAGGGATATGGCCAGCAACCAACTTCCCAGGCACCAGCTCCTGCCACTGCGGCTCCTCA
TFG_NM_001007565.1_bait_6	ATCGCACCAGCGTGTACTTCCCAGGCACCAGCTCCTGCCTTTTCTGGTCAGCCTCAACAACTGCCTGCTCAGCCGCCACAGCAGTACCAGGCGAGCAATTATCCTGCACAAACTTACACTGCCCAAACTTCTCAGCCTACTAATTATACTGTGGCTCCTGCCTCTCAACCTGGAATGGCTCCAAGCACTGCGGCTCCTCA
TFG_NM_001007565.1_bait_7	ATCGCACCAGCGTGTCTCAACCTGGAATGGCTCCAAGCCAACCTGGGGCCTATCAACCAAGACCAGGTTTTACTTCACTTCCTGGAAGTACCATGACCCCTCCTCCAAGTGGGCCTAATCCTTATGCGCGTAACCGTCCTCCCTTTGGTCAGGGCTATACCCAACCTGGACCTGGTTATCGATAACACTGCGGCTCCTCA
NTRK1_NM_001007792.1_bait_0	ATCGCACCAGCGTGTATGAAGGAGGCCGCCCTCATCTGCCTGGCACCCTCTGTACCCCCGATCTTGACGGTGAAGTCCTGGGACACCATGCAGTTGCGGGCTGCTAGATCTCGGTGCACAAACTTGTTGGCAGCAAGCTACATCGAGAACCAGCAGCATCTGCAGCATCTGGAGCTCCGTGATCTCACTGCGGCTCCTCA
NTRK1_NM_001007792.1_bait_1	ATCGCACCAGCGTGTGTGATCTGAGGGGCCTGGGGGAGCTGAGAAACCTCACCATCGTGAAGAGTGGTCTCCGTTTCGTGGCGCCAGATGCCTTCCATTTCACTCCTCGGCTCAGTCGCCTGAATCTCTCCTTCAACGCTCTGGAGTCTCTCTCCTGGAAAACTGTGCAGGGCCTCTCCTTACAGCACTGCGGCTCCTCA
NTRK1_NM_001007792.1_bait_2	ATCGCACCAGCGTGTCCTTACAGGAACTGGTCCTGTCGGGGAACCCTCTGCACTGTTCTTGTGCCCTGCGCTGGCTACAGCGCTGGGAGGAGGAGGGACTGGGCGGAGTGCCTGAACAGAAGCTGCAGTGTCATGGGCAAGGGCCCCTGGCCCACATGCCCAATGCCAGCTGTGGTGTGCCCACGCACTGCGGCTCCTCA
NTRK1_NM_001007792.1_bait_3	ATCGCACCAGCGTGTGCCCACGCTGAAGGTCCAGGTGCCCAATGCCTCGGTGGATGTGGGGGACGACGTGCTGCTGCGGTGCCAGGTGGAGGGGCGGGGCCTGGAGCAGGCCGGCTGGATCCTCACAGAGCTGGAGCAGTCAGCCACGGTGATGAAATCTGGGGGTCTGCCATCCCTGGGGCTGACACTGCGGCTCCTCA
NTRK1_NM_001007792.1_bait_4	ATCGCACCAGCGTGTGGGGCTGACCCTGGCCAATGTCACCAGTGACCTCAACAGGAAGAACGTGACGTGCTGGGCAGAGAACGATGTGGGCCGGGCAGAGGTCTCTGTTCAGGTCAACGTCTCCTTCCCGGCCAGTGTGCAGCTGCACACGGCGGTGGAGATGCACCACTGGTGCATCCCCTTCTCACTGCGGCTCCTCA
NTRK1_NM_001007792.1_bait_5	ATCGCACCAGCGTGTCCCTTCTCTGTGGATGGGCAGCCGGCACCGTCTCTGCGCTGGCTCTTCAATGGCTCCGTGCTCAATGAGACCAGCTTCATCTTCACTGAGTTCCTGGAGCCGGCAGCCAATGAGACCGTGCGGCACGGGTGTCTGCGCCTCAACCAGCCCACCCACGTCAACAACGGCAACACTGCGGCTCCTCA
NTRK1_NM_001007792.1_bait_6	ATCGCACCAGCGTGTAACGGCAACTACACGCTGCTGGCTGCCAACCCCTTCGGCCAGGCCTCCGCCTCCATCATGGCTGCCTTCATGGACAACCCTTTCGAGTTCAACCCCGAGGACCCCATCCCTGACACTAACAGCACATCTGGAGACCCGGTGGAGAAGAAGGACGAAACACCTTTTGGGGTCACTGCGGCTCCTCA
NTRK1_NM_001007792.1_bait_7	ATCGCACCAGCGTGTTTGGGGTCTCGGTGGCTGTGGGCCTGGCCGTCTTTGCCTGCCTCTTCCTTTCTACGCTGCTCCTTGTGCTCAACAAATGTGGACGGAGAAACAAGTTTGGGATCAACCGCCCGGCTGTGCTGGCTCCAGAGGATGGGCTGGCCATGTCCCTGCATTTCATGACATTGGGTCACTGCGGCTCCTCA
NTRK1_NM_001007792.1_bait_8	ATCGCACCAGCGTGTCATTGGGTGGCAGCTCCCTGTCCCCCACCGAGGGCAAAGGCTCTGGGCTCCAAGGCCACATCATCGAGAACCCACAATACTTCAGTGATGCCTGTGTTCACCACATCAAGCGCCGGGACATCGTGCTCAAGTGGGAGCTGGGGGAGGGCGCCTTTGGGAAGGTCTTCCTTCACTGCGGCTCCTCA
NTRK1_NM_001007792.1_bait_9	ATCGCACCAGCGTGTCTTCCTTGCTGAGTGCCACAACCTCCTGCCTGAGCAGGACAAGATGCTGGTGGCTGTCAAGGCACTGAAGGAGGCGTCCGAGAGTGCTCGGCAGGACTTCCAGCGTGAGGCTGAGCTGCTCACCATGCTGCAGCACCAGCACATCGTGCGCTTCTTCGGCGTCTGCACCGCACTGCGGCTCCTCA
NTRK1_NM_001007792.1_bait_10	ATCGCACCAGCGTGTCTGCACCGAGGGCCGCCCCCTGCTCATGGTCTTTGAGTATATGCGGCACGGGGACCTCAACCGCTTCCTCCGATCCCATGGACCTGATGCCAAGCTGCTGGCTGGTGGGGAGGATGTGGCTCCAGGCCCCCTGGGTCTGGGGCAGCTGCTGGCCGTGGCTAGCCAGGTCGCACTGCGGCTCCTCA
NTRK1_NM_001007792.1_bait_11	ATCGCACCAGCGTGTCAGGTCGCTGCGGGGATGGTGTACCTGGCGGGTCTGCATTTTGTGCACCGGGACCTGGCCACACGCAACTGTCTAGTGGGCCAGGGACTGGTGGTCAAGATTGGTGATTTTGGCATGAGCAGGGATATCTACAGCACCGACTATTACCGTGTGGGAGGCCGCACCATGCTCACTGCGGCTCCTCA
NTRK1_NM_001007792.1_bait_12	ATCGCACCAGCGTGTACCATGCTGCCCATTCGCTGGATGCCGCCCGAGAGCATCCTGTACCGTAAGTTCACCACCGAGAGCGACGTGTGGAGCTTCGGCGTGGTGCTCTGGGAGATCTTCACCTACGGCAAGCAGCCCTGGTACCAGCTCTCCAACACGGAGGCAATCGACTGCATCACGCAGGGCACTGCGGCTCCTCA
NTRK1_NM_001007792.1_bait_13	ATCGCACCAGCGTGTCGCAGGGACGTGAGTTGGAGCGGCCACGTGCCTGCCCACCAGAGGTCTACGCCATCATGCGGGGCTGCTGGCAGCGGGAGCCCCAGCAACGCCACAGCATCAAGGATGTGCACGCCCGGCTGCAAGCCCTGGCCCAGGCACCTCCTGTCTACCTGGATGTCCTGGGCTAGCACTGCGGCTCCTCA
TSC1_NM_001008567.1_bait_0	ATCGCACCAGCGTGTATGGCCCAACAAGCAAATGTCGGGGAGCTTCTTGCCATGCTGGACTCCCCCATGCTGGGTGTGCGGGACGACGTGACAGCTGTCTTTAAAGAGAACCTCAATTCTGACCGTGGCCCTATGCTTGTAAACACCTTGGTGGATTATTACCTGGAAACCAGCTCTCAGCCGGCCACTGCGGCTCCTCA
TSC1_NM_001008567.1_bait_1	ATCGCACCAGCGTGTCAGCTCTCAGCCGGCATTGCACATCCTGACCACCTTGCAAGAGCCACATGACAAGCACCTCTTGGACAGGATTAACGAATATGTGGGCAAAGCCGCCACTCGTTTATCCATCCTCTCGTTACTGGGTCATGTCATAAGACTGCAGCCATCTTGGAAGCATAAGCTCTCTCCACTGCGGCTCCTCA
TSC1_NM_001008567.1_bait_2	ATCGCACCAGCGTGTAGCATAAGCTCTCTCAAGCACCTCTTTTGCCTTCTTTACTAAAATGTCTCAAGATGGACACTGACGTCGTTGTCCTCACAACAGGCGTCTTGGTGTTGATAACCATGCTACCAATGATTCCACAGTCTGGGAAACAGCATCTTCTTGATTTCTTTGACATTTTTGGCCGTCACTGCGGCTCCTCA
TSC1_NM_001008567.1_bait_3	ATCGCACCAGCGTGTACATTTTTGGCCGTCTGTCATCATGGTGCCTGAAGAAACCAGGCCACGTGGCGGAAGTCTATCTCGTCCATCTCCATGCCAGTGTGTACGCACTCTTTCATCGCCTTTATGGAATGTACCCTTGCAACTTCGTCTCCTTTTTGCGTTCTCATTACAGTATGAAAGAAAACCACTGCGGCTCCTCA
TSC1_NM_001008567.1_bait_4	ATCGCACCAGCGTGTAGTATGAAAGAAAACCTGGAGACTTTTGAAGAAGTGGTCAAGCCAATGATGGAGCATGTGCGAATTCATCCGGAATTAGTGACTGGATCCAAGGACCATGAACTGGACCCTCGAAGGTGGAAGAGATTAGAAACTCATGATGTTGTGATCGAGTGTGCCAAAATCTCTCTCACTGCGGCTCCTCA
TSC1_NM_001008567.1_bait_5	ATCGCACCAGCGTGTTGCCAAAATCTCTCTGGATCCCACAGAAGCCTCATATGAAGATGGCTATTCTGTGTCTCACCAAATCTCAGCCCGCTTTCCTCATCGTTCAGCCGATGTCACCACCAGCCCTTATGCTGACACACAGAATAGCTATGGGTGTGCTACTTCTACCCCTTACTCCACGTCTCCACTGCGGCTCCTCA
TSC1_NM_001008567.1_bait_6	ATCGCACCAGCGTGTCTTACTCCACGTCTCGGCTGATGTTGTTAAATATGCCAGGGCAGCTACCTCAGACTCTGAGTTCCCCATCGACACGGCTGATAACTGAACCACCACAAGTATGGTGTCAACTAGTGTGCCTGCTCTCTCCTCTGCTTTCTGGTGAAGCTGACCCTTTGGGTCAGATTTAGCACTGCGGCTCCTCA
PICALM_NM_001008660.1_bait_0	ATCGCACCAGCGTGTATGTCCGGCCAGAGCCTGACGGACCGAATCACTGCCGCCCAGCACAGTGTCACCGGCTCTGCCGTATCCAAGACAGTATGCAAGGCCACGACCCACGAGATCATGGGGCCCAAGAAAAAGCACCTGGACTACTTAATTCAGTGCACAAATGAGATGAATGTGAACATCCCCACTGCGGCTCCTCA
PICALM_NM_001008660.1_bait_1	ATCGCACCAGCGTGTTCCCACAGTTGGCAGACAGTTTATTTGAAAGAACTACTAATAGTAGTTGGGTGGTGGTCTTCAAATCTCTCATTACAACTCATCATTTGATGGTGTATGGAAATGAGCGTTTTATTCAGTATTTGGCTTCAAGAAACACGTTGTTTAACTTAAGCAATTTTTTGGATAAACACTGCGGCTCCTCA
PICALM_NM_001008660.1_bait_2	ATCGCACCAGCGTGTAAAAGTGGATTGCAAGGATATGACATGTCTACATTTATTAGGCGGTATAGTAGATATTTAAATGAGAAAGCAGTTTCATACAGACAAGTTGCATTTGATTTCACAAAAGTGAAGAGAGGGGCTGATGGAGTTATGAGAACAATGAACACAGAAAAACTCCTAAAAACTGTCACTGCGGCTCCTCA
PICALM_NM_001008660.1_bait_3	ATCGCACCAGCGTGTCTGTACCAATTATTCAGAATCAGATGGATGCACTTCTTGATTTTAATGTTAATAGCAATGAACTTACAAATGGGGTAATAAATGCTGCCTTCATGCTCCTGTTCAAAGATGCCATTAGACTGTTTGCAGCATACAATGAAGGAATTATTAATTTGTTGGAAAAATATTTTCACTGCGGCTCCTCA
PICALM_NM_001008660.1_bait_4	ATCGCACCAGCGTGTTTTTGATATGAAAAAGAACCAATGCAAAGAAGGTCTTGACATCTATAAGAAGTTCCTAACTAGGATGACAAGAATCTCAGAGTTCCTCAAAGTTGCAGAGCAAGTTGGAATTGACAGAGGTGATATACCAGACCTTTCACAGGCCCCTAGCAGTCTTCTTGATGCTTTGGCACTGCGGCTCCTCA
PICALM_NM_001008660.1_bait_5	ATCGCACCAGCGTGTTGGAACAACATTTAGCTTCCTTGGAAGGAAAGAAAATCAAAGATTCTACAGCTGCAAGCAGGGCAACTACACTTTCCAATGCAGTGTCTTCCCTGGCAAGCACTGGTCTATCTCTGACCAAAGTGGATGAAAGGGAAAAGCAGGCAGCATTAGAGGAAGAACAGGCACGTCACTGCGGCTCCTCA
PICALM_NM_001008660.1_bait_6	ATCGCACCAGCGTGTACGTTTGAAAGCTTTAAAGGAACAGCGCCTAAAAGAACTTGCAAAGAAACCTCATACCTCTTTAACAACTGCAGCCTCTCCTGTATCCACCTCAGCAGGAGGGATAATGACTGCACCAGCCATTGACATATTTTCTACCCCTAGTTCTTCTAACAGCACATCAAAGCTGCCACTGCGGCTCCTCA
PICALM_NM_001008660.1_bait_7	ATCGCACCAGCGTGTCTGCCCAATGATCTGCTTGATTTGCAGCAGCCAACTTTTCACCCATCTGTACATCCTATGTCAACTGCTTCTCAGGTAGCAAGTACATGGGGAGGATTCACTCCTTCTCCAGTTGCACAGCCACACCCTTCAGCTGGCCTTAATGTTGACTTTGAATCTGTGTTTGGAAACACTGCGGCTCCTCA
PICALM_NM_001008660.1_bait_8	ATCGCACCAGCGTGTGAAATAAATCTACAAATGTTATTGTAGATTCTGGGGGCTTTGATGAACTAGGTGGACTTCTCAAACCAACAGTGGCCTCTCAGAACCAGAACCTTCCTGTTGCCAAACTCCCACCTAGCAAGTTAGTATCTGATGACTTGGATTCATCTTTAGCCAACCTTGTGGGCAATCACTGCGGCTCCTCA
PICALM_NM_001008660.1_bait_9	ATCGCACCAGCGTGTAATCTTGGCATCGGAAATGGAACCACTAAGAATGATGTAAATTGGAGTCAACCAGGTGAAAAGAAGTTAACTGGGGGATCTAACTGGCAACCAAAGGTTGCACCAACAACCGCTTGGAATGCTGCAACAATGAATGGCATGCATTTTCCACAATACGCACCCCCTGTAATCACTGCGGCTCCTCA
PICALM_NM_001008660.1_bait_10	ATCGCACCAGCGTGTTAATGGCCTATCCTGCTACTACACCAACAGGCATGATAGGATATGGAATTCCTCCACAAATGGGAAGTGTTCCTGTAATGACGCAACCAACCTTAATATACAGCCAGCCTGTCATGAGACCTCCAAACCCCTTTGGCCCTGTATCAGGAGCACAGATACAGTTTATGTAACACTGCGGCTCCTCA
ACSL6_NM_001009185.1_bait_0	ATCGCACCAGCGTGTATGCTGACCTTCTTCCTCGTGTCGGGGGGCTCCCTCTGGCTATTCGTAGAGTTTGTCCTCTCACTTCTGGAGAAGATGCAGACACAGGAGATCCTGAGGATACTGCGACTGCCTGAGCTAGGTGACTTGGGACAGTTTTTCCGCAGCCTCTCGGCCACCACCCTCGTGAGCACTGCGGCTCCTCA
ACSL6_NM_001009185.1_bait_1	ATCGCACCAGCGTGTGAGTATGGGTGCCCTGGCTGCCATCCTTGCCTACTGGTTCACTCACCGGCCAAAGGCCTTGCAGCCGCCATGCAACCTCCTGATGCAGTCAGAAGAAGTAGAGGACAGTGGCGGGGCACGGCGATCTGTGATTGGGTCTGGCCCTCAGCTACTTACCCACTACTATGATGCACTGCGGCTCCTCA
ACSL6_NM_001009185.1_bait_2	ATCGCACCAGCGTGTGATGATGCCCGGACCATGTACCAGGTGTTCCGCCGTGGGCTTAGCATCTCAGGGAATGGGCCCTGTCTTGGTTTCAGGAAGCCTAAGCAGCCTTACCAGTGGCTGTCCTACCAGGAGGTGGCCGACAGGGCTGAATTTCTGGGGTCCGGACTTCTCCAGCACAATTGTAACACTGCGGCTCCTCA
ACSL6_NM_001009185.1_bait_3	ATCGCACCAGCGTGTTAAAGCATGCACTGATCAGTTTATTGGTGTTTTTGCACAAAATCGGCCAGAGTGGATCATTGTGGAGCTGGCCTGCTACACATATTCCATGGTGGTGGTCCCGCTCTATGACACCCTGGGCCCTGGGGCTATCCGCTACATCATCAATACAGCGGACATCAGCACCGTGACACTGCGGCTCCTCA
ACSL6_NM_001009185.1_bait_4	ATCGCACCAGCGTGTGTGATTGTGGACAAACCTCAGAAGGCTGTGCTTCTGCTAGAGCATGTGGAGAGGAAGGAGACTCCAGGCCTCAAGCTGATCATCCTCATGGACCCATTCGAAGAAGCCCTGAAAGAGAGAGGGCAGAAGTGCGGGGTGGTCATTAAGTCCATGCAGGCCGTGGAGGACTGCACTGCGGCTCCTCA
ACSL6_NM_001009185.1_bait_5	ATCGCACCAGCGTGTCTGTGGCCAAGAGAATCACCAGGCTCCTGTGCCCCCGCAGCCTGATGACCTCTCCATTGTGTGTTTCACAAGCGGCACGACAGGGAACCCAAAAGGTGCGATGCTCACCCATGGGAACGTGGTGGCTGATTTCTCAGGCTTTCTGAAAGTGACAGAGAAAGTGATCTTTCCACTGCGGCTCCTCA
ACSL6_NM_001009185.1_bait_6	ATCGCACCAGCGTGTTTCCGAGACAGGACGATGTGCTCATCTCCTTCCTGCCTCTGGCTCACATGTTTGAGAGAGTAATCCAGTCTGTCGTCTATTGCCACGGAGGGCGTGTTGGCTTCTTCCAGGGAGATATCCGCCTTCTCTCAGATGACATGAAGGCTCTATGCCCCACCATCTTCCCTGTGCACTGCGGCTCCTCA
ACSL6_NM_001009185.1_bait_7	ATCGCACCAGCGTGTTGTGGTCCCACGACTGCTGAACCGGATGTACGACAAGATCTTCAGCCAGGCAAACACACCATTAAAGCGCTGGCTCCTGGAGTTTGCAGCAAAGCGTAAGCAAGCCGAGGTCCGGAGTGGAATCATCAGGAATGATAGTATCTGGGATGAACTCTTCTTTAATAAGATTCCACTGCGGCTCCTCA
ACSL6_NM_001009185.1_bait_8	ATCGCACCAGCGTGTTTCAGGCCAGTCTTGGTGGGTGTGTGCGGATGATTGTTACTGGAGCAGCCCCAGCATCACCAACAGTTCTGGGATTTCTCCGGGCAGCTCTAGGGTGCCAGGTTTATGAAGGTTATGGCCAAACTGAGTGCACAGCTGGATGTACCTTCACCACTCCTGGCGACTGGACCCACTGCGGCTCCTCA
ACSL6_NM_001009185.1_bait_9	ATCGCACCAGCGTGTGACCTCAGGGCACGTAGGGGCGCCACTTCCCTGCAATCATATCAAGCTCGTTGATGTTGAGGAACTGAACTACTGGGCCTGCAAAGGAGAGGGAGAGATATGTGTGAGAGGACCAAATGTGTTCAAAGGCTACTTGAAAGATCCAGACAGGACGAAGGAGGCCCTGGACACACTGCGGCTCCTCA
ACSL6_NM_001009185.1_bait_10	ATCGCACCAGCGTGTACAGCGATGGCTGGCTTCACACTGGAGACATCGGAAAATGGCTGCCGGCAGGAACTCTTAAAATTATTGATCGGAAAAAGCATATATTTAAACTTGCTCAGGGAGAATATGTTGCACCCGAGAAGATTGAGAACATCTACATCCGGAGCCAACCTGTGGCGCAAATCTATCACTGCGGCTCCTCA
ACSL6_NM_001009185.1_bait_11	ATCGCACCAGCGTGTCTATGTCCATGGGGACAGCTTAAAGGCCTTTTTGGTAGGCATTGTTGTGCCTGACCCTGAAGTTATGCCCTCCTGGGCCCAGAAGAGAGGAATTGAAGGAACATATGCAGATCTCTGCACAAATAAGGATCTGAAGAAAGCCATTTTGGAAGATATGGTGAGGTTAGGAACACTGCGGCTCCTCA
ACSL6_NM_001009185.1_bait_12	ATCGCACCAGCGTGTGAAAAGAAAGTGGACTCCATTCTTTTGAGCAGGTTAAAGCCATTCACATCCATTCTGACATGTTCTCAGTTCAAAATGGCTTGCTGACACCAACACTAAAAGCTAAGAGACCTGAGCTGAGAGAGTACTTCAAAAAACAAATAGAAGAGCTTTACTCAATCTCCATGTGACACTGCGGCTCCTCA
MLLT10_NM_001009569.1_bait_0	ATCGCACCAGCGTGTATGGTCTCTAGCGACCGGCCCGTGTCACTGGAGGACGAGGTCTCCCATAGTATGAAGGAGATGATTGGAGGCTGTTGCGTTTGCTCAGACGAGAGAGGCTGGGCCGAGAACCCGCTGGTTTATTGCGACGGGCACGGCTGCAGCGTCGCGGTGCATCAAGCTTGCTATGGCACTGCGGCTCCTCA
MLLT10_NM_001009569.1_bait_1	ATCGCACCAGCGTGTGCATTGTTCAAGTACCCACTGGACCGTGGTTTTGCAGGAAATGTGAATCTCAGGAGAGAGCAGCCAGAGTGAGATGTGAACTTTGTCCCCATAAGGATGGAGCTTTAAAAAGAACAGATAATGGGGGTTGGGCCCATGTGGTTTGTGCCCTGTATATTCCAGAGGTACAACACTGCGGCTCCTCA
MLLT10_NM_001009569.1_bait_2	ATCGCACCAGCGTGTAATTTGCCAATGTTTCCACAATGGAACCAATTGTTTTACAGTCTGTTCCGCATGATCGTTATAATAAGACTTGCTACATTTGTGATGAACAAGGAAGAGAAAGCAAAGCAGCCACTGGTGCTTGCATGACATGTAATAAACATGGATGTCGACAGGCTTTCCATGTAACACACTGCGGCTCCTCA
MLLT10_NM_001009569.1_bait_3	ATCGCACCAGCGTGTATGCGCTCAGTTTGCCGGACTGCTTTGTGAAGAAGAAGGTAATGGTGCCGATAATGTCCAATACTGTGGCTACTGTAAATACCATTTTAGTAAGCTGAAAAAGAGCAAACGGGGATCTAATAGGTCATATGATCAAAGTTTAAGTGATTCTTCCTCTCACTCTCAGGATACACTGCGGCTCCTCA
MLLT10_NM_001009569.1_bait_4	ATCGCACCAGCGTGTTAAACATCATGAGAAAGAGAAAAAAAAATATAAAGAGAAGGACAAACACAAACAGAAACACAAGAAGCAGCCAGAACCATCACCTGCATTGGTTCCATCCTTGACTGTTACTACAGAAAAAACTTATACAAGCACTAGCAACAACTCTATATCTGGATCATTGAAGCGCTCACTGCGGCTCCTCA
MLLT10_NM_001009569.1_bait_5	ATCGCACCAGCGTGTTTGGAAGATACTACTGCACGATTTACAAATGCAAATTTCCAGGAAGTCTCTGCACACACCTCTAGTGGAAAAGATGTTTCAGAGACTAGAGGGTCAGAGGGCAAAGGGAAGAAATCTTCAGCTCACAGCTCAGGTCAAAGGGGAAGAAAGCCTGGTGGTGGAAGAAATCCCACTGCGGCTCCTCA
MLLT10_NM_001009569.1_bait_6	ATCGCACCAGCGTGTCAGGAACAACTGTGTCAGCAGCTAGCCCTTTTCCTCAAGGCAGTTTTTCAGGAACTCCAGGCAGTGTAAAGTCATCTTCTGGAAGTTCAGTGCAGTCTCCCCAGGATTTCCTGAGCTTTACAGACTCAGATCTGCGTAATGACAGTTACTCTCACTCCCAACAGTCATCACACTGCGGCTCCTCA
MLLT10_NM_001009569.1_bait_7	ATCGCACCAGCGTGTCAGCAACCAAAGATGTACATAAAGGAGAGTCTGGAAGCCAGGAAGGGGGGGTAAATAGTTTTAGTACCTTAATTGGCCTCCCTTCAACCTCAGCTGTTACTTCACAGCCTAAAAGCTTTGAAAATTCACCTGGAGATTTGGGTAATTCCAGCCTTCCTACAGCAGGATATCACTGCGGCTCCTCA
MLLT10_NM_001009569.1_bait_8	ATCGCACCAGCGTGTTAAGCGGGCTCAAACTTCTGGCATAGAAGAAGAAACTGTAAAGGAAAAGAAAAGGAAAGGAAATAAACAAAGTAAGCATGGGCCTGGCAGACCCAAAGGAAACAAAAATCAAGAGAATGTTTCTCATCTCTCAGTTTCTTCTGCTTCACCAACATCATCTGTAGCATCAGCACTGCGGCTCCTCA
MLLT10_NM_001009569.1_bait_9	ATCGCACCAGCGTGTAGCTGCAGGAAGCATAACAAGCTCTAGTCTGCAGAAATCTCCTACATTGCTCAGGAATGGAAGTTTACAGAGCCTCAGTGTTGGCTCATCTCCAGTTGGTTCAGAAATTTCCATGCAGTATCGGCATGATGGAGCTTGCCCAACAACTACGTTCTCAGAGTTGCTGAATGCACTGCGGCTCCTCA
MLLT10_NM_001009569.1_bait_10	ATCGCACCAGCGTGTGCAATACACAACGGTATTTATAACAGCAATGATGTAGCAGTATCGTTTCCAAATGTAGTATCTGGCTCGGGATCTAGTACTCCTGTCTCCAGCTCTCACTTACCTCAGCAGTCTTCTGGGCATTTGCAACAAGTAGGAGCGCTCTCTCCCTCAGCTGTGTCATCTGCAGCCACTGCGGCTCCTCA
MLLT10_NM_001009569.1_bait_11	ATCGCACCAGCGTGTGCCCCTGCTGTTGCTACAACTCAGGCAAATACTCTATCTGGATCTTCTCTCAGTCAGGCACCATCTCATATGTATGGCAATAGATCAAATTCATCAATGGCAGCTCTTATAGCTCAGTCTGAAAACAATCAAACAGATCAAGATCTTGGAGACAATAGCCGCAACCTAGTCACTGCGGCTCCTCA
MLLT10_NM_001009569.1_bait_12	ATCGCACCAGCGTGTTTGGCAGAGGAAGCTCACCCCGAGGAAGTCTCTCGCCACGATCCCCTGTAAGCAGCTTACAGATTCGCTATGATCAACCAGGCAACAGCAGTTTGGAAAATCTGCCTCCAGTAGCAGCCAGCATAGAACAGCTTTTGGAGAGGCAGTGGAGTGAAGGACAGCAATTTTTACACTGCGGCTCCTCA
MLLT10_NM_001009569.1_bait_13	ATCGCACCAGCGTGTACTAGAACAGGGTACTCCTAGTGACATTTTAGGAATGCTGAAGTCATTACACCAACTTCAAGTTGAAAACCGAAGATTAGAGGAACAAATTAAAAACTTGACTGCCAAAAAGGAACGGCTTCAGTTATTGAATGCACAGCTTTCAGTGCCTTTTCCAACAATAACAGCAACACTGCGGCTCCTCA
MLLT10_NM_001009569.1_bait_14	ATCGCACCAGCGTGTAAATCCTAGTCCGTCTCATCAAATACACACATTTTCAGCACAGACTGCTCCTACTACTGATTCCTTGAACAGCAGTAAGAGCCCTCATATAGGAAACAGCTTTTTACCTGATAATTCTCTTCCTGTATTAAATCAGGACTTAACCTCCAGTGGACAAAGTACCAGCAGCTCACTGCGGCTCCTCA
MLLT10_NM_001009569.1_bait_15	ATCGCACCAGCGTGTTCATCAGCTCTTTCTACCCCACCTCCTGCTGGGCAGAGTCCGGCTCAACAAGGCTCAGGAGTGAGTGGAGTTCAGCAGGTCAATGGCGTGACAGTGGGGGCACTAGCTAGTGGAATGCAGCCTGTAACTTCCACCATTCCTGCCGTGTCTGCAGTGGGTGGAATAATTGGCACTGCGGCTCCTCA
MLLT10_NM_001009569.1_bait_16	ATCGCACCAGCGTGTGGAGCTTTGCCAGGTAACCAACTGGCAATTAATGGCATTGTAGGAGCTTTAAATGGGGTTATGCAGACTCCTGTCACAATGTCCCAGAACCCTACCCCTCTCACCCACACAACCGTACCACCTAATGCAACACATCCAATGCCAGCTACACTGACTAACAGTGCCTCAGGCACTGCGGCTCCTCA
MLLT10_NM_001009569.1_bait_17	ATCGCACCAGCGTGTGACTAGGATTACTTTCTGACCAGCAACGACAAATACTTATTCATCAACAGCAGTTTCAGCAGTTGTTAAATTCTCAACAGCTCACACCAGTACACAGGCACCCCCACTTCACACAGCTACCACCAACCCATTTCTCACCATCCATGGAGATAATGCAAGTCAGAAAGTAGCACTGCGGCTCCTCA
RXRG_NM_001009598.1_bait_0	ATCGCACCAGCGTGTTGCACAGGAGAGGAACATGAACTGACGAGTAAACATGTATGGAAATTATTCTCACTTCATGAAGTTTCCCGCAGGCTATGGAGGGTGTTCTTCCCCTGCTCTCCAACTTCTGCTCTCCACATCGCTAGGGCTGTGAAAACAGATACTGTGAGCCCTGAACCCTCCAGGAGCACTGCGGCTCCTCA
TNK2_NM_001010938.1_bait_0	ATCGCACCAGCGTGTATGCTCGAGGCCCGGCCCCCCAGGACGCAGGGCAGTGACGCTGCCGGTGCCGCTGCGGGGCGGGGGCTGCGGGCGCTGCTTCTCTCCCTGACCGCAGCCGCTGGGATTTGGGGCTCCATGGGGGAGAGATCTGCTTACCAGCGCCTGGCTGGGGGCGAGGAGGGACCGCACACTGCGGCTCCTCA
TNK2_NM_001010938.1_bait_1	ATCGCACCAGCGTGTGACCGCAGAGGCTGGGAGGCGGCAGAATGCAGCCAGAGGAGGGCACAGGCTGGCTGCTGGAGCTGCTGTCCGAGGTGCAGCTGCAACAGTACTTCCTGCGGCTCCGAGATGACCTCAACGTCACCCGCCTGTCCCACTTTGAGTACGTCAAGAATGAGGACCTGGAGAAGCACTGCGGCTCCTCA
TNK2_NM_001010938.1_bait_2	ATCGCACCAGCGTGTTGGAGAAGATCGGCATGGGTCGGCCTGGCCAGCGGCGGCTGTGGGAGGCTGTGAAGAGGAGGAAGGCCTTGTGCAAACGCAAGTCGTGGATGAGTAAGGTGTTCAGTGGAAAGCGACTGGAGGCTGAGTTCCCACCTCATCACTCTCAGAGCACCTTCCGGAAGACCTCGCACTGCGGCTCCTCA
TNK2_NM_001010938.1_bait_3	ATCGCACCAGCGTGTGACCTCGCCCGCCCCTGGGGGCCCAGCAGGGGAGGGGCCCCTGCAGAGCCTCACCTGCCTCATTGGGGAGAAGGACCTGCGCCTCCTGGAGAAGCTGGGTGATGGTTCCTTTGGCGTGGTGCGCAGGGGCGAGTGGGACGCGCCCTCAGGGAAGACGGTGAGTGTGGCTGCACTGCGGCTCCTCA
TNK2_NM_001010938.1_bait_4	ATCGCACCAGCGTGTGTGGCTGTGAAGTGCCTGAAGCCCGATGTCCTGAGCCAGCCAGAAGCCATGGACGACTTCATCCGGGAGGTCAATGCCATGCACTCGCTCGACCACCGAAACCTCATCCGCCTCTACGGGGTGGTGCTCACGCCGCCCATGAAGATGGTGACAGAGCTGGCACCTCTGGGCACTGCGGCTCCTCA
TNK2_NM_001010938.1_bait_5	ATCGCACCAGCGTGTCCTCTGGGATCGTTGTTGGACCGGCTACGTAAGCACCAGGGCCACTTCCTCCTGGGGACTCTGAGCCGCTACGCTGTGCAGGTGGCTGAGGGCATGGGCTACCTGGAGTCCAAGCGCTTTATTCACCGTGACCTGGCTGCCCGCAATCTGCTGTTGGCTACCCGCGACCTCACTGCGGCTCCTCA
TNK2_NM_001010938.1_bait_6	ATCGCACCAGCGTGTGCGACCTGGTCAAGATCGGGGACTTTGGGCTGATGCGAGCACTACCTCAGAATGACGACCATTACGTCATGCAGGAACATCGCAAGGTGCCCTTCGCCTGGTGTGCCCCCGAGAGCCTGAAGACACGCACCTTCTCCCATGCCAGCGACACCTGGATGTTCGGGGTGACACACTGCGGCTCCTCA
TNK2_NM_001010938.1_bait_7	ATCGCACCAGCGTGTGGTGACACTGTGGGAAATGTTCACCTACGGCCAGGAGCCCTGGATCGGCCTCAACGGCAGTCAGATCCTGCATAAGATCGACAAGGAGGGGGAGCGGCTGCCCCGGCCCGAGGACTGTCCCCAGGACATCTACAACGTCATGGTCCAGTGCTGGGCTCACAAGCCAGAGGCACTGCGGCTCCTCA
TNK2_NM_001010938.1_bait_8	ATCGCACCAGCGTGTGCCAGAGGACAGACCCACGTTTGTGGCCCTGCGGGACTTCCTGCTGGAGGCCCAGCCCACAGACATGCGGGCCCTTCAGGACTTTGAGGAACCGGACAAGCTGCACATCCAGATGAATGATGTCATCACCGTCATCGAGGGAAGGGCCGAGAACTACTGGTGGCGTGGCCCACTGCGGCTCCTCA
TNK2_NM_001010938.1_bait_9	ATCGCACCAGCGTGTCGTGGCCAGAACACACGGACGCTGTGTGTGGGGCCCTTCCCTCGCAACGTGGTGACCTCCGTGGCCGGCCTGTCGGCCCAGGACATCAGCCAGCCCCTGCAGAACAGCTTCATCCACACAGGGCATGGCGACAGTGACCCCCGCCACTGCTGGGGCTTCCCGGACAGGATCACTGCGGCTCCTCA
TNK2_NM_001010938.1_bait_10	ATCGCACCAGCGTGTACAGGATTGACGAACTGTATCTGGGAAACCCCATGGACCCCCCCGACCTCCTGAGCGTGGAACTGAGCACCTCCCGGCCCCCCCAGCATCTAGGAGGGGTGAAAAGGGAGCCTCCACCTCGCCCACCTCAGCCTGCCTTCTTCACTCAGAAACCAACCTATGACCCTGTGCACTGCGGCTCCTCA
TNK2_NM_001010938.1_bait_11	ATCGCACCAGCGTGTCCCTGTGAGCGAGGACCAAGACCCCTTGTCCAGCGACTTCAAGAGGCTGGGCCTGCGGAAGCCAGGCCTGCCCCGAGGGCTGTGGCTGGCGAAGCCCTCGGCGCGGGTGCCGGGCACCAAGGCCAGCCGAGGCAGCGGGGCTGAGGTCACGCTCATCGACTTCGGTGAGGCACTGCGGCTCCTCA
TNK2_NM_001010938.1_bait_12	ATCGCACCAGCGTGTCGGTGAGGAGCCCGTGGTCCCGGCCCTACGGCCCTGCGCGCCCTCCCTGGCGCAGCTGGCCATGGACGCCTGCTCCCTGCTGGACGAGACCCCGCCTCAGAGCCCCACGCGGGCACTGCCCCGGCCCCTGCACCCCACGCCTGTGGTGGACTGGGACGCACGCCCGCTGCCACTGCGGCTCCTCA
TNK2_NM_001010938.1_bait_13	ATCGCACCAGCGTGTCCGCTGCCCCCCCCGCCCGCCTATGACGACGTGGCCCAGGATGAGGATGACTTTGAGATCTGCTCCATCAACAGCACCCTCGTGGGCGCGGGGGTCCCTGCCGGGCCCAGCCAGGGCCAGACCAACTACGCCTTTGTGCCTGAGCAGGCGCGGCCGCCCCCTCCCCTGGACACTGCGGCTCCTCA
TNK2_NM_001010938.1_bait_14	ATCGCACCAGCGTGTCCCTGGAGGACAACCTGTTCCTCCCGCCCCAGGGTGGGGGCAAGCCGCCCAGCTCCGCACAGACCGCAGAGATCTTCCAGGCGCTACAGCAGGAGTGCATGAGGCAACTGCAGGCTCCGGCCGGCTCCCCGGCCCCCTCTCCCAGCCCGGGGGGTGACGACAAGCCCCAGCACTGCGGCTCCTCA
TNK2_NM_001010938.1_bait_15	ATCGCACCAGCGTGTAGCCCCAGGTGCCTCCTCGGGTACCCATCCCCCCTCGGCCCACGCGCCCACACGTCCAGCTGTCTCCAGCCCCCCCGGGCGAGGAGGAGACCAGCCAGTGGCCTGGACCTGCTTCCCCTCCCCGGGTGCCTCCGCGGGAGCCCCTGTCCCCTCAAGGCTCGAGGACACCCCACTGCGGCTCCTCA
TNK2_NM_001010938.1_bait_16	ATCGCACCAGCGTGTGACACCCAGCCCCCTGGTACCACCTGGCAGCTCCCCGCTGCCACCCCGGCTCTCAAGCTCACCTGGGAAGACCATGCCCACCACCCAGAGCTTTGCCTCAGACCCCAAGTACGCCACCCCCCAGGTGATCCAGGCCCCTGGCCCGCGGGCTGGTCCCTGCATCCTGCCCACACTGCGGCTCCTCA
TNK2_NM_001010938.1_bait_17	ATCGCACCAGCGTGTCTGCCCATCGTCCGGGATGGCAAGAAGGTCAGCAGCACCCACTATTACTTGCTGCCCGAGCGACCATCCTACCTGGAGCGCTACCAGCGCTTCCTGCGTGAGGCCCAGAGCCCCGAGGAGCCTACCCCCCTGCCTGTGCCTCTGCTGCTGCCCCCACCCAGCACCCCAGCCACTGCGGCTCCTCA
TNK2_NM_001010938.1_bait_18	ATCGCACCAGCGTGTACCCCAGCCCCCGCCGCCCCCACGGCCACCGTGCGGCCGATGCCCCAGGCTGCCTTGGACCCCAAGGCCAACTTCTCCACCAACAACAGCAACCCAGGGGCCCGGCCACCACCCCCGAGGGCCACTGCTCGGCTGCCACAGAGGGGCTGCCCTGGCGATGGGCCAGAGGCCACTGCGGCTCCTCA
TNK2_NM_001010938.1_bait_19	ATCGCACCAGCGTGTCAGAGGCGGGCCGGCCAGCAGACAAGATCCAGATGGTGGAGCAGCTCTTCGGGCTGGGTCTGCGGCCCAGAGGGGAGTGCCACAAAGTGCTGGAGATGTTCGACTGGAACCTGGAGCAGGCCGGCTGCCACCTTCTGGGCTCCTGGGGCCCTGCCCACCACAAGCGCTGACACTGCGGCTCCTCA
AR_NM_001011645.1_bait_0	ATCGCACCAGCGTGTATGATACTCTGGCTTCACAGTTTGGAGACTGCCAGGGACCATGTTTTGCCCATTGACTATTACTTTCCACCCCAGAAGACCTGCCTGATCTGTGGAGATGAAGCTTCTGGGTGTCACTATGGAGCTCTCACATGTGGAAGCTGCAAGGTCTTCTTCAAAAGAGCCGCTGACACTGCGGCTCCTCA
AR_NM_001011645.1_bait_1	ATCGCACCAGCGTGTCTGAAGGGAAACAGAAGTACCTGTGCGCCAGCAGAAATGATTGCACTATTGATAAATTCCGAAGGAAAAATTGTCCATCTTGTCGTCTTCGGAAATGTTATGAAGCAGGGATGACTCTGGGAGCCCGGAAGCTGAAGAAACTTGGTAATCTGAAACTACAGGAGGAAGGACACTGCGGCTCCTCA
AR_NM_001011645.1_bait_2	ATCGCACCAGCGTGTAGGAGAGGCTTCCAGCACCACCAGCCCCACTGAGGAGACAACCCAGAAGCTGACAGTGTCACACATTGAAGGCTATGAATGTCAGCCCATCTTTCTGAATGTCCTGGAAGCCATTGAGCCAGGTGTAGTGTGTGCTGGACACGACAACAACCAGCCCGACTCCTTTGCAGCACTGCGGCTCCTCA
AR_NM_001011645.1_bait_3	ATCGCACCAGCGTGTCAGCCTTGCTCTCTAGCCTCAATGAACTGGGAGAGAGACAGCTTGTACACGTGGTCAAGTGGGCCAAGGCCTTGCCTGGCTTCCGCAACTTACACGTGGACGACCAGATGGCTGTCATTCAGTACTCCTGGATGGGGCTCATGGTGTTTGCCATGGGCTGGCGATCCTTCCACTGCGGCTCCTCA
AR_NM_001011645.1_bait_4	ATCGCACCAGCGTGTCTTCACCAATGTCAACTCCAGGATGCTCTACTTCGCCCCTGATCTGGTTTTCAATGAGTACCGCATGCACAAGTCCCGGATGTACAGCCAGTGTGTCCGAATGAGGCACCTCTCTCAAGAGTTTGGATGGCTCCAAATCACCCCCCAGGAATTCCTGTGCATGAAAGCACCACTGCGGCTCCTCA
AR_NM_001011645.1_bait_5	ATCGCACCAGCGTGTGCACTGCTACTCTTCAGCATTATTCCAGTGGATGGGCTGAAAAATCAAAAATTCTTTGATGAACTTCGAATGAACTACATCAAGGAACTCGATCGTATCATTGCATGCAAAAGAAAAAATCCCACATCCTGCTCAAGACGCTTCTACCAGCTCACCAAGCTCCTGGACTCCACTGCGGCTCCTCA
AR_NM_001011645.1_bait_6	ATCGCACCAGCGTGTACTCCGTGCAGCCTATTGCGAGAGAGCTGCATCAGTTCACTTTTGACCTGCTAATCAAGTCACACATGGTGAGCGTGGACTTTCCGGAAATGATGGCAGAGATCATCTCTGTGCAAGTGCCCAAGATCCTTTCTGGGAAAGTCAAGCCCATCTATTTCCACACCCAGTGACACTGCGGCTCCTCA
NTRK1_NM_001012331.1_bait_0	ATCGCACCAGCGTGTATGCTGCGAGGCGGACGGCGCGGGCAGCTTGGCTGGCACAGCTGGGCTGCGGGGCCGGGCAGCCTGCTGGCTTGGCTGATACTGGCATCTGCGGGCGCCGCACCCTGCCCCGATGCCTGCTGCCCCCACGGCTCCTCGGGACTGCGATGCACCCGGGATGGGGCCCTGGACACTGCGGCTCCTCA
NTRK1_NM_001012331.1_bait_1	ATCGCACCAGCGTGTATAGCCTCCACCACCTGCCCGGCGCAGAGAACCTGACTGAGCTCTACATCGAGAACCAGCAGCATCTGCAGCATCTGGAGCTCCGTGATCTGAGGGGCCTGGGGGAGCTGAGAAACCTCACCATCGTGAAGAGTGGTCTCCGTTTCGTGGCGCCAGATGCCTTCCATTTCCACTGCGGCTCCTCA
NTRK1_NM_001012331.1_bait_2	ATCGCACCAGCGTGTACTCCTCGGCTCAGTCGCCTGAATCTCTCCTTCAACGCTCTGGAGTCTCTCTCCTGGAAAACTGTGCAGGGCCTCTCCTTACAGGAACTGGTCCTGTCGGGGAACCCTCTGCACTGTTCTTGTGCCCTGCGCTGGCTACAGCGCTGGGAGGAGGAGGGACTGGGCGGAGTCACTGCGGCTCCTCA
NTRK1_NM_001012331.1_bait_3	ATCGCACCAGCGTGTTGCCTGAACAGAAGCTGCAGTGTCATGGGCAAGGGCCCCTGGCCCACATGCCCAATGCCAGCTGTGGTGTGCCCACGCTGAAGGTCCAGGTGCCCAATGCCTCGGTGGATGTGGGGGACGACGTGCTGCTGCGGTGCCAGGTGGAGGGGCGGGGCCTGGAGCAGGCCGGCCACTGCGGCTCCTCA
NTRK1_NM_001012331.1_bait_4	ATCGCACCAGCGTGTTGGATCCTCACAGAGCTGGAGCAGTCAGCCACGGTGATGAAATCTGGGGGTCTGCCATCCCTGGGGCTGACCCTGGCCAATGTCACCAGTGACCTCAACAGGAAGAACGTGACGTGCTGGGCAGAGAACGATGTGGGCCGGGCAGAGGTCTCTGTTCAGGTCAACGTCTCCACTGCGGCTCCTCA
NTRK1_NM_001012331.1_bait_5	ATCGCACCAGCGTGTCCTTCCCGGCCAGTGTGCAGCTGCACACGGCGGTGGAGATGCACCACTGGTGCATCCCCTTCTCTGTGGATGGGCAGCCGGCACCGTCTCTGCGCTGGCTCTTCAATGGCTCCGTGCTCAATGAGACCAGCTTCATCTTCACTGAGTTCCTGGAGCCGGCAGCCAATGAGCACTGCGGCTCCTCA
NTRK1_NM_001012331.1_bait_6	ATCGCACCAGCGTGTACCGTGCGGCACGGGTGTCTGCGCCTCAACCAGCCCACCCACGTCAACAACGGCAACTACACGCTGCTGGCTGCCAACCCCTTCGGCCAGGCCTCCGCCTCCATCATGGCTGCCTTCATGGACAACCCTTTCGAGTTCAACCCCGAGGACCCCATCCCTGACACTAACAGCACTGCGGCTCCTCA
NTRK1_NM_001012331.1_bait_7	ATCGCACCAGCGTGTGCACATCTGGAGACCCGGTGGAGAAGAAGGACGAAACACCTTTTGGGGTCTCGGTGGCTGTGGGCCTGGCCGTCTTTGCCTGCCTCTTCCTTTCTACGCTGCTCCTTGTGCTCAACAAATGTGGACGGAGAAACAAGTTTGGGATCAACCGCCCGGCTGTGCTGGCTCCACACTGCGGCTCCTCA
NTRK1_NM_001012331.1_bait_8	ATCGCACCAGCGTGTGAGGATGGGCTGGCCATGTCCCTGCATTTCATGACATTGGGTGGCAGCTCCCTGTCCCCCACCGAGGGCAAAGGCTCTGGGCTCCAAGGCCACATCATCGAGAACCCACAATACTTCAGTGATGCCTGTGTTCACCACATCAAGCGCCGGGACATCGTGCTCAAGTGGGACACTGCGGCTCCTCA
NTRK1_NM_001012331.1_bait_9	ATCGCACCAGCGTGTAGCTGGGGGAGGGCGCCTTTGGGAAGGTCTTCCTTGCTGAGTGCCACAACCTCCTGCCTGAGCAGGACAAGATGCTGGTGGCTGTCAAGGCACTGAAGGAGGCGTCCGAGAGTGCTCGGCAGGACTTCCAGCGTGAGGCTGAGCTGCTCACCATGCTGCAGCACCAGCACCACTGCGGCTCCTCA
NTRK1_NM_001012331.1_bait_10	ATCGCACCAGCGTGTATCGTGCGCTTCTTCGGCGTCTGCACCGAGGGCCGCCCCCTGCTCATGGTCTTTGAGTATATGCGGCACGGGGACCTCAACCGCTTCCTCCGATCCCATGGACCTGATGCCAAGCTGCTGGCTGGTGGGGAGGATGTGGCTCCAGGCCCCCTGGGTCTGGGGCAGCTGCTCACTGCGGCTCCTCA
NTRK1_NM_001012331.1_bait_11	ATCGCACCAGCGTGTTGGCCGTGGCTAGCCAGGTCGCTGCGGGGATGGTGTACCTGGCGGGTCTGCATTTTGTGCACCGGGACCTGGCCACACGCAACTGTCTAGTGGGCCAGGGACTGGTGGTCAAGATTGGTGATTTTGGCATGAGCAGGGATATCTACAGCACCGACTATTACCGTGTGGGACACTGCGGCTCCTCA
NTRK1_NM_001012331.1_bait_12	ATCGCACCAGCGTGTGGCCGCACCATGCTGCCCATTCGCTGGATGCCGCCCGAGAGCATCCTGTACCGTAAGTTCACCACCGAGAGCGACGTGTGGAGCTTCGGCGTGGTGCTCTGGGAGATCTTCACCTACGGCAAGCAGCCCTGGTACCAGCTCTCCAACACGGAGGCAATCGACTGCATCACCACTGCGGCTCCTCA
NTRK1_NM_001012331.1_bait_13	ATCGCACCAGCGTGTCGCAGGGACGTGAGTTGGAGCGGCCACGTGCCTGCCCACCAGAGGTCTACGCCATCATGCGGGGCTGCTGGCAGCGGGAGCCCCAGCAACGCCACAGCATCAAGGATGTGCACGCCCGGCTGCAAGCCCTGGCCCAGGCACCTCCTGTCTACCTGGATGTCCTGGGCTAGCACTGCGGCTCCTCA
NTRK3_NM_001012338.1_bait_0	ATCGCACCAGCGTGTATGGATGTCTCTCTTTGCCCAGCCAAGTGTAGTTTCTGGCGGATTTTCTTGCTGGGAAGCGTCTGGCTGGACTATGTGGGCTCCGTGCTGGCTTGCCCTGCAAATTGTGTCTGCAGCAAGACTGAGATCAATTGCCGGCGGCCGGACGATGGGAACCTCTTCCCCCTCCTCACTGCGGCTCCTCA
NTRK3_NM_001012338.1_bait_1	ATCGCACCAGCGTGTCTGGAAGGGCAGGATTCAGGGAACAGCAATGGGAACGCCAGTATCAACATCACGGACATCTCAAGGAATATCACTTCCATACACATAGAGAACTGGCGCAGTCTTCACACGCTCAACGCCGTGGACATGGAGCTCTACACCGGACTTCAAAAGCTGACCATCAAGAACTCCACTGCGGCTCCTCA
NTRK3_NM_001012338.1_bait_2	ATCGCACCAGCGTGTTCAGGACTTCGGAGCATTCAGCCCAGAGCCTTTGCCAAGAACCCCCATTTGCGTTATATAAACCTGTCAAGTAACCGGCTCACCACACTCTCGTGGCAGCTCTTCCAGACGCTGAGTCTTCGGGAATTGCAGTTGGAGCAGAACTTTTTCAACTGCAGCTGTGACATCCGCACTGCGGCTCCTCA
NTRK3_NM_001012338.1_bait_3	ATCGCACCAGCGTGTCGCTGGATGCAGCTCTGGCAGGAGCAGGGGGAGGCCAAGCTCAACAGCCAGAACCTCTACTGCATCAACGCTGATGGCTCCCAGCTTCCTCTCTTCCGCATGAACATCAGTCAGTGTGACCTTCCTGAGATCAGCGTGAGCCACGTCAACCTGACCGTACGAGAGGGTGACACTGCGGCTCCTCA
NTRK3_NM_001012338.1_bait_4	ATCGCACCAGCGTGTTGACAATGCTGTTATCACTTGCAATGGCTCTGGATCACCCCTTCCTGATGTGGACTGGATAGTCACTGGGCTGCAGTCCATCAACACTCACCAGACCAATCTGAACTGGACCAATGTTCATGCCATCAACTTGACGCTGGTGAATGTGACGAGTGAGGACAATGGCTTCACACTGCGGCTCCTCA
NTRK3_NM_001012338.1_bait_5	ATCGCACCAGCGTGTCACCCTGACGTGCATTGCAGAGAACGTGGTGGGCATGAGCAATGCCAGTGTTGCCCTCACTGTCTACTATCCCCCACGTGTGGTGAGCCTGGAGGAGCCTGAGCTGCGCCTGGAGCACTGCATCGAGTTTGTGGTGCGTGGCAACCCCCCACCAACGCTGCACTGGCTGCCACTGCGGCTCCTCA
NTRK3_NM_001012338.1_bait_6	ATCGCACCAGCGTGTGCACAATGGGCAGCCTCTGCGGGAGTCCAAGATCATCCATGTGGAATACTACCAAGAGGGAGAGATTTCCGAGGGCTGCCTGCTCTTCAACAAGCCCACCCACTACAACAATGGCAACTATACCCTCATTGCCAAAAACCCACTGGGCACAGCCAACCAGACCATCAATGCACTGCGGCTCCTCA
NTRK3_NM_001012338.1_bait_7	ATCGCACCAGCGTGTTGGCCACTTCCTCAAGGAGCCCTTTCCAGAGAGCACGGATAACTTTATCTTGTTTGACGAAGTGAGTCCCACACCTCCTATCACTGTGACCCACAAACCAGAAGAAGACACTTTTGGGGTATCCATAGCAGTTGGACTTGCTGCTTTTGCCTGTGTCCTGTTGGTGGTTCCACTGCGGCTCCTCA
NTRK3_NM_001012338.1_bait_8	ATCGCACCAGCGTGTTCTCTTCGTCATGATCAACAAATATGGTCGACGGTCCAAATTTGGAATGAAGGGTCCCGTGGCTGTCATCAGTGGTGAGGAGGACTCAGCCAGCCCACTGCACCACATCAACCACGGCATCACCACGCCCTCGTCACTGGATGCCGGGCCCGACACTGTGGTCATTGGCACACTGCGGCTCCTCA
NTRK3_NM_001012338.1_bait_9	ATCGCACCAGCGTGTCATGACTCGCATCCCTGTCATTGAGAACCCCCAGTACTTCCGTCAGGGACACAACTGCCACAAGCCGGACACGTATGTGCAGCACATTAAGAGGAGAGACATCGTGCTGAAGCGAGAACTGGGTGAGGGAGCCTTTGGAAAGGTCTTCCTGGCCGAGTGCTACAACCTCACACTGCGGCTCCTCA
NTRK3_NM_001012338.1_bait_10	ATCGCACCAGCGTGTCAGCCCGACCAAGGACAAGATGCTTGTGGCTGTGAAGGCCCTGAAGGATCCCACCCTGGCTGCCCGGAAGGATTTCCAGAGGGAGGCCGAGCTGCTCACCAACCTGCAGCATGAGCACATTGTCAAGTTCTATGGAGTGTGCGGCGATGGGGACCCCCTCATCATGGTCTCACTGCGGCTCCTCA
NTRK3_NM_001012338.1_bait_11	ATCGCACCAGCGTGTTCTTTGAATACATGAAGCATGGAGACCTGAATAAGTTCCTCAGGGCCCATGGGCCAGATGCAATGATCCTTGTGGATGGACAGCCACGCCAGGCCAAGGGTGAGCTGGGGCTCTCCCAAATGCTCCACATTGCCAGTCAGATCGCCTCGGGTATGGTGTACCTGGCCTCCCACTGCGGCTCCTCA
NTRK3_NM_001012338.1_bait_12	ATCGCACCAGCGTGTCCCAGCACTTTGTGCACCGAGACCTGGCCACCAGGAACTGCCTGGTTGGAGCGAATCTGCTAGTGAAGATTGGGGACTTCGGCATGTCCAGAGATGTCTACAGCACGGATTATTACAGGCTCTTTAATCCATCTGGAAATGATTTTTGTATATGGTGTGAGGTGGGAGGACACTGCGGCTCCTCA
NTRK3_NM_001012338.1_bait_13	ATCGCACCAGCGTGTGACACACCATGCTCCCCATTCGCTGGATGCCTCCTGAAAGCATCATGTACCGGAAGTTCACTACAGAGAGTGATGTATGGAGCTTCGGGGTGATCCTCTGGGAGATCTTCACCTATGGAAAGCAGCCATGGTTCCAACTCTCAAACACGGAGGTCATTGAGTGCATTACCCACTGCGGCTCCTCA
NTRK3_NM_001012338.1_bait_14	ATCGCACCAGCGTGTCCCAAGGTCGTGTTTTGGAGCGGCCCCGAGTCTGCCCCAAAGAGGTGTACGATGTCATGCTGGGGTGCTGGCAGAGGGAACCACAGCAGCGGTTGAACATCAAGGAGATCTACAAAATCCTCCATGCTTTGGGGAAGGCCACCCCAATCTACCTGGACATTCTTGGCTAGCACTGCGGCTCCTCA
ABI1_NM_001012750.1_bait_0	ATCGCACCAGCGTGTATGGCAGAGCTGCAGATGTTACTAGAGGAGGAGATCCCGTCTGGCAAGAGGGCGCTGATCGAGAGTTACCAGAACCTGACTCGGGTGGCAGACTACTGTGAAAACAACTACATACAGGCTACAGACAAGAGAAAAGCTTTAGAGGAGACCAAAGCCTATACAACCCAATCCACTGCGGCTCCTCA
ABI1_NM_001012750.1_bait_1	ATCGCACCAGCGTGTCAACCCAATCTCTAGCTAGTGTTGCTTATCAAATAAATGCATTGGCCAACAATGTACTCCAGTTGCTGGATATCCAAGCCTCTCAGCTTCGGAGAATGGAGTCTTCCATCAATCATATCTCACAGACTGTGGATATTCATAAGGAGAAAGTGGCACGAAGAGAGATTGGTCACTGCGGCTCCTCA
ABI1_NM_001012750.1_bait_2	ATCGCACCAGCGTGTGAGAGATTGGTATTTTGACAACAAATAAGAATACATCAAGAACTCACAAAATAATAGCACCTGCGAATATGGAGCGCCCTGTAAGGTATATTCGGAAACCTATCGATTACACAGTTCTGGATGATGTGGGCCATGGTGTCAAGTGGCTAAAAGCCAAGCATGGAAATAACCACTGCGGCTCCTCA
ABI1_NM_001012750.1_bait_3	ATCGCACCAGCGTGTTGGAAATAACCAGCCTGCAAGAACTGGCACACTGTCGAGAACAAATCCTCCTACTCAGAAACCGCCAAGTCCTCCCATGTCAGGCCGGGGAACACTGGGACGGAATACTCCTTATAAAACCCTGGAACCTGTTAAACCCCCAACAGTTCCTAATGACTATATGACCAGTCCACTGCGGCTCCTCA
ABI1_NM_001012750.1_bait_4	ATCGCACCAGCGTGTTATGACCAGTCCTGCTAGGCTTGGAAGTCAGCATAGTCCAGGCAGGACAGCATCTTTAAATCAGAGACCAAGGACACACAGTGGAAGTAGTGGAGGAAGTGGAAGTCGAGAAAACAGTGGTAGCAGTAGTATTGGCATTCCCATTGCTGTGCCTACACCTTCGCCACCCACACTGCGGCTCCTCA
ABI1_NM_001012750.1_bait_5	ATCGCACCAGCGTGTTCGCCACCCACTATTGGACCAGCAGCCCCGGGCTCAGCTCCTGGTTCCCAGTATGGCACAATGACCAGGCAGATATCTCGACACAACTCTACTACTTCTTCGACATCTTCTGGTGGATACAGACGAACTCCCTCTGTGACTGCTCAATTTTCTGCTCAGCCTCATGTTAACACTGCGGCTCCTCA
ABI1_NM_001012750.1_bait_6	ATCGCACCAGCGTGTCCTCATGTTAATGGAGGTCCACTTTATTCTCAAAATTCAATTTCTATTGCTCCACCCCCTCCCCCTATGCCTCAGTTGACTCCACAGATACCTCTCACAGGCTTCGTGGCCAGGGTGCAGGAAAACATTGCTGATAGTCCAACTCCACCGCCACCACCTCCACCAGATGACACTGCGGCTCCTCA
ABI1_NM_001012750.1_bait_7	ATCGCACCAGCGTGTCACCAGATGACATTCCCATGTTTGATGACTCTCCACCTCCCCCACCACCACCACCAGTGGATTATGAAGATGAGGAGGCTGCAGTAGTTCAGTATAATGATCCATATGCAGATGGGGATCCTGCTTGGGCCCCCAAGAATTATATTGAGAAAGTTGTTGCAATATATGATCACTGCGGCTCCTCA
ABI1_NM_001012750.1_bait_8	ATCGCACCAGCGTGTCAATATATGATTATACAAAAGACAAGGATGATGAGCTGTCATTTATGGAGGGTGCAATCATTTATGTTATAAAGAAGAATGATGATGGCTGGTATGAAGGAGTCTGCAATCGAGTGACTGGTCTGTTCCCTGGGAACTATGTTGAATCAATCATGCACTATACTGATTAACACTGCGGCTCCTCA
ABI1_NM_001012751.1_bait_0	ATCGCACCAGCGTGTATGGCAGAGCTGCAGATGTTACTAGAGGAGGAGATCCCGTCTGGCAAGAGGGCGCTGATCGAGAGTTACCAGAACCTGACTCGGGTGGCAGACTACTGTGAAAACAACTACATACAGGCTACAGACAAGAGAAAAGCTTTAGAGGAGACCAAAGCCTATACAACCCAATCCACTGCGGCTCCTCA
ABI1_NM_001012751.1_bait_1	ATCGCACCAGCGTGTTCTAGCTAGTGTTGCTTATCAAATAAATGCATTGGCCAACAATGTACTCCAGTTGCTGGATATCCAAGCCTCTCAGCTTCGGAGAATGGAGTCTTCCATCAATCATATCTCACAGACTGTGGATATTCATAAGGAGAAAGTGGCACGAAGAGAGATTGGTATTTTGACAACACTGCGGCTCCTCA
ABI1_NM_001012751.1_bait_2	ATCGCACCAGCGTGTCAAATAAGAATACATCAAGAACTCACAAAATAATAGCACCTGCGAATATGGAGCGCCCTGTAAGGTATATTCGGAAACCTATCGATTACACAGTTCTGGATGATGTGGGCCATGGTGTCAAGTGGCTAAAAGCCAAGCATGGAAATAACCAGCCTGCAAGAACTGGCACACACTGCGGCTCCTCA
ABI1_NM_001012751.1_bait_3	ATCGCACCAGCGTGTCTGTCGAGAACAAATCCTCCTACTCAGAAACCGCCAAGTCCTCCCATGTCAGGCCGGGGAACACTGGGACGGAATACTCCTTATAAAACCCTGGAACCTGTTAAACCCCCAACAGTTCCTAATGACTATATGACCAGTCCTGCTAGGCTTGGAAGTCAGCATAGTCCAGGCACTGCGGCTCCTCA
ABI1_NM_001012751.1_bait_4	ATCGCACCAGCGTGTGCAGGACAGCATCTTTAAATCAGAGACCAAGGACACACAGTGGAAGTAGTGGAGGAAGTGGAAGTCGAGAAAACAGTGGTAGCAGTAGTATTGGCATTCCCATTGCTGTGCCTACACCTTCGCCACCCACTATTGGACCAGCAGCCCCGGGCTCAGCTCCTGGTTCCCAGCACTGCGGCTCCTCA
ABI1_NM_001012751.1_bait_5	ATCGCACCAGCGTGTTATGGCACAATGACCAGGCAGATATCTCGACACAACTCTACTACTTCTTCGACATCTTCTGGTGGATACAGACGAACTCCCTCTGTGACTGCTCAATTTTCTGCTCAGCCTCATGTTAATGGAGGTCCACTTTATTCTCAAAATTCAATTGCTGATAGTCCAACTCCACCCACTGCGGCTCCTCA
ABI1_NM_001012751.1_bait_6	ATCGCACCAGCGTGTGCCACCACCTCCACCAGATGACATTCCCATGTTTGATGACTCTCCACCTCCCCCACCACCACCACCAGTGGATTATGAAGATGAGGAGGCTGCAGTAGTTCAGTATAATGATCCATATGCAGATGGGGATCCTGCTTGGGCCCCCAAGAATTATATTGAGAAAGTTGTTGCACTGCGGCTCCTCA
ABI1_NM_001012751.1_bait_7	ATCGCACCAGCGTGTCAATATATGATTATACAAAAGACAAGGATGATGAGCTGTCATTTATGGAGGGTGCAATCATTTATGTTATAAAGAAGAATGATGATGGCTGGTATGAAGGAGTCTGCAATCGAGTGACTGGTCTGTTCCCTGGGAACTATGTTGAATCAATCATGCACTATACTGATTAACACTGCGGCTCCTCA
ABI1_NM_001012752.1_bait_0	ATCGCACCAGCGTGTATGGCAGAGCTGCAGATGTTACTAGAGGAGGAGATCCCGTCTGGCAAGAGGGCGCTGATCGAGAGTTACCAGAACCTGACTCGGGTGGCAGACTACTGTGAAAACAACTACATACAGGCTACAGACAAGAGAAAAGCTTTAGAGGAGACCAAAGCCTATACAACCCAATCCACTGCGGCTCCTCA
ABI1_NM_001012752.1_bait_1	ATCGCACCAGCGTGTTACAACCCAATCTCTAGCTAGTGTTGCTTATCAAATAAATGCATTGGCCAACAATGTACTCCAGTTGCTGGATATCCAAGCCTCTCAGCTTCGGAGAATGGAGTCTTCCATCAATCATATCTCACAGACTGTGGATATTCATAAGGAGAAAGTGGCACGAAGAGAGATTGCACTGCGGCTCCTCA
ABI1_NM_001012752.1_bait_2	ATCGCACCAGCGTGTCGAAGAGAGATTGGTATTTTGACAACAAATAAGAATACATCAAGAACTCACAAAATAATAGCACCTGCGAATATGGAGCGCCCTGTAAGGTATATTCGGAAACCTATCGATTACACAGTTCTGGATGATGTGGGCCATGGTGTCAAGCATGGAAATAACCAGCCTGCAAGCACTGCGGCTCCTCA
ABI1_NM_001012752.1_bait_3	ATCGCACCAGCGTGTCCAGCCTGCAAGAACTGGCACACTGTCGAGAACAAATCCTCCTACTCAGAAACCGCCAAGTCCTCCCATGTCAGGCCGGGGAACACTGGGACGGAATACTCCTTATAAAACCCTGGAACCTGTTAAACCCCCAACAGTTCCTAATGACTATATGACCAGTCCTGCTAGGCCACTGCGGCTCCTCA
ABI1_NM_001012752.1_bait_4	ATCGCACCAGCGTGTGTCCTGCTAGGCTTGGAAGTCAGCATAGTCCAGGCAGGACAGCATCTTTAAATCAGAGACCAAGGACACACAGTGGAAGTAGTGGAGGAAGTGGAAGTCGAGAAAACAGTGGTAGCAGTAGTATTGGCATTCCCATTGCTGTGCCTACACCTTCGCCACCCACTATTGGACACTGCGGCTCCTCA
ABI1_NM_001012752.1_bait_5	ATCGCACCAGCGTGTACCCACTATTGGACCAGCAGCCCCGGGCTCAGCTCCTGGTTCCCAGTATGGCACAATGACCAGGCAGATATCTCGACACAACTCTACTACTTCTTCGACATCTTCTGGTGGATACAGACGAACTCCCTCTGTGACTGCTCAATTTTCTGCTCAGCCTCATGTTAATGGAGCACTGCGGCTCCTCA
ABI1_NM_001012752.1_bait_6	ATCGCACCAGCGTGTATGTTAATGGAGGTCCACTTTATTCTCAAAATTCAATTTCTATTGCTCCACCCCCTCCCCCTATGCCTCAGTTGACTCCACAGATACCTCTCACAGGCTTCGTGGCCAGGGTGCAGGAAAACATTGCTGATAGTCCAACTCCACCGCCACCACCTCCACCAGATGACATTCACTGCGGCTCCTCA
ABI1_NM_001012752.1_bait_7	ATCGCACCAGCGTGTACCAGATGACATTCCCATGTTTGATGACTCTCCACCTCCCCCACCACCACCACCAGTGGATTATGAAGATGAGGAGGCTGCAGTAGTTCAGTATAATGATCCATATGCAGATGGGGATCCTGCTTGGGCCCCCAAGAATTATATTGAGAAAGTTGTTGCAATATATGATTCACTGCGGCTCCTCA
ABI1_NM_001012752.1_bait_8	ATCGCACCAGCGTGTCAATATATGATTATACAAAAGACAAGGATGATGAGCTGTCATTTATGGAGGGTGCAATCATTTATGTTATAAAGAAGAATGATGATGGCTGGTATGAAGGAGTCTGCAATCGAGTGACTGGTCTGTTCCCTGGGAACTATGTTGAATCAATCATGCACTATACTGATTAACACTGCGGCTCCTCA
FBXW7_NM_001013415.1_bait_0	ATCGCACCAGCGTGTATGTCAAAACCGGGAAAACCTACTCTAAACCATGGCTTGGTTCCTGTTGATCTTAAAAGTGCAAAAGAGCCTCTACCACATCAAACTGTGATGAAGATATTTAGCATTAGCATCATTGCCCAAGGCCTCCCTTTTTGTCGAAGACGGATGAAAAGAAAGTTGGACCATGGCACTGCGGCTCCTCA
FBXW7_NM_001013415.1_bait_1	ATCGCACCAGCGTGTTGGACCATGGTTCTGAGGTCCGCTCTTTTTCTTTGGGAAAGAAACCATGCAAAGTCTCAGAATATACAAGTACCACTGGGCTTGTACCATGTTCAGCAACACCAACAACTTTTGGGGACCTCAGAGCAGCCAATGGCCAAGGGCAACAACGACGCCGAATTACATCTGTCCACTGCGGCTCCTCA
FBXW7_NM_001013415.1_bait_2	ATCGCACCAGCGTGTTACATCTGTCCAGCCACCTACAGGCCTCCAGGAATGGCTAAAAATGTTTCAGAGCTGGAGTGGACCAGAGAAATTGCTTGCTTTAGATGAACTCATTGATAGTTGTGAACCAACACAAGTAAAACATATGATGCAAGTGATAGAACCCCAGTTTCAACGAGACTTCATTTCACTGCGGCTCCTCA
FBXW7_NM_001013415.1_bait_3	ATCGCACCAGCGTGTGACTTCATTTCATTGCTCCCTAAAGAGTTGGCACTCTATGTGCTTTCATTCCTGGAACCCAAAGACCTGCTACAAGCAGCTCAGACATGTCGCTACTGGAGAATTTTGGCTGAAGACAACCTTCTCTGGAGAGAGAAATGCAAAGAAGAGGGGATTGATGAACCATTGCACACTGCGGCTCCTCA
FBXW7_NM_001013415.1_bait_4	ATCGCACCAGCGTGTAACCATTGCACATCAAGAGAAGAAAAGTAATAAAACCAGGTTTCATACACAGTCCATGGAAAAGTGCATACATCAGACAGCACAGAATTGATACTAACTGGAGGCGAGGAGAACTCAAATCTCCTAAGGTGCTGAAAGGACATGATGATCATGTGATCACATGCTTACAGCACTGCGGCTCCTCA
FBXW7_NM_001013415.1_bait_5	ATCGCACCAGCGTGTATGCTTACAGTTTTGTGGTAACCGAATAGTTAGTGGTTCTGATGACAACACTTTAAAAGTTTGGTCAGCAGTCACAGGCAAATGTCTGAGAACATTAGTGGGACATACAGGTGGAGTATGGTCATCACAAATGAGAGACAACATCATCATTAGTGGATCTACAGATCGGACACTGCGGCTCCTCA
FBXW7_NM_001013415.1_bait_6	ATCGCACCAGCGTGTACAGATCGGACACTCAAAGTGTGGAATGCAGAGACTGGAGAATGTATACACACCTTATATGGGCATACTTCCACTGTGCGTTGTATGCATCTTCATGAAAAAAGAGTTGTTAGCGGTTCTCGAGATGCCACTCTTAGGGTTTGGGATATTGAGACAGGCCAGTGTTTACACACTGCGGCTCCTCA
FBXW7_NM_001013415.1_bait_7	ATCGCACCAGCGTGTAGTGTTTACATGTTTTGATGGGTCATGTTGCAGCAGTCCGCTGTGTTCAATATGATGGCAGGAGGGTTGTTAGTGGAGCATATGATTTTATGGTAAAGGTGTGGGATCCAGAGACTGAAACCTGTCTACACACGTTGCAGGGGCATACTAATAGAGTCTATTCATTACAGCACTGCGGCTCCTCA
FBXW7_NM_001013415.1_bait_8	ATCGCACCAGCGTGTTTCATTACAGTTTGATGGTATCCATGTGGTGAGTGGATCTCTTGATACATCAATCCGTGTTTGGGATGTGGAGACAGGGAATTGCATTCACACGTTAACAGGGCACCAGTCGTTAACAAGTGGAATGGAACTCAAAGACAATATTCTTGTCTCTGGGAATGCAGATTCTACACTGCGGCTCCTCA
FBXW7_NM_001013415.1_bait_9	ATCGCACCAGCGTGTGCAGATTCTACAGTTAAAATCTGGGATATCAAAACAGGACAGTGTTTACAAACATTGCAAGGTCCCAACAAGCATCAGAGTGCTGTGACCTGTTTACAGTTCAACAAGAACTTTGTAATTACCAGCTCAGATGATGGAACTGTAAAACTATGGGACTTGAAAACGGGTGACACTGCGGCTCCTCA
FBXW7_NM_001013415.1_bait_10	ATCGCACCAGCGTGTAAACGGGTGAATTTATTCGAAACCTAGTCACATTGGAGAGTGGGGGGAGTGGGGGAGTTGTGTGGCGGATCAGAGCCTCAAACACAAAGCTGGTGTGTGCAGTTGGGAGTCGGAATGGGACTGAAGAAACCAAGCTGCTGGTGCTGGACTTTGATGTGGACATGAAGTGACACTGCGGCTCCTCA
CARS_NM_001014437.1_bait_0	ATCGCACCAGCGTGTATGGCAGATTCCTCCGGGCAGCAGGCTCCTGACTACAGGTCCATTCTGAGCATTAGTGACGAGGCAGCCAGGGCACAAGCCCTGAACGAGCACCTCAGCACGCGTAGCTATGTCCAGGGGTACTCACTGTCCCAGGCAGACGTGGACGCGTTCAGGCAGCTCTCGGCCCCCACTGCGGCTCCTCA
CARS_NM_001014437.1_bait_1	ATCGCACCAGCGTGTCCCCGCCCGCTGACCCCCAGCTCTTCCACGTGGCTCGGTGGTTCAGGCACATAGAAGCGCTCCTGGGTAGCCCCTGTGGCAAAGGCCAGCCCTGCAGGCTCCAAGCAAGCAAAGGCCGGCGTGTGCAGCCCCAGTGGTCCCCTCCTGCTGGGACCCAGCCATGCAGACTCCACTGCGGCTCCTCA
CARS_NM_001014437.1_bait_2	ATCGCACCAGCGTGTACTCCACCTTTACAACAGCCTCACCAGGAACAAGGAAGTGTTCATACCTCAAGATGGGAAAAAGGTGACGTGGTATTGCTGTGGGCCAACCGTCTATGACGCATCTCACATGGGGCACGCCAGGTCCTACATCTCTTTTGATATCTTGAGAAGAGTGTTGAAGGATTACTCACTGCGGCTCCTCA
CARS_NM_001014437.1_bait_3	ATCGCACCAGCGTGTTACTTCAAATTTGATGTCTTTTATTGCATGAACATTACGGATATTGATGACAAGATCATCAAGAGGGCCCGGCAGAACCACCTGTTCGAGCAGTATCGGGAGAAGAGGCCTGAAGCGGCACAGCTCTTGGAGGATGTTCAGGCCGCCCTGAAGCCATTTTCAGTAAAATTCACTGCGGCTCCTCA
CARS_NM_001014437.1_bait_4	ATCGCACCAGCGTGTATTAAATGAGACCACGGATCCCGATAAAAAGCAGATGCTCGAACGGATTCAGCACGCAGTGCAGCTTGCCACAGAGCCACTTGAGAAAGCTGTGCAGTCCAGACTCACGGGAGAGGAAGTCAACAGCTGTGTGGAGGTGTTGCTGGAAGAAGCCAAGGATTTGCTCTCTGCACTGCGGCTCCTCA
CARS_NM_001014437.1_bait_5	ATCGCACCAGCGTGTTCTGACTGGCTGGATTCTACACTTGGCTGTGATGTCACTGACAATTCCATCTTCTCCAAGCTGCCCAAGTTCTGGGAGGGGGACTTCCACAGAGACATGGAAGCTCTGAATGTTCTCCCTCCAGATGTCTTAACCCGGGTTAGTGAGTATGTGCCAGAAATTGTGAACTTCACTGCGGCTCCTCA
CARS_NM_001014437.1_bait_6	ATCGCACCAGCGTGTACTTTGTCCAGAAGATTGTGGACAACGGTTACGGCTATGTCTCCAATGGGTCTGTCTACTTTGATACAGCGAAGTTTGCTTCTAGCGAGAAGCACTCCTATGGGAAGCTGGTGCCTGAGGCCGTTGGAGATCAGAAAGCCCTTCAAGAAGGGGAAGGTGACCTGAGCATCCACTGCGGCTCCTCA
CARS_NM_001014437.1_bait_7	ATCGCACCAGCGTGTCATCTCTGCAGACCGCCTGAGTGAGAAGCGCTCTCCCAACGACTTTGCCTTATGGAAGGCCTCTAAGCCCGGAGAACCGTCCTGGCCGTGCCCTTGGGGAAAGGGTCGTCCGGGCTGGCATATCGAGTGCTCGGCCATGGCAGGCACCCTCCTAGGGGCTTCGATGGACACACTGCGGCTCCTCA
CARS_NM_001014437.1_bait_8	ATCGCACCAGCGTGTGACATTCACGGAGGTGGGTTCGACCTCCGGTTCCCCCACCATGACAATGAGCTGGCACAGTCGGAGGCCTACTTTGAAAACGACTGCTGGGTCAGGTACTTCCTGCACACAGGCCACCTGACCATTGCAGGCTGCAAAATGTCAAAGTCACTAAAAAACTTCATCACCATCACTGCGGCTCCTCA
CARS_NM_001014437.1_bait_9	ATCGCACCAGCGTGTCCATTAAAGATGCCTTGAAAAAGCACTCAGCACGGCAGTTGCGGCTGGCCTTCCTCATGCACTCGTGGAAGGACACCCTGGACTACTCCAGCAACACCATGGAGTCAGCGCTTCAATATGAGAAGTTCTTGAATGAGTTTTTCTTAAATGTGAAAGATATCCTTCGCGCTCACTGCGGCTCCTCA
CARS_NM_001014437.1_bait_10	ATCGCACCAGCGTGTCGCTCCTGTTGACATCACTGGTCAGTTTGAGAAGTGGGGAGAAGAAGAAGCAGAACTGAATAAGAACTTTTATGACAAGAAGACAGCAATTCACAAAGCCCTCTGTGACAATGTTGACACCCGCACCGTCATGGAAGAGATGCGGGCCTTGGTCAGTCAGTGCAACCTCTCACTGCGGCTCCTCA
CARS_NM_001014437.1_bait_11	ATCGCACCAGCGTGTTCTATATGGCAGCCCGGAAAGCCGTGAGGAAGAGGCCCAACCAGGCTCTGCTGGAGAACATCGCCCTGTACCTCACCCATATGCTGAAGATCTTTGGGGCCGTAGAAGAGGACAGCTCCCTGGGATTCCCGGTCGGAGGGCCTGGAACCAGCCTCAGTCTCGAGGCCACACACTGCGGCTCCTCA
CARS_NM_001014437.1_bait_12	ATCGCACCAGCGTGTCACAGTCATGCCCTACCTTCAGGTGTTATCAGAATTCCGAGAAGGAGTGCGGAAGATTGCCCGAGAGCAAAAAGTCCCTGAGATTCTGCAGCTCAGCGATGCCCTGCGGGACAACATCCTGCCCGAGCTTGGGGTGCGGTTTGAAGACCACGAAGGACTGCCCACAGTGGCACTGCGGCTCCTCA
CARS_NM_001014437.1_bait_13	ATCGCACCAGCGTGTGTGGTGAAACTGGTAGACAGAAACACCTTATTAAAAGAGAGAGAAGAAAAGAGACGGGTTGAAGAGGAGAAGAGGAAGAAGAAAGAGGAGGCGGCCCGGAGGAAACAGGAACAAGAAGCAGCAAAGCTGGCCAAGATGAAGATTCCCCCCAGTGAGATGTTCTTGTCAGACACTGCGGCTCCTCA
CARS_NM_001014437.1_bait_14	ATCGCACCAGCGTGTCAGAAACCGACAAATACTCCAAGTTTGATGAAAATGGTCTGCCCACACATGACATGGAGGGCAAAGAGCTCAGCAAAGGGCAAGCCAAGAAGCTGAAGAAGCTCTTCGAGGCTCAGGAGAAGCTCTACAAGGAATATCTGCAGATGGCCCAGAATGGAAGCTTCCAGTGACACTGCGGCTCCTCA
CARS_NM_001014438.1_bait_0	ATCGCACCAGCGTGTATGCAGACTCCACCTTTACAACAGCCTCACCAGGAACAAGTGTTTCTTGCATTTCTTGTGATCGTCATTCCTTCATTCCTAACAAAGGAAGTGTTCATACCTCAAGATGGGAAAAAGGTGACGTGGTATTGCTGTGGGCCAACCGTCTATGACGCATCTCACATGGGGCACACTGCGGCTCCTCA
CARS_NM_001014438.1_bait_1	ATCGCACCAGCGTGTCTCACATGGGGCACGCCAGGTCCTACATCTCTTTTGATATCTTGAGAAGAGTGTTGAAGGATTACTTCAAATTTGATGTCTTTTATTGCATGAACATTACGGATATTGATGACAAGATCATCAAGAGGGCCCGGCAGAACCACCTGTTCGAGCAGTATCGGGAGAAGAGGCACTGCGGCTCCTCA
CARS_NM_001014438.1_bait_2	ATCGCACCAGCGTGTCGGGAGAAGAGGCCTGAAGCGGCACAGCTCTTGGAGGATGTTCAGGCCGCCCTGAAGCCATTTTCAGTAAAATTAAATGAGACCACGGATCCCGATAAAAAGCAGATGCTCGAACGGATTCAGCACGCAGTGCAGCTTGCCACAGAGCCACTTGAGAAAGCTGTGCAGTCCACTGCGGCTCCTCA
CARS_NM_001014438.1_bait_3	ATCGCACCAGCGTGTAAGCTGTGCAGTCCAGACTCACGGGAGAGGAAGTCAACAGCTGTGTGGAGGTGTTGCTGGAAGAAGCCAAGGATTTGCTCTCTGACTGGCTGGATTCTACACTTGGCTGTGATGTCACTGACAATTCCATCTTCTCCAAGCTGCCCAAGTTCTGGGAGGGGGACTTCCACCACTGCGGCTCCTCA
CARS_NM_001014438.1_bait_4	ATCGCACCAGCGTGTGGGGACTTCCACAGAGACATGGAAGCTCTGAATGTTCTCCCTCCAGATGTCTTAACCCGGGTTAGTGAGTATGTGCCAGAAATTGTGAACTTTGTCCAGAAGATTGTGGACAACGGTTACGGCTATGTCTCCAATGGGTCTGTCTACTTTGATACAGCGAAGTTTGCTTCCACTGCGGCTCCTCA
CARS_NM_001014438.1_bait_5	ATCGCACCAGCGTGTCGAAGTTTGCTTCTAGCGAGAAGCACTCCTATGGGAAGCTGGTGCCTGAGGCCGTTGGAGATCAGAAAGCCCTTCAAGAAGGGGAAGGTGACCTGAGCATCTCTGCAGACCGCCTGAGTGAGAAGCGCTCTCCCAACGACTTTGCCTTATGGAAGGCCTCTAAGCCCGGACACTGCGGCTCCTCA
CARS_NM_001014438.1_bait_6	ATCGCACCAGCGTGTTCTAAGCCCGGAGAACCGTCCTGGCCGTGCCCTTGGGGAAAGGGTCGTCCGGGCTGGCATATCGAGTGCTCGGCCATGGCAGGCACCCTCCTAGGGGCTTCGATGGACATTCACGGAGGTGGGTTCGACCTCCGGTTCCCCCACCATGACAATGAGCTGGCACAGTCGGACACTGCGGCTCCTCA
CARS_NM_001014438.1_bait_7	ATCGCACCAGCGTGTTGGCACAGTCGGAGGCCTACTTTGAAAACGACTGCTGGGTCAGGTACTTCCTGCACACAGGCCACCTGACCATTGCAGGCTGCAAAATGTCAAAGTCACTAAAAAACTTCATCACCATTAAAGATGCCTTGAAAAAGCACTCAGCACGGCAGTTGCGGCTGGCCTTCCTCCACTGCGGCTCCTCA
CARS_NM_001014438.1_bait_8	ATCGCACCAGCGTGTCTGGCCTTCCTCATGCACTCGTGGAAGGACACCCTGGACTACTCCAGCAACACCATGGAGTCAGCGCTTCAATATGAGAAGTTCTTGAATGAGTTTTTCTTAAATGTGAAAGATATCCTTCGCGCTCCTGTTGACATCACTGGTCAGTTTGAGAAGTGGGGAGAAGAAGACACTGCGGCTCCTCA
CARS_NM_001014438.1_bait_9	ATCGCACCAGCGTGTGGGGAGAAGAAGAAGCAGAACTGAATAAGAACTTTTATGACAAGAAGACAGCAATTCACAAAGCCCTCTGTGACAATGTTGACACCCGCACCGTCATGGAAGAGATGCGGGCCTTGGTCAGTCAGTGCAACCTCTATATGGCAGCCCGGAAAGCCGTGAGGAAGAGGCCCCACTGCGGCTCCTCA
CARS_NM_001014438.1_bait_10	ATCGCACCAGCGTGTAGGAAGAGGCCCAACCAGGCTCTGCTGGAGAACATCGCCCTGTACCTCACCCATATGCTGAAGATCTTTGGGGCCGTAGAAGAGGACAGCTCCCTGGGATTCCCGGTCGGAGGGCCTGGAACCAGCCTCAGTCTCGAGGCCACAGTCATGCCCTACCTTCAGGTGTTATCCACTGCGGCTCCTCA
CARS_NM_001014438.1_bait_11	ATCGCACCAGCGTGTTTCAGGTGTTATCAGAATTCCGAGAAGGAGTGCGGAAGATTGCCCGAGAGCAAAAAGTCCCTGAGATTCTGCAGCTCAGCGATGCCCTGCGGGACAACATCCTGCCCGAGCTTGGGGTGCGGTTTGAAGACCACGAAGGACTGCCCACAGTGGTGAAACTGGTAGACAGACACTGCGGCTCCTCA
CARS_NM_001014438.1_bait_12	ATCGCACCAGCGTGTCTGGTAGACAGAAACACCTTATTAAAAGAGAGAGAAGAAAAGAGACGGGTTGAAGAGGAGAAGAGGAAGAAGAAAGAGGAGGCGGCCCGGAGGAAACAGGAACAAGAAGCAGCAAAGCTGGCCAAGATGAAGATTCCCCCCAGTGAGATGTTCTTGTCAGAAACCGACAACACTGCGGCTCCTCA
CARS_NM_001014438.1_bait_13	ATCGCACCAGCGTGTCAGAAACCGACAAATACTCCAAGTTTGATGAAAATGGTCTGCCCACACATGACATGGAGGGCAAAGAGCTCAGCAAAGGGCAAGCCAAGAAGCTGAAGAAGCTCTTCGAGGCTCAGGAGAAGCTCTACAAGGAATATCTGCAGATGGCCCAGAATGGAAGCTTCCAGTGACACTGCGGCTCCTCA
DDR2_NM_001014796.1_bait_0	ATCGCACCAGCGTGTATGATCCTGATTCCCAGAATGCTCTTGGTGCTGTTCCTGCTGCTGCCTATCTTGAGTTCTGCAAAAGCTCAGGTTAATCCAGCTATATGCCGCTATCCTCTGGGCATGTCAGGAGGCCAGATTCCAGATGAGGACATCACAGCTTCCAGTCAGTGGTCAGAGTCCACAGCCACTGCGGCTCCTCA
DDR2_NM_001014796.1_bait_1	ATCGCACCAGCGTGTAGTCCACAGCTGCCAAATATGGAAGGCTGGACTCAGAAGAAGGGGATGGAGCCTGGTGCCCTGAGATTCCAGTGGAACCTGATGACCTGAAGGAGTTTCTGCAGATTGACTTGCACACCCTCCATTTTATCACTCTGGTGGGGACCCAGGGGCGCCATGCAGGAGGTCATCACTGCGGCTCCTCA
DDR2_NM_001014796.1_bait_2	ATCGCACCAGCGTGTAGGAGGTCATGGCATCGAGTTTGCCCCCATGTACAAGATCAATTACAGTCGGGATGGCACTCGCTGGATCTCTTGGCGGAACCGTCATGGGAAACAGGTGCTGGATGGAAATAGTAACCCCTATGACATTTTCCTAAAGGACTTGGAGCCGCCCATTGTAGCCAGATTTGCACTGCGGCTCCTCA
DDR2_NM_001014796.1_bait_3	ATCGCACCAGCGTGTGCCAGATTTGTCCGGTTCATTCCAGTCACCGACCACTCCATGAATGTGTGTATGAGAGTGGAGCTTTACGGCTGTGTCTGGCTAGATGGCTTGGTGTCTTACAATGCTCCAGCTGGGCAGCAGTTTGTACTCCCTGGAGGTTCCATCATTTATCTGAATGATTCTGTCTACACTGCGGCTCCTCA
DDR2_NM_001014796.1_bait_4	ATCGCACCAGCGTGTGATTCTGTCTATGATGGAGCTGTTGGATACAGCATGACAGAAGGGCTAGGCCAATTGACCGATGGTGTGTCTGGCCTGGACGATTTCACCCAGACCCATGAATACCACGTGTGGCCCGGCTATGACTATGTGGGCTGGCGGAACGAGAGTGCCACCAATGGCTACATTGACACTGCGGCTCCTCA
DDR2_NM_001014796.1_bait_5	ATCGCACCAGCGTGTGCTACATTGAGATCATGTTTGAATTTGACCGCATCAGGAATTTCACTACCATGAAGGTCCACTGCAACAACATGTTTGCTAAAGGTGTGAAGATCTTTAAGGAGGTACAGTGCTACTTCCGCTCTGAAGCCAGTGAGTGGGAACCTAATGCCATTTCCTTCCCCCTTGTCCACTGCGGCTCCTCA
DDR2_NM_001014796.1_bait_6	ATCGCACCAGCGTGTCCCCCTTGTCCTGGATGACGTCAACCCCAGTGCTCGGTTTGTCACGGTGCCTCTCCACCACCGAATGGCCAGTGCCATCAAGTGTCAATACCATTTTGCAGATACCTGGATGATGTTCAGTGAGATCACCTTCCAATCAGATGCTGCAATGTACAACAACTCTGAAGCCCCACTGCGGCTCCTCA
DDR2_NM_001014796.1_bait_7	ATCGCACCAGCGTGTTCTGAAGCCCTGCCCACCTCTCCTATGGCACCCACAACCTATGATCCAATGCTTAAAGTTGATGACAGCAACACTCGGATCCTGATTGGCTGCTTGGTGGCCATCATCTTTATCCTCCTGGCCATCATTGTCATCATCCTCTGGAGGCAGTTCTGGCAGAAAATGCTGGACACTGCGGCTCCTCA
DDR2_NM_001014796.1_bait_8	ATCGCACCAGCGTGTAAATGCTGGAGAAGGCTTCTCGGAGGATGCTGGATGATGAAATGACAGTCAGCCTTTCCCTGCCAAGTGATTCTAGCATGTTCAACAATAACCGCTCCTCATCACCTAGTGAACAAGGGTCCAACTCGACTTACGATCGCATCTTTCCCCTTCGCCCTGACTACCAGGAGCACTGCGGCTCCTCA
DDR2_NM_001014796.1_bait_9	ATCGCACCAGCGTGTCTACCAGGAGCCATCCAGGCTGATACGAAAACTCCCAGAATTTGCTCCAGGGGAGGAGGAGTCAGGCTGCAGCGGTGTTGTGAAGCCAGTCCAGCCCAGTGGCCCTGAGGGGGTGCCCCACTATGCAGAGGCTGACATAGTGAACCTCCAAGGAGTGACAGGAGGCAACACACTGCGGCTCCTCA
DDR2_NM_001014796.1_bait_10	ATCGCACCAGCGTGTGGAGGCAACACATACTCAGTGCCTGCCGTCACCATGGACCTGCTCTCAGGAAAAGATGTGGCTGTGGAGGAGTTCCCCAGGAAACTCCTAACTTTCAAAGAGAAGCTGGGAGAAGGACAGTTTGGGGAGGTTCATCTCTGTGAAGTGGAGGGAATGGAAAAATTCAAAGACACTGCGGCTCCTCA
DDR2_NM_001014796.1_bait_11	ATCGCACCAGCGTGTAATTCAAAGACAAAGATTTTGCCCTAGATGTCAGTGCCAACCAGCCTGTCCTGGTGGCTGTGAAAATGCTCCGAGCAGATGCCAACAAGAATGCCAGGAATGATTTTCTTAAGGAGATAAAGATCATGTCTCGGCTCAAGGACCCAAACATCATCCATCTATTAGCTGTGCACTGCGGCTCCTCA
DDR2_NM_001014796.1_bait_12	ATCGCACCAGCGTGTTATTAGCTGTGTGTATCACTGATGACCCTCTCTGTATGATCACTGAATACATGGAGAATGGAGATCTCAATCAGTTTCTTTCCCGCCACGAGCCCCCTAATTCTTCCTCCAGCGATGTACGCACTGTCAGTTACACCAATCTGAAGTTTATGGCTACCCAAATTGCCTCTCACTGCGGCTCCTCA
DDR2_NM_001014796.1_bait_13	ATCGCACCAGCGTGTAATTGCCTCTGGCATGAAGTACCTTTCCTCTCTTAATTTTGTTCACCGAGATCTGGCCACACGAAACTGTTTAGTGGGTAAGAACTACACAATCAAGATAGCTGACTTTGGAATGAGCAGGAACCTGTACAGTGGTGACTATTACCGGATCCAGGGCCGGGCAGTGCTCCCACTGCGGCTCCTCA
DDR2_NM_001014796.1_bait_14	ATCGCACCAGCGTGTGCAGTGCTCCCTATCCGCTGGATGTCTTGGGAGAGTATCTTGCTGGGCAAGTTCACTACAGCAAGTGATGTGTGGGCCTTTGGGGTTACTTTGTGGGAGACTTTCACCTTTTGTCAAGAACAGCCCTATTCCCAGCTGTCAGATGAACAGGTTATTGAGAATACTGGAGACACTGCGGCTCCTCA
DDR2_NM_001014796.1_bait_15	ATCGCACCAGCGTGTATACTGGAGAGTTCTTCCGAGACCAAGGGAGGCAGACTTACCTCCCTCAACCAGCCATTTGTCCTGACTCTGTGTATAAGCTGATGCTCAGCTGCTGGAGAAGAGATACGAAGAACCGTCCCTCATTCCAAGAAATCCACCTTCTGCTCCTTCAACAAGGCGACGAGTGACACTGCGGCTCCTCA
GOPC_NM_001017408.1_bait_0	ATCGCACCAGCGTGTATGTCGGCGGGCGGTCCATGCCCAGCAGCAGCCGGAGGGGGCCCAGGGGGCGCCTCCTGCTCCGTGGGGGCCCCTGGCGGGGTATCCATGTTCCGGTGGCTGGAGGTGCTGGAGAAGGAGTTCGACAAAGCTTTTGTGGATGTGGATCTGCTCCTGGGAGAGATCGATCCCACTGCGGCTCCTCA
GOPC_NM_001017408.1_bait_1	ATCGCACCAGCGTGTGCTCCTGGGAGAGATCGATCCAGACCAAGCGGACATCACTTATGAGGGGCGACAGAAGATGACCAGCCTGAGCTCCTGCTTTGCACAGCTTTGCCACAAAGCCCAGTCTGTGTCTCAAATCAACCACAAGCTGGAGGCACAGTTGGTGGATCTGAAATCTGAACTGACAGCACTGCGGCTCCTCA
GOPC_NM_001017408.1_bait_2	ATCGCACCAGCGTGTTCTGAAATCTGAACTGACAGAAACCCAAGCAGAGAAAGTTGTTTTGGAGAAAGAAGTACATGATCAGCTTTTACAGCTGCACTCTATTCAGCTGCAGCTTCATGCTAAAACTGGTCAAAGTGCTGACTCTGGTACCATTAAGGCAAAATTGGAAAGAGAGCTTGAGGCAACACTGCGGCTCCTCA
GOPC_NM_001017408.1_bait_3	ATCGCACCAGCGTGTTGGAAAGAGAGCTTGAGGCAAACAAAAAAGAAAAAATGAAAGAAGCACAACTTGAAGCTGAAGTGAAATTGTTGAGAAAAGAGAATGAAGCCCTTCGTAGACATATAGCTGTTCTCCAGGCTGAAGTATATGGGGCGAGACTAGCTGCCAAGTACTTGGATAAGGAACTGCACTGCGGCTCCTCA
GOPC_NM_001017408.1_bait_4	ATCGCACCAGCGTGTAGTACTTGGATAAGGAACTGGCAGGAAGGGTCCAACAGATACAATTGCTAGGACGAGATATGAAGGGACCTGCTCATGATAAGCTTTGGAACCAATTAGAAGCTGAAATACATTTGCATCGTCACAAAACTGTGATCCGAGCCTGCAGAGGACGTAATGACTTGAAACGACACTGCGGCTCCTCA
GOPC_NM_001017408.1_bait_5	ATCGCACCAGCGTGTGGACGTAATGACTTGAAACGACCAATGCAAGCACCACCAGGCCATGATCAAGATTCCCTAAAGAAAAGCCAAGGTGTTGGTCCAATTAGAAAAGTTCTCCTCCTTAAGGAAGATCATGAAGGCCTTGGCATTTCAATTACAGGTGGGAAAGAACATGGTGTTCCAATCCTCACTGCGGCTCCTCA
GOPC_NM_001017408.1_bait_6	ATCGCACCAGCGTGTAGAACATGGTGTTCCAATCCTCATCTCTGAGATCCATCCGGGGCAACCTGCTGATAGATGCGGAGGGCTGCACGTTGGGGATGCTATTTTGGCAGTCAACGGAGTTAACCTAAGGGACACAAAGCATAAAGAAGCTGTAACTATTCTTTCTCAGCAGAGAGGAGAGATTGCACTGCGGCTCCTCA
GOPC_NM_001017408.1_bait_7	ATCGCACCAGCGTGTTCAGCAGAGAGGAGAGATTGAATTTGAAGTAGTTTATGTGGCTCCTGAAGTGGATTCTGATGATGAAAACGTAGAGTATGAAGATGAGAGTGGACATCGTTACCGTTTGTACCTTGATGAGTTAGAAGGAGGTGGTAACCCTGGTGCTAGTTGCAAAGACACAAGTGGGGCACTGCGGCTCCTCA
GOPC_NM_001017408.1_bait_8	ATCGCACCAGCGTGTGTTGCAAAGACACAAGTGGGGAAATCAAAGTATTACAAGGATTTAATAAGAAGGCAGTAACTGACACACATGAAAATGGAGACCTGGGCACTGCAAGTGAAACTCCGCTAGATGACGGTGCTTCAAAATTAGATGATCTGCACACTCTGTATCATAAAAAATCTTATTAACACTGCGGCTCCTCA
VDR_NM_001017535.1_bait_0	ATCGCACCAGCGTGTATGGAGGCAATGGCGGCCAGCACTTCCCTGCCTGACCCTGGAGACTTTGACCGGAACGTGCCCCGGATCTGTGGGGTGTGTGGAGACCGAGCCACTGGCTTTCACTTCAATGCTATGACCTGTGAAGGCTGCAAAGGCTTCTTCAGGCGAAGCATGAAGCGGAAGGCACTCACTGCGGCTCCTCA
VDR_NM_001017535.1_bait_1	ATCGCACCAGCGTGTCGGAAGGCACTATTCACCTGCCCCTTCAACGGGGACTGCCGCATCACCAAGGACAACCGACGCCACTGCCAGGCCTGCCGGCTCAAACGCTGTGTGGACATCGGCATGATGAAGGAGTTCATTCTGACAGATGAGGAAGTGCAGAGGAAGCGGGAGATGATCCTGAAGCGCACTGCGGCTCCTCA
VDR_NM_001017535.1_bait_2	ATCGCACCAGCGTGTATCCTGAAGCGGAAGGAGGAGGAGGCCTTGAAGGACAGTCTGCGGCCCAAGCTGTCTGAGGAGCAGCAGCGCATCATTGCCATACTGCTGGACGCCCACCATAAGACCTACGACCCCACCTACTCCGACTTCTGCCAGTTCCGGCCTCCAGTTCGTGTGAATGATGGTGGCACTGCGGCTCCTCA
VDR_NM_001017535.1_bait_3	ATCGCACCAGCGTGTAATGATGGTGGAGGGAGCCATCCTTCCAGGCCCAACTCCAGACACACTCCCAGCTTCTCTGGGGACTCCTCCTCCTCCTGCTCAGATCACTGTATCACCTCTTCAGACATGATGGACTCGTCCAGCTTCTCCAATCTGGATCTGAGTGAAGAAGATTCAGATGACCCTTCCACTGCGGCTCCTCA
VDR_NM_001017535.1_bait_4	ATCGCACCAGCGTGTATGACCCTTCTGTGACCCTAGAGCTGTCCCAGCTCTCCATGCTGCCCCACCTGGCTGACCTGGTCAGTTACAGCATCCAAAAGGTCATTGGCTTTGCTAAGATGATACCAGGATTCAGAGACCTCACCTCTGAGGACCAGATCGTACTGCTGAAGTCAAGTGCCATTGAGCACTGCGGCTCCTCA
VDR_NM_001017535.1_bait_5	ATCGCACCAGCGTGTGTGCCATTGAGGTCATCATGTTGCGCTCCAATGAGTCCTTCACCATGGACGACATGTCCTGGACCTGTGGCAACCAAGACTACAAGTACCGCGTCAGTGACGTGACCAAAGCCGGACACAGCCTGGAGCTGATTGAGCCCCTCATCAAGTTCCAGGTGGGACTGAAGAAGCACTGCGGCTCCTCA
VDR_NM_001017535.1_bait_6	ATCGCACCAGCGTGTGACTGAAGAAGCTGAACTTGCATGAGGAGGAGCATGTCCTGCTCATGGCCATCTGCATCGTCTCCCCAGATCGTCCTGGGGTGCAGGACGCCGCGCTGATTGAGGCCATCCAGGACCGCCTGTCCAACACACTGCAGACGTACATCCGCTGCCGCCACCCGCCCCCGGGCCACTGCGGCTCCTCA
VDR_NM_001017535.1_bait_7	ATCGCACCAGCGTGTCGCCCCCGGGCAGCCACCTGCTCTATGCCAAGATGATCCAGAAGCTAGCCGACCTGCGCAGCCTCAATGAGGAGCACTCCAAGCAGTACCGCTGCCTCTCCTTCCAGCCTGAGTGCAGCATGAAGCTAACGCCCCTTGTGCTCGAAGTGTTTGGCAATGAGATCTCCTGACACTGCGGCTCCTCA
HSP90AA1_NM_001017963.2_bait_0	ATCGCACCAGCGTGTATGCCCCCGTGTTCGGGCGGGGACGGCTCCACCCCTCCTGGGCCCTCCCTTCGGGACAGGGACTGTCCCGCCCAGAGTGCTGAATACCCGCGCGACCGTCTGGATCCCCGCCCAGGAAGCCCCTCTGAAGCCTCCTCGCCGCCGTTTCTGAGAAGCAGGGCACCTGTTAACACTGCGGCTCCTCA
HSP90AA1_NM_001017963.2_bait_1	ATCGCACCAGCGTGTCACCTGTTAACTGGTACCAAGAAAAGGCCCAAGTGTTTCTCTGGCATCTGATGGTGTCTGGATCCACCACTCTACTCTGTCTCTGGAAACAGCCCTTCCACGTCTCTGCATTCCCTGTCACCGCGTCACTGGCCTTCAGACAGAGCCAAGGTGCAGGGCAACACCTCTACCACTGCGGCTCCTCA
HSP90AA1_NM_001017963.2_bait_2	ATCGCACCAGCGTGTAACACCTCTACAAGGATCTGCAGCCATTTATATTGCTTAGGCTACTGATGCCTGAGGAAACCCAGACCCAAGACCAACCGATGGAGGAGGAGGAGGTTGAGACGTTCGCCTTTCAGGCAGAAATTGCCCAGTTGATGTCATTGATCATCAATACTTTCTACTCGAACAAACACTGCGGCTCCTCA
HSP90AA1_NM_001017963.2_bait_3	ATCGCACCAGCGTGTCTCGAACAAAGAGATCTTTCTGAGAGAGCTCATTTCAAATTCATCAGATGCATTGGACAAAATCCGGTATGAAAGCTTGACAGATCCCAGTAAATTAGACTCTGGGAAAGAGCTGCATATTAACCTTATACCGAACAAACAAGATCGAACTCTCACTATTGTGGATACTGCACTGCGGCTCCTCA
HSP90AA1_NM_001017963.2_bait_4	ATCGCACCAGCGTGTGTGGATACTGGAATTGGAATGACCAAGGCTGACTTGATCAATAACCTTGGTACTATCGCCAAGTCTGGGACCAAAGCGTTCATGGAAGCTTTGCAGGCTGGTGCAGATATCTCTATGATTGGCCAGTTCGGTGTTGGTTTTTATTCTGCTTATTTGGTTGCTGAGAAAGTCACTGCGGCTCCTCA
HSP90AA1_NM_001017963.2_bait_5	ATCGCACCAGCGTGTGCTGAGAAAGTAACTGTGATCACCAAACATAACGATGATGAGCAGTACGCTTGGGAGTCCTCAGCAGGGGGATCATTCACAGTGAGGACAGACACAGGTGAACCTATGGGTCGTGGAACAAAAGTTATCCTACACCTGAAAGAAGACCAAACTGAGTACTTGGAGGAACGCACTGCGGCTCCTCA
HSP90AA1_NM_001017963.2_bait_6	ATCGCACCAGCGTGTTGGAGGAACGAAGAATAAAGGAGATTGTGAAGAAACATTCTCAGTTTATTGGATATCCCATTACTCTTTTTGTGGAGAAGGAACGTGATAAAGAAGTAAGCGATGATGAGGCTGAAGAAAAGGAAGACAAAGAAGAAGAAAAAGAAAAAGAAGAGAAAGAGTCGGAAGACCACTGCGGCTCCTCA
HSP90AA1_NM_001017963.2_bait_7	ATCGCACCAGCGTGTGTCGGAAGACAAACCTGAAATTGAAGATGTTGGTTCTGATGAGGAAGAAGAAAAGAAGGATGGTGACAAGAAGAAGAAGAAGAAGATTAAGGAAAAGTACATCGATCAAGAAGAGCTCAACAAAACAAAGCCCATCTGGACCAGAAATCCCGACGATATTACTAATGAGGCACTGCGGCTCCTCA
HSP90AA1_NM_001017963.2_bait_8	ATCGCACCAGCGTGTTACTAATGAGGAGTACGGAGAATTCTATAAGAGCTTGACCAATGACTGGGAAGATCACTTGGCAGTGAAGCATTTTTCAGTTGAAGGACAGTTGGAATTCAGAGCCCTTCTATTTGTCCCACGACGTGCTCCTTTTGATCTGTTTGAAAACAGAAAGAAAAAGAACAACACACTGCGGCTCCTCA
HSP90AA1_NM_001017963.2_bait_9	ATCGCACCAGCGTGTAAGAACAACATCAAATTGTATGTACGCAGAGTTTTCATCATGGATAACTGTGAGGAGCTAATCCCTGAATATCTGAACTTCATTAGAGGGGTGGTAGACTCGGAGGATCTCCCTCTAAACATATCCCGTGAGATGTTGCAACAAAGCAAAATTTTGAAAGTTATCAGGAACACTGCGGCTCCTCA
HSP90AA1_NM_001017963.2_bait_10	ATCGCACCAGCGTGTTTATCAGGAAGAATTTGGTCAAAAAATGCTTAGAACTCTTTACTGAACTGGCGGAAGATAAAGAGAACTACAAGAAATTCTATGAGCAGTTCTCTAAAAACATAAAGCTTGGAATACACGAAGACTCTCAAAATCGGAAGAAGCTTTCAGAGCTGTTAAGGTACTACACACACTGCGGCTCCTCA
HSP90AA1_NM_001017963.2_bait_11	ATCGCACCAGCGTGTGGTACTACACATCTGCCTCTGGTGATGAGATGGTTTCTCTCAAGGACTACTGCACCAGAATGAAGGAGAACCAGAAACATATCTATTATATCACAGGTGAGACCAAGGACCAGGTAGCTAACTCAGCCTTTGTGGAACGTCTTCGGAAACATGGCTTAGAAGTGATCTATCACTGCGGCTCCTCA
HSP90AA1_NM_001017963.2_bait_12	ATCGCACCAGCGTGTAGTGATCTATATGATTGAGCCCATTGATGAGTACTGTGTCCAACAGCTGAAGGAATTTGAGGGGAAGACTTTAGTGTCAGTCACCAAAGAAGGCCTGGAACTTCCAGAGGATGAAGAAGAGAAAAAGAAGCAGGAAGAGAAAAAAACAAAGTTTGAGAACCTCTGCAAAACACTGCGGCTCCTCA
HSP90AA1_NM_001017963.2_bait_13	ATCGCACCAGCGTGTCTCTGCAAAATCATGAAAGACATATTGGAGAAAAAAGTTGAAAAGGTGGTTGTGTCAAACCGATTGGTGACATCTCCATGCTGTATTGTCACAAGCACATATGGCTGGACAGCAAACATGGAGAGAATCATGAAAGCTCAAGCCCTAAGAGACAACTCAACAATGGGTTACACTGCGGCTCCTCA
HSP90AA1_NM_001017963.2_bait_14	ATCGCACCAGCGTGTACAATGGGTTACATGGCAGCAAAGAAACACCTGGAGATAAACCCTGACCATTCCATTATTGAGACCTTAAGGCAAAAGGCAGAGGCTGATAAGAACGACAAGTCTGTGAAGGATCTGGTCATCTTGCTTTATGAAACTGCGCTCCTGTCTTCTGGCTTCAGTCTGGAAGACACTGCGGCTCCTCA
HSP90AA1_NM_001017963.2_bait_15	ATCGCACCAGCGTGTGTCTGGAAGATCCCCAGACACATGCTAACAGGATCTACAGGATGATCAAACTTGGTCTGGGTATTGATGAAGATGACCCTACTGCTGATGATACCAGTGCTGCTGTAACTGAAGAAATGCCACCCCTTGAAGGAGATGACGACACATCACGCATGGAAGAAGTAGACTAACACTGCGGCTCCTCA
ZBTB16_NM_001018011.1_bait_0	ATCGCACCAGCGTGTATGGATCTGACAAAAATGGGCATGATCCAGCTGCAGAACCCTAGCCACCCCACGGGGCTACTGTGCAAGGCCAACCAGATGCGGCTGGCCGGGACTTTGTGCGATGTGGTCATCATGGTGGACAGCCAGGAGTTCCACGCCCACCGGACGGTGCTGGCCTGCACCAGCAACACTGCGGCTCCTCA
ZBTB16_NM_001018011.1_bait_1	ATCGCACCAGCGTGTAAGATGTTTGAGATCCTCTTCCACCGCAATAGTCAACACTATACTTTGGACTTCCTCTCGCCAAAGACCTTCCAGCAGATTCTGGAGTATGCATATACAGCCACGCTGCAAGCCAAGGCGGAGGACCTGGATGACCTGCTGTATGCGGCCGAGATCCTGGAGATCGAGTACACTGCGGCTCCTCA
ZBTB16_NM_001018011.1_bait_2	ATCGCACCAGCGTGTACCTGGAGGAACAGTGCCTGAAGATGCTGGAGACCATCCAGGCCTCAGACGACAATGACACGGAGGCCACCATGGCCGATGGCGGGGCCGAGGAAGAAGAGGACCGCAAGGCTCGGTACCTCAAGAACATCTTCATCTCGAAGCATTCCAGCGAGGAGAGTGGGTATGCCCACTGCGGCTCCTCA
ZBTB16_NM_001018011.1_bait_3	ATCGCACCAGCGTGTCCAGTGTGGCTGGACAGAGCCTCCCTGGGCCCATGGTGGACCAGAGCCCTTCAGTCTCCACTTCATTTGGTCTTTCAGCCATGAGTCCCACCAAGGCTGCAGTGGACAGTTTGATGACCATAGGACAGTCTCTCCTGCAGGGAACTCTTCAGCCACCTGCAGGGCCCGAGCACTGCGGCTCCTCA
ZBTB16_NM_001018011.1_bait_4	ATCGCACCAGCGTGTAGGAGCCAACTCTGGCTGGGGGTGGGCGGCACCCTGGGGTGGCTGAGGTGAAGACGGAGATGATGCAGGTGGATGAGGTGCCCAGCCAGGACAGCCCTGGGGCAGCCGAGTCCAGCATCTCAGGAGGGATGGGGGACAAGGTTGAGGAAAGAGGCAAAGAGGGGCCTGGGCACTGCGGCTCCTCA
ZBTB16_NM_001018011.1_bait_5	ATCGCACCAGCGTGTGACCCCGACTCGAAGCAGCGTCATCACCAGTGCTAGGGAGCTACACTATGGGCGAGAGGAGAGTGCCGAGCAGGTGCCACCCCCAGCTGAGGCTGGCCAGGCCCCCACTGGCCGACCTGAGCACCCAGCACCCCCGCCTGAGAAGCATCTGGGCATCTACTCCGTGTTGCCACTGCGGCTCCTCA
ZBTB16_NM_001018011.1_bait_6	ATCGCACCAGCGTGTGCCCAACCACAAGGCTGACGCTGTATTGAGCATGCCGTCTTCCGTGACCTCTGGCCTCCACGTGCAGCCTGCCCTGGCTGTCTCCATGGACTTCAGCACCTATGGGGGGCTGCTGCCCCAGGGCTTCATCCAGAGGGAGCTGTTCAGCAAGCTGGGGGAGCTGGCTGTGGCACTGCGGCTCCTCA
ZBTB16_NM_001018011.1_bait_7	ATCGCACCAGCGTGTGGCATGAAGTCAGAGAGCCGGACCATCGGAGAGCAGTGCAGCGTGTGTGGGGTCGAGCTTCCTGATAACGAGGCTGTGGAGCAGCACAGGAAGCTGCACAGTGGGATGAAGACGTACGGGTGCGAGCTCTGCGGGAAGCGGTTCCTGGATAGTTTGCGGCTGAGAATGCACACTGCGGCTCCTCA
ZBTB16_NM_001018011.1_bait_8	ATCGCACCAGCGTGTCACTTACTGGCTCATTCAGCGGGTGCCAAAGCCTTTGTCTGTGATCAGTGCGGTGCACAGTTTTCGAAGGAGGATGCCCTGGAGACACACAGGCAGACCCATACTGGCACTGACATGGCCGTCTTCTGTCTGCTGTGTGGGAAGCGCTTCCAGGCGCAGAGCGCACTGCACACTGCGGCTCCTCA
ZBTB16_NM_001018011.1_bait_9	ATCGCACCAGCGTGTCAGCAGCACATGGAGGTCCACGCGGGCGTGCGCAGCTACATCTGCAGTGAGTGCAACCGCACCTTCCCCAGCCACACGGCTCTCAAACGCCACCTGCGCTCACATACAGGCGACCACCCCTACGAGTGTGAGTTCTGTGGCAGCTGCTTCCGGGATGAGAGCACACTCAACACTGCGGCTCCTCA
ZBTB16_NM_001018011.1_bait_10	ATCGCACCAGCGTGTAGAGCCACAAACGCATCCACACGGGTGAGAAACCCTACGAGTGCAATGGCTGTGGCAAGAAGTTCAGCCTCAAGCATCAGCTGGAGACGCACTATAGGGTGCACACAGGTGAGAAGCCCTTTGAGTGTAAGCTCTGCCACCAGCGCTCCCGGGACTACTCGGCCATGATCCACTGCGGCTCCTCA
ZBTB16_NM_001018011.1_bait_11	ATCGCACCAGCGTGTTCAAGCACCTGAGAACGCACAACGGCGCCTCGCCCTACCAGTGCACCATCTGCACAGAGTACTGCCCCAGCCTCTCCTCCATGCAGAAGCACATGAAGGGCCACAAGCCCGAGGAGATCCCGCCCGACTGGAGGATAGAGAAGACGTACCTCTACCTGTGCTATGTGTGACACTGCGGCTCCTCA
MUC1_NM_001018016.1_bait_0	ATCGCACCAGCGTGTATGACACCGGGCACCCAGTCTCCTTTCTTCCTGCTGCTGCTCCTCACAGTGCTTACAGCTACCACAGCCCCTAAACCCGCAACAGTTGTTACGGGTTCTGGTCATGCAAGCTCTACCCCAGGTGGAGAAAAGGAGACTTCGGCTACCCAGAGAAGTTCAGTGCCCAGCTCCACTGCGGCTCCTCA
MUC1_NM_001018016.1_bait_1	ATCGCACCAGCGTGTTCAGTGCCCAGCTCTACTGAGAAGAATGCTTTTAATTCCTCTCTGGAAGATCCCAGCACCGACTACTACCAAGAGCTGCAGAGAGACATTTCTGAAATGTTTTTGCAGATTTATAAACAAGGGGGTTTTCTGGGCCTCTCCAATATTAAGTTCAGGCCAGGATCTGTGGTCACTGCGGCTCCTCA
MUC1_NM_001018016.1_bait_2	ATCGCACCAGCGTGTCAGGATCTGTGGTGGTACAATTGACTCTGGCCTTCCGAGAAGGTACCATCAATGTCCACGACGTGGAGACACAGTTCAATCAGTATAAAACGGAAGCAGCCTCTCGATATAACCTGACGATCTCAGACGTCAGCGTGAGTGATGTGCCATTTCCTTTCTCTGCCCAGTCTCACTGCGGCTCCTCA
MUC1_NM_001018016.1_bait_3	ATCGCACCAGCGTGTTCTCTGCCCAGTCTGGGGCTGGGGTGCCAGGCTGGGGCATCGCGCTGCTGGTGCTGGTCTGTGTTCTGGTTGCGCTGGCCATTGTCTATCTCATTGCCTTGGCTGTCTGTCAGTGCCGCCGAAAGAACTACGGGCAGCTGGACATCTTTCCAGCCCGGGATACCTACCATCACTGCGGCTCCTCA
MUC1_NM_001018016.1_bait_4	ATCGCACCAGCGTGTGGGATACCTACCATCCTATGAGCGAGTACCCCACCTACCACACCCATGGGCGCTATGTGCCCCCTAGCAGTACCGATCGTAGCCCCTATGAGAAGGTTTCTGCAGGTAATGGTGGCAGCAGCCTCTCTTACACAAACCCAGCAGTGGCAGCCACTTCTGCCAACTTGTAGCACTGCGGCTCCTCA
MUC1_NM_001018017.1_bait_0	ATCGCACCAGCGTGTATGACACCGGGCACCCAGTCTCCTTTCTTCCTGCTGCTGCTCCTCACAGTGCTTACAGTTGTTACGGGTTCTGGTCATGCAAGCTCTACCCCAGGTGGAGAAAAGGAGACTTCGGCTACCCAGAGAAGTTCAGTGCCCAGCTCTACTGAGAAGAATGCTTTTAATTCCTCCACTGCGGCTCCTCA
MUC1_NM_001018017.1_bait_1	ATCGCACCAGCGTGTAAGAATGCTTTTAATTCCTCTCTGGAAGATCCCAGCACCGACTACTACCAAGAGCTGCAGAGAGACATTTCTGAAATGTTTTTGCAGATTTATAAACAAGGGGGTTTTCTGGGCCTCTCCAATATTAAGTTCAGGCCAGGATCTGTGGTGGTACAATTGACTCTGGCCTTCACTGCGGCTCCTCA
MUC1_NM_001018017.1_bait_2	ATCGCACCAGCGTGTGGTACAATTGACTCTGGCCTTCCGAGAAGGTACCATCAATGTCCACGACGTGGAGACACAGTTCAATCAGTATAAAACGGAAGCAGCCTCTCGATATAACCTGACGATCTCAGACGTCAGCGTGAGTGATGTGCCATTTCCTTTCTCTGCCCAGTCTGGGGCTGGGGTGCCACTGCGGCTCCTCA
MUC1_NM_001018017.1_bait_3	ATCGCACCAGCGTGTCCAGTCTGGGGCTGGGGTGCCAGGCTGGGGCATCGCGCTGCTGGTGCTGGTCTGTGTTCTGGTTGCGCTGGCCATTGTCTATCTCATTGCCTTGGCTGTCTGTCAGTGCCGCCGAAAGAACTACGGGCAGCTGGACATCTTTCCAGCCCGGGATACCTACCATCCTATGACACTGCGGCTCCTCA
MUC1_NM_001018017.1_bait_4	ATCGCACCAGCGTGTGGGATACCTACCATCCTATGAGCGAGTACCCCACCTACCACACCCATGGGCGCTATGTGCCCCCTAGCAGTACCGATCGTAGCCCCTATGAGAAGGTTTCTGCAGGTAATGGTGGCAGCAGCCTCTCTTACACAAACCCAGCAGTGGCAGCCACTTCTGCCAACTTGTAGCACTGCGGCTCCTCA
MTCP1_NM_001018024.1_bait_0	ATCGCACCAGCGTGTATGCCGCAGAAGGATCCGTGCCAGAAGCAAGCCTGTGAGATACAGAAATGTTTACAAGCCAACAGCTACATGGAATCAAAGTGTCAGGCTGTCATCCAAGAACTGCGTAAGTGTTGTGCTCAGTATCCCAAGGGAAGATCTGTCGTCTGTTCAGGATTTGAAAAAGAAGACACTGCGGCTCCTCA
MTCP1_NM_001018024.1_bait_1	ATCGCACCAGCGTGTAGATACAGAAATGTTTACAAGCCAACAGCTACATGGAATCAAAGTGTCAGGCTGTCATCCAAGAACTGCGTAAGTGTTGTGCTCAGTATCCCAAGGGAAGATCTGTCGTCTGTTCAGGATTTGAAAAAGAAGAGGAAGAAAACCTAACACGGAAGTCTGCATCAAAGTAACACTGCGGCTCCTCA
MTCP1_NM_001018025.2_bait_0	ATCGCACCAGCGTGTATGGCAGGAGAGGATGTGGGGGCTCCACCCGATCACCTCTGGGTTCACCAAGAGGGTATCTACCGCGACGAATACCAGCGCACGTGGGTGGCCGTCGTGGAAGAGGAGACGAGTTTCCTAAGGGCACGAGTCCAGCAAATTCAGGTTCCCTTAGGTGACGCAGCTAGGCCCACTGCGGCTCCTCA
MTCP1_NM_001018025.2_bait_1	ATCGCACCAGCGTGTGTGACGCAGCTAGGCCAAGTCACCTTCTTACCTCCCAGCTACCTCTCATGTGGCAACTCTACCCGGAGGAGCGCTACATGGATAACAACTCTCGCTTGTGGCAGATACAGCATCATTTAATGGTCAGGGGAGTACAGGAGCTGTTGCTTAAGCTTTTGCCTGATGACTAACACTGCGGCTCCTCA
TSHR_NM_001018036.1_bait_0	ATCGCACCAGCGTGTATGAGGCCGGCGGACTTGCTGCAGCTGGTGCTGCTGCTCGACCTGCCCAGGGACCTGGGCGGAATGGGGTGTTCGTCTCCACCCTGCGAGTGCCATCAGGAGGAGGACTTCAGAGTCACCTGCAAGGATATTCAACGCATCCCCAGCTTACCGCCCAGTACGCAGACTCTCACTGCGGCTCCTCA
TSHR_NM_001018036.1_bait_1	ATCGCACCAGCGTGTTACCGCCCAGTACGCAGACTCTGAAGCTTATTGAGACTCACCTGAGAACTATTCCAAGTCATGCATTTTCTAATCTGCCCAATATTTCCAGAATCTACGTATCTATAGATGTGACTCTGCAGCAGCTGGAATCACACTCCTTCTACAATTTGAGTAAAGTGACTCACATACACTGCGGCTCCTCA
TSHR_NM_001018036.1_bait_2	ATCGCACCAGCGTGTTTTGAGTAAAGTGACTCACATAGAAATTCGGAATACCAGGAACTTAACTTACATAGACCCTGATGCCCTCAAAGAGCTCCCCCTCCTAAAGTTCCTTGGCATTTTCAACACTGGACTTAAAATGTTCCCTGACCTGACCAAAGTTTATTCCACTGATATATTCTTTATACCACTGCGGCTCCTCA
TSHR_NM_001018036.1_bait_3	ATCGCACCAGCGTGTTCCACTGATATATTCTTTATACTTGAAATTACAGACAACCCTTACATGACGTCAATCCCTGTGAATGCTTTTCAGGGACTATGCAATGAAACCTTGACACTGAAGCTGTACAACAATGGCTTTACTTCAGTCCAAGGATATGCTTTCAATGGGACAAAGCTGGATGCTGTCACTGCGGCTCCTCA
TSHR_NM_001018036.1_bait_4	ATCGCACCAGCGTGTATGGGACAAAGCTGGATGCTGTTTACCTAAACAAGAATAAATACCTGACAGTTATTGACAAAGATGCATTTGGAGGAGTATACAGTGGACCAAGCTTGCTGCTACCTCTTGGAAGAAAGTCCTTGTCCTTTGAGACTCAGAAGGCCCCACGCTCCAGTATGCCATCATGACACTGCGGCTCCTCA
NTRK2_NM_001018064.1_bait_0	ATCGCACCAGCGTGTATGTCGTCCTGGATAAGGTGGCATGGACCCGCCATGGCGCGGCTCTGGGGCTTCTGCTGGCTGGTTGTGGGCTTCTGGAGGGCCGCTTTCGCCTGTCCCACGTCCTGCAAATGCAGTGCCTCTCGGATCTGGTGCAGCGACCCTTCTCCTGGCATCGTGGCATTTCCGAGCACTGCGGCTCCTCA
NTRK2_NM_001018064.1_bait_1	ATCGCACCAGCGTGTTCCGAGATTGGAGCCTAACAGTGTAGATCCTGAGAACATCACCGAAATTTTCATCGCAAACCAGAAAAGGTTAGAAATCATCAACGAAGATGATGTTGAAGCTTATGTGGGACTGAGAAATCTGACAATTGTGGATTCTGGATTAAAATTTGTGGCTCATAAAGCATTTCCACTGCGGCTCCTCA
NTRK2_NM_001018064.1_bait_2	ATCGCACCAGCGTGTCATTTCTGAAAAACAGCAACCTGCAGCACATCAATTTTACCCGAAACAAACTGACGAGTTTGTCTAGGAAACATTTCCGTCACCTTGACTTGTCTGAACTGATCCTGGTGGGCAATCCATTTACATGCTCCTGTGACATTATGTGGATCAAGACTCTCCAAGAGGCTAAACACTGCGGCTCCTCA
NTRK2_NM_001018064.1_bait_3	ATCGCACCAGCGTGTCTAAATCCAGTCCAGACACTCAGGATTTGTACTGCCTGAATGAAAGCAGCAAGAATATTCCCCTGGCAAACCTGCAGATACCCAATTGTGGTTTGCCATCTGCAAATCTGGCCGCACCTAACCTCACTGTGGAGGAAGGAAAGTCTATCACATTATCCTGTAGTGTGGCACACTGCGGCTCCTCA
NTRK2_NM_001018064.1_bait_4	ATCGCACCAGCGTGTGTGGCAGGTGATCCGGTTCCTAATATGTATTGGGATGTTGGTAACCTGGTTTCCAAACATATGAATGAAACAAGCCACACACAGGGCTCCTTAAGGATAACTAACATTTCATCCGATGACAGTGGGAAGCAGATCTCTTGTGTGGCGGAAAATCTTGTAGGAGAAGATCACACTGCGGCTCCTCA
NTRK2_NM_001018064.1_bait_5	ATCGCACCAGCGTGTAGATCAAGATTCTGTCAACCTCACTGTGCATTTTGCACCAACTATCACATTTCTCGAATCTCCAACCTCAGACCACCACTGGTGCATTCCATTCACTGTGAAAGGCAACCCCAAACCAGCGCTTCAGTGGTTCTATAACGGGGCAATATTGAATGAGTCCAAATACATCTCACTGCGGCTCCTCA
NTRK2_NM_001018064.1_bait_6	ATCGCACCAGCGTGTACATCTGTACTAAAATACATGTTACCAATCACACGGAGTACCACGGCTGCCTCCAGCTGGATAATCCCACTCACATGAACAATGGGGACTACACTCTAATAGCCAAGAATGAGTATGGGAAGGATGAGAAACAGATTTCTGCTCACTTCATGGGCTGGCCTGGAATTGACCACTGCGGCTCCTCA
NTRK2_NM_001018064.1_bait_7	ATCGCACCAGCGTGTTTGACGATGGTGCAAACCCAAATTATCCTGATGTAATTTATGAAGATTATGGAACTGCAGCGAATGACATCGGGGACACCACGAACAGAAGTAATGAAATCCCTTCCACAGACGTCACTGATAAAACCGGTCGGGAACATCTCTCGGTCTATGCTGTGGTGGTGATTGCGCACTGCGGCTCCTCA
NTRK2_NM_001018064.1_bait_8	ATCGCACCAGCGTGTATTGCGTCTGTGGTGGGATTTTGCCTTTTGGTAATGCTGTTTCTGCTTAAGTTGGCAAGACACTCCAAGTTTGGCATGAAAGGCCCAGCCTCCGTTATCAGCAATGATGATGACTCTGCCAGCCCACTCCATCACATCTCCAATGGGAGTAACACTCCATCTTCTTCGGACACTGCGGCTCCTCA
NTRK2_NM_001018064.1_bait_9	ATCGCACCAGCGTGTTTCGGAAGGTGGCCCAGATGCTGTCATTATTGGAATGACCAAGATCCCTGTCATTGAAAATCCCCAGTACTTTGGCATCACCAACAGTCAGCTCAAGCCAGACACATTTGTTCAGCACATCAAGCGACATAACATTGTTCTGAAAAGGGAGCTAGGCGAAGGAGCCTTTGCACTGCGGCTCCTCA
NTRK2_NM_001018064.1_bait_10	ATCGCACCAGCGTGTCCTTTGGAAAAGTGTTCCTAGCTGAATGCTATAACCTCTGTCCTGAGCAGGACAAGATCTTGGTGGCAGTGAAGACCCTGAAGGATGCCAGTGACAATGCACGCAAGGACTTCCACCGTGAGGCCGAGCTCCTGACCAACCTCCAGCATGAGCACATCGTCAAGTTCTATCACTGCGGCTCCTCA
NTRK2_NM_001018064.1_bait_11	ATCGCACCAGCGTGTTTCTATGGCGTCTGCGTGGAGGGCGACCCCCTCATCATGGTCTTTGAGTACATGAAGCATGGGGACCTCAACAAGTTCCTCAGGGCACACGGCCCTGATGCCGTGCTGATGGCTGAGGGCAACCCGCCCACGGAACTGACGCAGTCGCAGATGCTGCATATAGCCCAGCACACTGCGGCTCCTCA
NTRK2_NM_001018064.1_bait_12	ATCGCACCAGCGTGTCAGCAGATCGCCGCGGGCATGGTCTACCTGGCGTCCCAGCACTTCGTGCACCGCGATTTGGCCACCAGGAACTGCCTGGTCGGGGAGAACTTGCTGGTGAAAATCGGGGACTTTGGGATGTCCCGGGACGTGTACAGCACTGACTACTACAGGGTCGGTGGCCACACAATCACTGCGGCTCCTCA
NTRK2_NM_001018064.1_bait_13	ATCGCACCAGCGTGTCACAATGCTGCCCATTCGCTGGATGCCTCCAGAGAGCATCATGTACAGGAAATTCACGACGGAAAGCGACGTCTGGAGCCTGGGGGTCGTGTTGTGGGAGATTTTCACCTATGGCAAACAGCCCTGGTACCAGCTGTCAAACAATGAGGTGATAGAGTGTATCACTCAGGCACTGCGGCTCCTCA
NTRK2_NM_001018064.1_bait_14	ATCGCACCAGCGTGTCTCAGGGCCGAGTCCTGCAGCGACCCCGCACGTGCCCCCAGGAGGTGTATGAGCTGATGCTGGGGTGCTGGCAGCGAGAGCCCCACATGAGGAAGAACATCAAGGGCATCCATACCCTCCTTCAGAACTTGGCCAAGGCATCTCCGGTCTACCTGGACATTCTAGGCTAGCACTGCGGCTCCTCA
NTRK2_NM_001018065.1_bait_0	ATCGCACCAGCGTGTATGTCGTCCTGGATAAGGTGGCATGGACCCGCCATGGCGCGGCTCTGGGGCTTCTGCTGGCTGGTTGTGGGCTTCTGGAGGGCCGCTTTCGCCTGTCCCACGTCCTGCAAATGCAGTGCCTCTCGGATCTGGTGCAGCGACCCTTCTCCTGGCATCGTGGCATTTCCGAGCACTGCGGCTCCTCA
NTRK2_NM_001018065.1_bait_1	ATCGCACCAGCGTGTCGAGATTGGAGCCTAACAGTGTAGATCCTGAGAACATCACCGAAATTTTCATCGCAAACCAGAAAAGGTTAGAAATCATCAACGAAGATGATGTTGAAGCTTATGTGGGACTGAGAAATCTGACAATTGTGGATTCTGGATTAAAATTTGTGGCTCATAAAGCATTTCTGCACTGCGGCTCCTCA
NTRK2_NM_001018065.1_bait_2	ATCGCACCAGCGTGTTCTGAAAAACAGCAACCTGCAGCACATCAATTTTACCCGAAACAAACTGACGAGTTTGTCTAGGAAACATTTCCGTCACCTTGACTTGTCTGAACTGATCCTGGTGGGCAATCCATTTACATGCTCCTGTGACATTATGTGGATCAAGACTCTCCAAGAGGCTAAATCCACACTGCGGCTCCTCA
NTRK2_NM_001018065.1_bait_3	ATCGCACCAGCGTGTATCCAGTCCAGACACTCAGGATTTGTACTGCCTGAATGAAAGCAGCAAGAATATTCCCCTGGCAAACCTGCAGATACCCAATTGTGGTTTGCCATCTGCAAATCTGGCCGCACCTAACCTCACTGTGGAGGAAGGAAAGTCTATCACATTATCCTGTAGTGTGGCAGGTGCACTGCGGCTCCTCA
NTRK2_NM_001018065.1_bait_4	ATCGCACCAGCGTGTGGTGATCCGGTTCCTAATATGTATTGGGATGTTGGTAACCTGGTTTCCAAACATATGAATGAAACAAGCCACACACAGGGCTCCTTAAGGATAACTAACATTTCATCCGATGACAGTGGGAAGCAGATCTCTTGTGTGGCGGAAAATCTTGTAGGAGAAGATCAAGATTCCACTGCGGCTCCTCA
NTRK2_NM_001018065.1_bait_5	ATCGCACCAGCGTGTATTCTGTCAACCTCACTGTGCATTTTGCACCAACTATCACATTTCTCGAATCTCCAACCTCAGACCACCACTGGTGCATTCCATTCACTGTGAAAGGCAACCCCAAACCAGCGCTTCAGTGGTTCTATAACGGGGCAATATTGAATGAGTCCAAATACATCTGTACTAAACACTGCGGCTCCTCA
NTRK2_NM_001018065.1_bait_6	ATCGCACCAGCGTGTTAAAATACATGTTACCAATCACACGGAGTACCACGGCTGCCTCCAGCTGGATAATCCCACTCACATGAACAATGGGGACTACACTCTAATAGCCAAGAATGAGTATGGGAAGGATGAGAAACAGATTTCTGCTCACTTCATGGGCTGGCCTGGAATTGACGATGGTGCAACACTGCGGCTCCTCA
NTRK2_NM_001018065.1_bait_7	ATCGCACCAGCGTGTTGCAAACCCAAATTATCCTGATGTAATTTATGAAGATTATGGAACTGCAGCGAATGACATCGGGGACACCACGAACAGAAGTAATGAAATCCCTTCCACAGACGTCACTGATAAAACCGGTCGGGAACATCTCTCGGTCTATGCTGTGGTGGTGATTGCGTCTGTGGTGGCACTGCGGCTCCTCA
NTRK2_NM_001018065.1_bait_8	ATCGCACCAGCGTGTGTGGGATTTTGCCTTTTGGTAATGCTGTTTCTGCTTAAGTTGGCAAGACACTCCAAGTTTGGCATGAAAGATTTCTCATGGTTTGGATTTGGGAAAGTAAAATCAAGACAAGGTGTTGGCCCAGCCTCCGTTATCAGCAATGATGATGACTCTGCCAGCCCACTCCATCACACTGCGGCTCCTCA
NTRK2_NM_001018065.1_bait_9	ATCGCACCAGCGTGTATCACATCTCCAATGGGAGTAACACTCCATCTTCTTCGGAAGGTGGCCCAGATGCTGTCATTATTGGAATGACCAAGATCCCTGTCATTGAAAATCCCCAGTACTTTGGCATCACCAACAGTCAGCTCAAGCCAGACACATGGCCCAGAGGTTCCCCCAAGACCGCCTGACACTGCGGCTCCTCA
NTRK2_NM_001018066.1_bait_0	ATCGCACCAGCGTGTATGTCGTCCTGGATAAGGTGGCATGGACCCGCCATGGCGCGGCTCTGGGGCTTCTGCTGGCTGGTTGTGGGCTTCTGGAGGGCCGCTTTCGCCTGTCCCACGTCCTGCAAATGCAGTGCCTCTCGGATCTGGTGCAGCGACCCTTCTCCTGGCATCGTGGCATTTCCGAGCACTGCGGCTCCTCA
NTRK2_NM_001018066.1_bait_1	ATCGCACCAGCGTGTCATTTCCGAGATTGGAGCCTAACAGTGTAGATCCTGAGAACATCACCGAAATTTTCATCGCAAACCAGAAAAGGTTAGAAATCATCAACGAAGATGATGTTGAAGCTTATGTGGGACTGAGAAATCTGACAATTGTGGATTCTGGATTAAAATTTGTGGCTCATAAAGCACACTGCGGCTCCTCA
NTRK2_NM_001018066.1_bait_2	ATCGCACCAGCGTGTCATAAAGCATTTCTGAAAAACAGCAACCTGCAGCACATCAATTTTACCCGAAACAAACTGACGAGTTTGTCTAGGAAACATTTCCGTCACCTTGACTTGTCTGAACTGATCCTGGTGGGCAATCCATTTACATGCTCCTGTGACATTATGTGGATCAAGACTCTCCAAGACACTGCGGCTCCTCA
NTRK2_NM_001018066.1_bait_3	ATCGCACCAGCGTGTCTCTCCAAGAGGCTAAATCCAGTCCAGACACTCAGGATTTGTACTGCCTGAATGAAAGCAGCAAGAATATTCCCCTGGCAAACCTGCAGATACCCAATTGTGGTTTGCCATCTGCAAATCTGGCCGCACCTAACCTCACTGTGGAGGAAGGAAAGTCTATCACATTATCCCACTGCGGCTCCTCA
NTRK2_NM_001018066.1_bait_4	ATCGCACCAGCGTGTACATTATCCTGTAGTGTGGCAGGTGATCCGGTTCCTAATATGTATTGGGATGTTGGTAACCTGGTTTCCAAACATATGAATGAAACAAGCCACACACAGGGCTCCTTAAGGATAACTAACATTTCATCCGATGACAGTGGGAAGCAGATCTCTTGTGTGGCGGAAAATCTCACTGCGGCTCCTCA
NTRK2_NM_001018066.1_bait_5	ATCGCACCAGCGTGTCGGAAAATCTTGTAGGAGAAGATCAAGATTCTGTCAACCTCACTGTGCATTTTGCACCAACTATCACATTTCTCGAATCTCCAACCTCAGACCACCACTGGTGCATTCCATTCACTGTGAAAGGCAACCCCAAACCAGCGCTTCAGTGGTTCTATAACGGGGCAATATTGCACTGCGGCTCCTCA
NTRK2_NM_001018066.1_bait_6	ATCGCACCAGCGTGTGCAATATTGAATGAGTCCAAATACATCTGTACTAAAATACATGTTACCAATCACACGGAGTACCACGGCTGCCTCCAGCTGGATAATCCCACTCACATGAACAATGGGGACTACACTCTAATAGCCAAGAATGAGTATGGGAAGGATGAGAAACAGATTTCTGCTCACTTCACTGCGGCTCCTCA
NTRK2_NM_001018066.1_bait_7	ATCGCACCAGCGTGTCTGCTCACTTCATGGGCTGGCCTGGAATTGACGATGGTGCAAACCCAAATTATCCTGATGTAATTTATGAAGATTATGGAACTGCAGCGAATGACATCGGGGACACCACGAACAGAAGTAATGAAATCCCTTCCACAGACGTCACTGATAAAACCGGTCGGGAACATCTCCACTGCGGCTCCTCA
NTRK2_NM_001018066.1_bait_8	ATCGCACCAGCGTGTGAACATCTCTCGGTCTATGCTGTGGTGGTGATTGCGTCTGTGGTGGGATTTTGCCTTTTGGTAATGCTGTTTCTGCTTAAGTTGGCAAGACACTCCAAGTTTGGCATGAAAGGCCCAGCCTCCGTTATCAGCAATGATGATGACTCTGCCAGCCCACTCCATCACATCTCCACTGCGGCTCCTCA
NTRK2_NM_001018066.1_bait_9	ATCGCACCAGCGTGTATCACATCTCCAATGGGAGTAACACTCCATCTTCTTCGGAAGGTGGCCCAGATGCTGTCATTATTGGAATGACCAAGATCCCTGTCATTGAAAATCCCCAGTACTTTGGCATCACCAACAGTCAGCTCAAGCCAGACACATGGCCCAGAGGTTCCCCCAAGACCGCCTGACACTGCGGCTCCTCA
NR3C1_NM_001018074.1_bait_0	ATCGCACCAGCGTGTATGGACTCCAAAGAATCATTAACTCCTGGTAGAGAAGAAAACCCCAGCAGTGTGCTTGCTCAGGAGAGGGGAGATGTGATGGACTTCTATAAAACCCTAAGAGGAGGAGCTACTGTGAAGGTTTCTGCGTCTTCACCCTCACTGGCTGTCGCTTCTCAATCAGACTCCAACACTGCGGCTCCTCA
NR3C1_NM_001018074.1_bait_1	ATCGCACCAGCGTGTCCAAGCAGCGAAGACTTTTGGTTGATTTTCCAAAAGGCTCAGTAAGCAATGCGCAGCAGCCAGATCTGTCCAAAGCAGTTTCACTCTCAATGGGACTGTATATGGGAGAGACAGAAACAAAAGTGATGGGAAATGACCTGGGATTCCCACAGCAGGGCCAAATCAGCCTTCACTGCGGCTCCTCA
NR3C1_NM_001018074.1_bait_2	ATCGCACCAGCGTGTCTTTCCTCGGGGGAAACAGACTTAAAGCTTTTGGAAGAAAGCATTGCAAACCTCAATAGGTCGACCAGTGTTCCAGAGAACCCCAAGAGTTCAGCATCCACTGCTGTGTCTGCTGCCCCCACAGAGAAGGAGTTTCCAAAAACTCACTCTGATGTATCTTCAGAACAGCACACTGCGGCTCCTCA
NR3C1_NM_001018074.1_bait_3	ATCGCACCAGCGTGTAGCAACATTTGAAGGGCCAGACTGGCACCAACGGTGGCAATGTGAAATTGTATACCACAGACCAAAGCACCTTTGACATTTTGCAGGATTTGGAGTTTTCTTCTGGGTCCCCAGGTAAAGAGACGAATGAGAGTCCTTGGAGATCAGACCTGTTGATAGATGAAAACTGTCACTGCGGCTCCTCA
NR3C1_NM_001018074.1_bait_4	ATCGCACCAGCGTGTTGTTTGCTTTCTCCTCTGGCGGGAGAAGACGATTCATTCCTTTTGGAAGGAAACTCGAATGAGGACTGCAAGCCTCTCATTTTACCGGACACTAAACCCAAAATTAAGGATAATGGAGATCTGGTTTTGTCAAGCCCCAGTAATGTAACACTGCCCCAAGTGAAAACAGACACTGCGGCTCCTCA
NR3C1_NM_001018074.1_bait_5	ATCGCACCAGCGTGTCAGAAAAAGAAGATTTCATCGAACTCTGCACCCCTGGGGTAATTAAGCAAGAGAAACTGGGCACAGTTTACTGTCAGGCAAGCTTTCCTGGAGCAAATATAATTGGTAATAAAATGTCTGCCATTTCTGTTCATGGTGTGAGTACCTCTGGAGGACAGATGTACCACTATCACTGCGGCTCCTCA
NR3C1_NM_001018074.1_bait_6	ATCGCACCAGCGTGTTATGACATGAATACAGCATCCCTTTCTCAACAGCAGGATCAGAAGCCTATTTTTAATGTCATTCCACCAATTCCCGTTGGTTCCGAAAATTGGAATAGGTGCCAAGGATCTGGAGATGACAACTTGACTTCTCTGGGGACTCTGAACTTCCCTGGTCGAACAGTTTTTTCCACTGCGGCTCCTCA
NR3C1_NM_001018074.1_bait_7	ATCGCACCAGCGTGTTTTCTAATGGCTATTCAAGCCCCAGCATGAGACCAGATGTAAGCTCTCCTCCATCCAGCTCCTCAACAGCAACAACAGGACCACCTCCCAAACTCTGCCTGGTGTGCTCTGATGAAGCTTCAGGATGTCATTATGGAGTCTTAACTTGTGGAAGCTGTAAAGTTTTCTTCCACTGCGGCTCCTCA
NR3C1_NM_001018074.1_bait_8	ATCGCACCAGCGTGTTTCAAAAGAGCAGTGGAAGGACAGCACAATTACCTATGTGCTGGAAGGAATGATTGCATCATCGATAAAATTCGAAGAAAAAACTGCCCAGCATGCCGCTATCGAAAATGTCTTCAGGCTGGAATGAACCTGGAAGCTCGAAAAACAAAGAAAAAAATAAAAGGAATTCACACTGCGGCTCCTCA
NR3C1_NM_001018074.1_bait_9	ATCGCACCAGCGTGTTTCAGCAGGCCACTACAGGAGTCTCACAAGAAACCTCTGAAAATCCTGGTAACAAAACAATAGTTCCTGCAACGTTACCACAACTCACCCCTACCCTGGTGTCACTGTTGGAGGTTATTGAACCTGAAGTGTTATATGCAGGATATGATAGCTCTGTTCCAGACTCAACTCACTGCGGCTCCTCA
NR3C1_NM_001018074.1_bait_10	ATCGCACCAGCGTGTACTTGGAGGATCATGACTACGCTCAACATGTTAGGAGGGCGGCAAGTGATTGCAGCAGTGAAATGGGCAAAGGCAATACCAGGTTTCAGGAACTTACACCTGGATGACCAAATGACCCTACTGCAGTACTCCTGGATGTTTCTTATGGCATTTGCTCTGGGGTGGAGATCCACTGCGGCTCCTCA
NR3C1_NM_001018074.1_bait_11	ATCGCACCAGCGTGTGATCATATAGACAATCAAGTGCAAACCTGCTGTGTTTTGCTCCTGATCTGATTATTAATGAGCAGAGAATGACTCTACCCTGCATGTACGACCAATGTAAACACATGCTGTATGTTTCCTCTGAGTTACACAGGCTTCAGGTATCTTATGAAGAGTATCTCTGTATGAAACACTGCGGCTCCTCA
NR3C1_NM_001018074.1_bait_12	ATCGCACCAGCGTGTAAAACCTTACTGCTTCTCTCTTCAGTTCCTAAGGACGGTCTGAAGAGCCAAGAGCTATTTGATGAAATTAGAATGACCTACATCAAAGAGCTAGGAAAAGCCATTGTCAAGAGGGAAGGAAACTCCAGCCAGAACTGGCAGCGGTTTTATCAACTGACAAAACTCTTGGACACTGCGGCTCCTCA
NR3C1_NM_001018074.1_bait_13	ATCGCACCAGCGTGTTGGATTCTATGCATGAAGTGGTTGAAAATCTCCTTAACTATTGCTTCCAAACATTTTTGGATAAGACCATGAGTATTGAATTCCCCGAGATGTTAGCTGAAATCATCACCAATCAGATACCAAAATATTCAAATGGAAATATCAAAAAACTTCTGTTTCATCAAAAGTGACACTGCGGCTCCTCA
NR3C1_NM_001018075.1_bait_0	ATCGCACCAGCGTGTATGGACTCCAAAGAATCATTAACTCCTGGTAGAGAAGAAAACCCCAGCAGTGTGCTTGCTCAGGAGAGGGGAGATGTGATGGACTTCTATAAAACCCTAAGAGGAGGAGCTACTGTGAAGGTTTCTGCGTCTTCACCCTCACTGGCTGTCGCTTCTCAATCAGACTCCAACACTGCGGCTCCTCA
NR3C1_NM_001018075.1_bait_1	ATCGCACCAGCGTGTCCAAGCAGCGAAGACTTTTGGTTGATTTTCCAAAAGGCTCAGTAAGCAATGCGCAGCAGCCAGATCTGTCCAAAGCAGTTTCACTCTCAATGGGACTGTATATGGGAGAGACAGAAACAAAAGTGATGGGAAATGACCTGGGATTCCCACAGCAGGGCCAAATCAGCCTTCACTGCGGCTCCTCA
NR3C1_NM_001018075.1_bait_2	ATCGCACCAGCGTGTCTTTCCTCGGGGGAAACAGACTTAAAGCTTTTGGAAGAAAGCATTGCAAACCTCAATAGGTCGACCAGTGTTCCAGAGAACCCCAAGAGTTCAGCATCCACTGCTGTGTCTGCTGCCCCCACAGAGAAGGAGTTTCCAAAAACTCACTCTGATGTATCTTCAGAACAGCACACTGCGGCTCCTCA
NR3C1_NM_001018075.1_bait_3	ATCGCACCAGCGTGTAGCAACATTTGAAGGGCCAGACTGGCACCAACGGTGGCAATGTGAAATTGTATACCACAGACCAAAGCACCTTTGACATTTTGCAGGATTTGGAGTTTTCTTCTGGGTCCCCAGGTAAAGAGACGAATGAGAGTCCTTGGAGATCAGACCTGTTGATAGATGAAAACTGTCACTGCGGCTCCTCA
NR3C1_NM_001018075.1_bait_4	ATCGCACCAGCGTGTTGTTTGCTTTCTCCTCTGGCGGGAGAAGACGATTCATTCCTTTTGGAAGGAAACTCGAATGAGGACTGCAAGCCTCTCATTTTACCGGACACTAAACCCAAAATTAAGGATAATGGAGATCTGGTTTTGTCAAGCCCCAGTAATGTAACACTGCCCCAAGTGAAAACAGACACTGCGGCTCCTCA
NR3C1_NM_001018075.1_bait_5	ATCGCACCAGCGTGTCAGAAAAAGAAGATTTCATCGAACTCTGCACCCCTGGGGTAATTAAGCAAGAGAAACTGGGCACAGTTTACTGTCAGGCAAGCTTTCCTGGAGCAAATATAATTGGTAATAAAATGTCTGCCATTTCTGTTCATGGTGTGAGTACCTCTGGAGGACAGATGTACCACTATCACTGCGGCTCCTCA
NR3C1_NM_001018075.1_bait_6	ATCGCACCAGCGTGTTATGACATGAATACAGCATCCCTTTCTCAACAGCAGGATCAGAAGCCTATTTTTAATGTCATTCCACCAATTCCCGTTGGTTCCGAAAATTGGAATAGGTGCCAAGGATCTGGAGATGACAACTTGACTTCTCTGGGGACTCTGAACTTCCCTGGTCGAACAGTTTTTTCCACTGCGGCTCCTCA
NR3C1_NM_001018075.1_bait_7	ATCGCACCAGCGTGTTTTCTAATGGCTATTCAAGCCCCAGCATGAGACCAGATGTAAGCTCTCCTCCATCCAGCTCCTCAACAGCAACAACAGGACCACCTCCCAAACTCTGCCTGGTGTGCTCTGATGAAGCTTCAGGATGTCATTATGGAGTCTTAACTTGTGGAAGCTGTAAAGTTTTCTTCCACTGCGGCTCCTCA
NR3C1_NM_001018075.1_bait_8	ATCGCACCAGCGTGTTTCAAAAGAGCAGTGGAAGGACAGCACAATTACCTATGTGCTGGAAGGAATGATTGCATCATCGATAAAATTCGAAGAAAAAACTGCCCAGCATGCCGCTATCGAAAATGTCTTCAGGCTGGAATGAACCTGGAAGCTCGAAAAACAAAGAAAAAAATAAAAGGAATTCACACTGCGGCTCCTCA
NR3C1_NM_001018075.1_bait_9	ATCGCACCAGCGTGTTTCAGCAGGCCACTACAGGAGTCTCACAAGAAACCTCTGAAAATCCTGGTAACAAAACAATAGTTCCTGCAACGTTACCACAACTCACCCCTACCCTGGTGTCACTGTTGGAGGTTATTGAACCTGAAGTGTTATATGCAGGATATGATAGCTCTGTTCCAGACTCAACTCACTGCGGCTCCTCA
NR3C1_NM_001018075.1_bait_10	ATCGCACCAGCGTGTACTTGGAGGATCATGACTACGCTCAACATGTTAGGAGGGCGGCAAGTGATTGCAGCAGTGAAATGGGCAAAGGCAATACCAGGTTTCAGGAACTTACACCTGGATGACCAAATGACCCTACTGCAGTACTCCTGGATGTTTCTTATGGCATTTGCTCTGGGGTGGAGATCCACTGCGGCTCCTCA
NR3C1_NM_001018075.1_bait_11	ATCGCACCAGCGTGTGATCATATAGACAATCAAGTGCAAACCTGCTGTGTTTTGCTCCTGATCTGATTATTAATGAGCAGAGAATGACTCTACCCTGCATGTACGACCAATGTAAACACATGCTGTATGTTTCCTCTGAGTTACACAGGCTTCAGGTATCTTATGAAGAGTATCTCTGTATGAAACACTGCGGCTCCTCA
NR3C1_NM_001018075.1_bait_12	ATCGCACCAGCGTGTAAAACCTTACTGCTTCTCTCTTCAGTTCCTAAGGACGGTCTGAAGAGCCAAGAGCTATTTGATGAAATTAGAATGACCTACATCAAAGAGCTAGGAAAAGCCATTGTCAAGAGGGAAGGAAACTCCAGCCAGAACTGGCAGCGGTTTTATCAACTGACAAAACTCTTGGACACTGCGGCTCCTCA
NR3C1_NM_001018075.1_bait_13	ATCGCACCAGCGTGTTGGATTCTATGCATGAAGTGGTTGAAAATCTCCTTAACTATTGCTTCCAAACATTTTTGGATAAGACCATGAGTATTGAATTCCCCGAGATGTTAGCTGAAATCATCACCAATCAGATACCAAAATATTCAAATGGAAATATCAAAAAACTTCTGTTTCATCAAAAGTGACACTGCGGCTCCTCA
NR3C1_NM_001018076.1_bait_0	ATCGCACCAGCGTGTATGGACTCCAAAGAATCATTAACTCCTGGTAGAGAAGAAAACCCCAGCAGTGTGCTTGCTCAGGAGAGGGGAGATGTGATGGACTTCTATAAAACCCTAAGAGGAGGAGCTACTGTGAAGGTTTCTGCGTCTTCACCCTCACTGGCTGTCGCTTCTCAATCAGACTCCAACACTGCGGCTCCTCA
NR3C1_NM_001018076.1_bait_1	ATCGCACCAGCGTGTCCAAGCAGCGAAGACTTTTGGTTGATTTTCCAAAAGGCTCAGTAAGCAATGCGCAGCAGCCAGATCTGTCCAAAGCAGTTTCACTCTCAATGGGACTGTATATGGGAGAGACAGAAACAAAAGTGATGGGAAATGACCTGGGATTCCCACAGCAGGGCCAAATCAGCCTTCACTGCGGCTCCTCA
NR3C1_NM_001018076.1_bait_2	ATCGCACCAGCGTGTCTTTCCTCGGGGGAAACAGACTTAAAGCTTTTGGAAGAAAGCATTGCAAACCTCAATAGGTCGACCAGTGTTCCAGAGAACCCCAAGAGTTCAGCATCCACTGCTGTGTCTGCTGCCCCCACAGAGAAGGAGTTTCCAAAAACTCACTCTGATGTATCTTCAGAACAGCACACTGCGGCTCCTCA
NR3C1_NM_001018076.1_bait_3	ATCGCACCAGCGTGTAGCAACATTTGAAGGGCCAGACTGGCACCAACGGTGGCAATGTGAAATTGTATACCACAGACCAAAGCACCTTTGACATTTTGCAGGATTTGGAGTTTTCTTCTGGGTCCCCAGGTAAAGAGACGAATGAGAGTCCTTGGAGATCAGACCTGTTGATAGATGAAAACTGTCACTGCGGCTCCTCA
NR3C1_NM_001018076.1_bait_4	ATCGCACCAGCGTGTTGTTTGCTTTCTCCTCTGGCGGGAGAAGACGATTCATTCCTTTTGGAAGGAAACTCGAATGAGGACTGCAAGCCTCTCATTTTACCGGACACTAAACCCAAAATTAAGGATAATGGAGATCTGGTTTTGTCAAGCCCCAGTAATGTAACACTGCCCCAAGTGAAAACAGACACTGCGGCTCCTCA
NR3C1_NM_001018076.1_bait_5	ATCGCACCAGCGTGTCAGAAAAAGAAGATTTCATCGAACTCTGCACCCCTGGGGTAATTAAGCAAGAGAAACTGGGCACAGTTTACTGTCAGGCAAGCTTTCCTGGAGCAAATATAATTGGTAATAAAATGTCTGCCATTTCTGTTCATGGTGTGAGTACCTCTGGAGGACAGATGTACCACTATCACTGCGGCTCCTCA
NR3C1_NM_001018076.1_bait_6	ATCGCACCAGCGTGTTATGACATGAATACAGCATCCCTTTCTCAACAGCAGGATCAGAAGCCTATTTTTAATGTCATTCCACCAATTCCCGTTGGTTCCGAAAATTGGAATAGGTGCCAAGGATCTGGAGATGACAACTTGACTTCTCTGGGGACTCTGAACTTCCCTGGTCGAACAGTTTTTTCCACTGCGGCTCCTCA
NR3C1_NM_001018076.1_bait_7	ATCGCACCAGCGTGTTTTCTAATGGCTATTCAAGCCCCAGCATGAGACCAGATGTAAGCTCTCCTCCATCCAGCTCCTCAACAGCAACAACAGGACCACCTCCCAAACTCTGCCTGGTGTGCTCTGATGAAGCTTCAGGATGTCATTATGGAGTCTTAACTTGTGGAAGCTGTAAAGTTTTCTTCCACTGCGGCTCCTCA
NR3C1_NM_001018076.1_bait_8	ATCGCACCAGCGTGTTTCAAAAGAGCAGTGGAAGGACAGCACAATTACCTATGTGCTGGAAGGAATGATTGCATCATCGATAAAATTCGAAGAAAAAACTGCCCAGCATGCCGCTATCGAAAATGTCTTCAGGCTGGAATGAACCTGGAAGCTCGAAAAACAAAGAAAAAAATAAAAGGAATTCACACTGCGGCTCCTCA
NR3C1_NM_001018076.1_bait_9	ATCGCACCAGCGTGTTTCAGCAGGCCACTACAGGAGTCTCACAAGAAACCTCTGAAAATCCTGGTAACAAAACAATAGTTCCTGCAACGTTACCACAACTCACCCCTACCCTGGTGTCACTGTTGGAGGTTATTGAACCTGAAGTGTTATATGCAGGATATGATAGCTCTGTTCCAGACTCAACTCACTGCGGCTCCTCA
NR3C1_NM_001018076.1_bait_10	ATCGCACCAGCGTGTACTTGGAGGATCATGACTACGCTCAACATGTTAGGAGGGCGGCAAGTGATTGCAGCAGTGAAATGGGCAAAGGCAATACCAGGTTTCAGGAACTTACACCTGGATGACCAAATGACCCTACTGCAGTACTCCTGGATGTTTCTTATGGCATTTGCTCTGGGGTGGAGATCCACTGCGGCTCCTCA
NR3C1_NM_001018076.1_bait_11	ATCGCACCAGCGTGTGATCATATAGACAATCAAGTGCAAACCTGCTGTGTTTTGCTCCTGATCTGATTATTAATGAGCAGAGAATGACTCTACCCTGCATGTACGACCAATGTAAACACATGCTGTATGTTTCCTCTGAGTTACACAGGCTTCAGGTATCTTATGAAGAGTATCTCTGTATGAAACACTGCGGCTCCTCA
NR3C1_NM_001018076.1_bait_12	ATCGCACCAGCGTGTAAAACCTTACTGCTTCTCTCTTCAGTTCCTAAGGACGGTCTGAAGAGCCAAGAGCTATTTGATGAAATTAGAATGACCTACATCAAAGAGCTAGGAAAAGCCATTGTCAAGAGGGAAGGAAACTCCAGCCAGAACTGGCAGCGGTTTTATCAACTGACAAAACTCTTGGACACTGCGGCTCCTCA
NR3C1_NM_001018076.1_bait_13	ATCGCACCAGCGTGTTGGATTCTATGCATGAAGTGGTTGAAAATCTCCTTAACTATTGCTTCCAAACATTTTTGGATAAGACCATGAGTATTGAATTCCCCGAGATGTTAGCTGAAATCATCACCAATCAGATACCAAAATATTCAAATGGAAATATCAAAAAACTTCTGTTTCATCAAAAGTGACACTGCGGCTCCTCA
NR3C1_NM_001018077.1_bait_0	ATCGCACCAGCGTGTATGGACTCCAAAGAATCATTAACTCCTGGTAGAGAAGAAAACCCCAGCAGTGTGCTTGCTCAGGAGAGGGGAGATGTGATGGACTTCTATAAAACCCTAAGAGGAGGAGCTACTGTGAAGGTTTCTGCGTCTTCACCCTCACTGGCTGTCGCTTCTCAATCAGACTCCAACACTGCGGCTCCTCA
NR3C1_NM_001018077.1_bait_1	ATCGCACCAGCGTGTCCAAGCAGCGAAGACTTTTGGTTGATTTTCCAAAAGGCTCAGTAAGCAATGCGCAGCAGCCAGATCTGTCCAAAGCAGTTTCACTCTCAATGGGACTGTATATGGGAGAGACAGAAACAAAAGTGATGGGAAATGACCTGGGATTCCCACAGCAGGGCCAAATCAGCCTTCACTGCGGCTCCTCA
NR3C1_NM_001018077.1_bait_2	ATCGCACCAGCGTGTCTTTCCTCGGGGGAAACAGACTTAAAGCTTTTGGAAGAAAGCATTGCAAACCTCAATAGGTCGACCAGTGTTCCAGAGAACCCCAAGAGTTCAGCATCCACTGCTGTGTCTGCTGCCCCCACAGAGAAGGAGTTTCCAAAAACTCACTCTGATGTATCTTCAGAACAGCACACTGCGGCTCCTCA
NR3C1_NM_001018077.1_bait_3	ATCGCACCAGCGTGTAGCAACATTTGAAGGGCCAGACTGGCACCAACGGTGGCAATGTGAAATTGTATACCACAGACCAAAGCACCTTTGACATTTTGCAGGATTTGGAGTTTTCTTCTGGGTCCCCAGGTAAAGAGACGAATGAGAGTCCTTGGAGATCAGACCTGTTGATAGATGAAAACTGTCACTGCGGCTCCTCA
NR3C1_NM_001018077.1_bait_4	ATCGCACCAGCGTGTTGTTTGCTTTCTCCTCTGGCGGGAGAAGACGATTCATTCCTTTTGGAAGGAAACTCGAATGAGGACTGCAAGCCTCTCATTTTACCGGACACTAAACCCAAAATTAAGGATAATGGAGATCTGGTTTTGTCAAGCCCCAGTAATGTAACACTGCCCCAAGTGAAAACAGACACTGCGGCTCCTCA
NR3C1_NM_001018077.1_bait_5	ATCGCACCAGCGTGTCAGAAAAAGAAGATTTCATCGAACTCTGCACCCCTGGGGTAATTAAGCAAGAGAAACTGGGCACAGTTTACTGTCAGGCAAGCTTTCCTGGAGCAAATATAATTGGTAATAAAATGTCTGCCATTTCTGTTCATGGTGTGAGTACCTCTGGAGGACAGATGTACCACTATCACTGCGGCTCCTCA
NR3C1_NM_001018077.1_bait_6	ATCGCACCAGCGTGTTATGACATGAATACAGCATCCCTTTCTCAACAGCAGGATCAGAAGCCTATTTTTAATGTCATTCCACCAATTCCCGTTGGTTCCGAAAATTGGAATAGGTGCCAAGGATCTGGAGATGACAACTTGACTTCTCTGGGGACTCTGAACTTCCCTGGTCGAACAGTTTTTTCCACTGCGGCTCCTCA
NR3C1_NM_001018077.1_bait_7	ATCGCACCAGCGTGTTTTCTAATGGCTATTCAAGCCCCAGCATGAGACCAGATGTAAGCTCTCCTCCATCCAGCTCCTCAACAGCAACAACAGGACCACCTCCCAAACTCTGCCTGGTGTGCTCTGATGAAGCTTCAGGATGTCATTATGGAGTCTTAACTTGTGGAAGCTGTAAAGTTTTCTTCCACTGCGGCTCCTCA
NR3C1_NM_001018077.1_bait_8	ATCGCACCAGCGTGTTTCAAAAGAGCAGTGGAAGGACAGCACAATTACCTATGTGCTGGAAGGAATGATTGCATCATCGATAAAATTCGAAGAAAAAACTGCCCAGCATGCCGCTATCGAAAATGTCTTCAGGCTGGAATGAACCTGGAAGCTCGAAAAACAAAGAAAAAAATAAAAGGAATTCACACTGCGGCTCCTCA
NR3C1_NM_001018077.1_bait_9	ATCGCACCAGCGTGTTTCAGCAGGCCACTACAGGAGTCTCACAAGAAACCTCTGAAAATCCTGGTAACAAAACAATAGTTCCTGCAACGTTACCACAACTCACCCCTACCCTGGTGTCACTGTTGGAGGTTATTGAACCTGAAGTGTTATATGCAGGATATGATAGCTCTGTTCCAGACTCAACTCACTGCGGCTCCTCA
NR3C1_NM_001018077.1_bait_10	ATCGCACCAGCGTGTACTTGGAGGATCATGACTACGCTCAACATGTTAGGAGGGCGGCAAGTGATTGCAGCAGTGAAATGGGCAAAGGCAATACCAGGTTTCAGGAACTTACACCTGGATGACCAAATGACCCTACTGCAGTACTCCTGGATGTTTCTTATGGCATTTGCTCTGGGGTGGAGATCCACTGCGGCTCCTCA
NR3C1_NM_001018077.1_bait_11	ATCGCACCAGCGTGTGATCATATAGACAATCAAGTGCAAACCTGCTGTGTTTTGCTCCTGATCTGATTATTAATGAGCAGAGAATGACTCTACCCTGCATGTACGACCAATGTAAACACATGCTGTATGTTTCCTCTGAGTTACACAGGCTTCAGGTATCTTATGAAGAGTATCTCTGTATGAAACACTGCGGCTCCTCA
NR3C1_NM_001018077.1_bait_12	ATCGCACCAGCGTGTAAAACCTTACTGCTTCTCTCTTCAGTTCCTAAGGACGGTCTGAAGAGCCAAGAGCTATTTGATGAAATTAGAATGACCTACATCAAAGAGCTAGGAAAAGCCATTGTCAAGAGGGAAGGAAACTCCAGCCAGAACTGGCAGCGGTTTTATCAACTGACAAAACTCTTGGACACTGCGGCTCCTCA
NR3C1_NM_001018077.1_bait_13	ATCGCACCAGCGTGTTGGATTCTATGCATGAAGTGGTTGAAAATCTCCTTAACTATTGCTTCCAAACATTTTTGGATAAGACCATGAGTATTGAATTCCCCGAGATGTTAGCTGAAATCATCACCAATCAGATACCAAAATATTCAAATGGAAATATCAAAAAACTTCTGTTTCATCAAAAGTGACACTGCGGCTCCTCA
FANCA_NM_001018112.1_bait_0	ATCGCACCAGCGTGTATGTCCGACTCGTGGGTCCCGAACTCCGCCTCGGGCCAGGACCCAGGGGGCCGCCGGAGGGCCTGGGCCGAGCTGCTGGCGGGAAGGGTCAAGAGGGAAAAATATAATCCTGAAAGGGCACAGAAATTAAAGGAATCAGCTGTGCGCCTCCTGCGAAGCCATCAGGACCTCACTGCGGCTCCTCA
FANCA_NM_001018112.1_bait_1	ATCGCACCAGCGTGTGCCTCCTGCGAAGCCATCAGGACCTGAATGCCCTTTTGCTTGAGGTAGAAGGTCCACTGTGTAAAAAATTGTCTCTCAGCAAAGTGATTGACTGTGACAGTTCTGAGGCCTATGCTAATCATTCTAGTTCATTTATAGGCTCTGCTTTGCAGGATCAAGCCTCAAGGCTGCACTGCGGCTCCTCA
FANCA_NM_001018112.1_bait_2	ATCGCACCAGCGTGTTTTGCAGGATCAAGCCTCAAGGCTGGGGGTTCCCGTGGGTATTCTCTCAGCCGGGATGGTTGCCTCTAGCGTGGGACAGATCTGCACGGCTCCAGCGGAGACCAGTCACCCTGTGCTGCTGACTGTGGAGCAGAGAAAGAAGCTGTCTTCCCTGTTAGAGTTTGCTCAGTCACTGCGGCTCCTCA
FANCA_NM_001018112.1_bait_3	ATCGCACCAGCGTGTGTCTTCCCTGTTAGAGTTTGCTCAGTATTTATTGGCACACAGTATGTTCTCCCGTCTTTCCTTCTGTCAAGAATTATGGAAAATACAGAGTTCTTTGTTGCTTGAAGCGGTGTGGCATCTTCACGTACAAGGCATTGTGAGCCTGCAAGAGCTGCTGGAAAGCCATCCCGCACTGCGGCTCCTCA
FANCA_NM_001018112.1_bait_4	ATCGCACCAGCGTGTCAAGAGCTGCTGGAAAGCCATCCCGACATGCATGCTGTGGGATCGTGGCTCTTCAGGAATCTGTGCTGCCTTTGTGAACAGATGGAAGCATCCTGCCAGCATGCTGACGTCGCCAGGGCCATGCTTTCTGATTTTGTTCAAATGTTTGTTTTGAGGGGATTTCAGAAAAACACTGCGGCTCCTCA
FANCA_NM_001018112.1_bait_5	ATCGCACCAGCGTGTTTGTTTTGAGGGGATTTCAGAAAAACTCAGATCTGAGAAGAACTGTGGAGCCTGAAAAAATGCCGCAGGTCACGGTTGATGTACTGCAGAGAATGCTGATTTTTGCACTTGACGCTTTGGCTGCTGGAGTACAGGAGGAGTCCTCCACTCACAAGATCGTGAGGTGCTGACACTGCGGCTCCTCA
FANCD2_NM_001018115.1_bait_0	ATCGCACCAGCGTGTATGGTTTCCAAAAGAAGACTGTCAAAATCTGAGGATAAAGAGAGCCTGACAGAAGATGCCTCCAAAACCAGGAAGCAACCACTTTCCAAAAAGACAAAGAAATCTCATATTGCTAATGAAGTTGAAGAAAATGACAGCATCTTTGTAAAGCTTCTTAAGATATCAGGAATCACTGCGGCTCCTCA
FANCD2_NM_001018115.1_bait_1	ATCGCACCAGCGTGTAATTATTCTTAAAACGGGAGAGAGTCAGAATCAACTAGCTGTGGATCAAATAGCTTTCCAAAAGAAGCTCTTTCAGACCCTGAGGAGACACCCTTCCTATCCCAAAATAATAGAAGAATTTGTTAGTGGCCTGGAGTCTTACATTGAGGATGAAGACAGTTTCAGGAACTCACTGCGGCTCCTCA
FANCD2_NM_001018115.1_bait_2	ATCGCACCAGCGTGTCTGCCTTTTGTCTTGTGAGCGTCTGCAGGATGAGGAAGCCAGTATGGGTGCATCTTATTCTAAGAGTCTCATCAAACTGCTTCTGGGGATTGACATACTGCAGCCTGCCATTATCAAAACCTTATTTGAGAAGTTGCCAGAATATTTTTTTGAAAACAAGAACAGTGATGCACTGCGGCTCCTCA
FANCD2_NM_001018115.1_bait_3	ATCGCACCAGCGTGTATGAAATCAACATACCTCGACTCATTGTCAGTCAACTAAAATGGCTTGACAGAGTTGTGGATGGCAAGGACCTCACCACCAAGATCATGCAGCTGATCAGTATTGCTCCAGAGAACCTGCAGCATGACATCATCACCAGCCTACCTGAGATCCTAGGGGATTCCCAGCACCACTGCGGCTCCTCA
FANCD2_NM_001018115.1_bait_4	ATCGCACCAGCGTGTACGCTGATGTGGGGAAAGAACTCAGTGACCTACTGATAGAGAATACTTCACTCACTGTCCCAATCCTGGATGTCCTTTCAAGCCTCCGACTTGACCCAAACTTCCTATTGAAGGTTCGCCAGTTGGTGATGGATAAGTTGTCGTCTATTAGATTGGAGGATTTACCTGTGCACTGCGGCTCCTCA
FANCD2_NM_001018115.1_bait_5	ATCGCACCAGCGTGTGTGATAATAAAGTTCATTCTTCATTCCGTAACAGCCATGGATACACTTGAGGTAATTTCTGAGCTTCGGGAGAAGTTGGATCTGCAGCATTGTGTTTTGCCATCACGGTTACAGGCTTCCCAAGTAAAGTTGAAAAGTAAAGGACGAGCAAGTTCCTCAGGAAATCAAGACACTGCGGCTCCTCA
FANCD2_NM_001018115.1_bait_6	ATCGCACCAGCGTGTGAAAGCAGCGGTCAGAGCTGTATTATTCTCCTCTTTGATGTAATAAAGTCAGCTATTAGATATGAGAAAACCATTTCAGAAGCCTGGATTAAGGCAATTGAAAACACTGCCTCAGTATCTGAACACAAGGTGTTTGACCTGGTGATGCTTTTCATCATCTATAGCACCAACACTGCGGCTCCTCA
FANCD2_NM_001018115.1_bait_7	ATCGCACCAGCGTGTCAATACTCAGACAAAGAAGTACATTGACAGGGTGCTAAGAAATAAGATTCGATCAGGCTGCATTCAAGAACAGCTGCTCCAGAGTACATTCTCTGTTCATTACTTAGTTCTTAAGGATATGTGTTCATCCATTCTGTCGCTGGCTCAGAGTTTGCTTCACTCTCTAGACCCACTGCGGCTCCTCA
FANCD2_NM_001018115.1_bait_8	ATCGCACCAGCGTGTCCAGAGTATAATTTCATTTGGCAGTCTCCTATACAAATATGCATTTAAGTTTTTTGACACGTACTGCCAGCAGGAAGTGGTTGGTGCCTTAGTGACCCATATCTGCAGTGGGAATGAAGCTGAAGTTGATACTGCCTTAGATGTCCTTCTAGAGTTGGTAGTGTTAAACCCACTGCGGCTCCTCA
FANCD2_NM_001018115.1_bait_9	ATCGCACCAGCGTGTACCCATCTGCTATGATGATGAATGCTGTCTTTGTAAAGGGCATTTTAGATTATCTGGATAACATATCCCCTCAGCAAATACGAAAACTCTTCTATGTTCTCAGCACACTGGCATTTAGCAAACAGAATGAAGCCAGCAGCCACATCCAGGATGACATGCACTTGGTGATACACTGCGGCTCCTCA
FANCD2_NM_001018115.1_bait_10	ATCGCACCAGCGTGTATAAGAAAGCAGCTCTCTAGCACCGTATTCAAGTACAAGCTCATTGGGATTATTGGTGCTGTGACCATGGCTGGCATCATGGCGGCAGACAGAAGTGAATCACCTAGTTTGACCCAAGAGAGAGCCAACCTGAGCGATGAGCAGTGCACACAGGTGACCTCCTTGTTGCACACTGCGGCTCCTCA
FANCD2_NM_001018115.1_bait_11	ATCGCACCAGCGTGTCAGTTGGTTCATTCCTGCAGTGAGCAGTCTCCTCAGGCCTCTGCACTTTACTATGATGAATTTGCCAACCTGATCCAACATGAAAAGCTGGATCCAAAAGCCCTGGAATGGGTTGGGCATACCATCTGTAATGATTTCCAGGATGCCTTCGTAGTGGACTCCTGTGTTGTCACTGCGGCTCCTCA
FANCD2_NM_001018115.1_bait_12	ATCGCACCAGCGTGTTGTTCCGGAAGGTGACTTTCCATTTCCTGTGAAAGCACTGTACGGACTGGAAGAATACGACACTCAGGATGGGATTGCCATAAACCTCCTGCCGCTGCTGTTTTCTCAGGACTTTGCAAAAGATGGGGGTCCGGTGACCTCACAGGAATCAGGCCAAAAATTGGTGTCTCCACTGCGGCTCCTCA
FANCD2_NM_001018115.1_bait_13	ATCGCACCAGCGTGTTCCGCTGTGCCTGGCTCCGTATTTCCGGTTACTGAGACTTTGTGTGGAGAGACAGCATAACGGAAACTTGGAGGAGATTGATGGTCTACTAGATTGTCCTATATTCCTAACTGACCTGGAGCCTGGAGAGAAGTTGGAGTCCATGTCTGCTAAAGAGCGTTCATTCATGTCACTGCGGCTCCTCA
FANCD2_NM_001018115.1_bait_14	ATCGCACCAGCGTGTTGTGTTCTCTCATATTTCTTACTCTCAACTGGTTCCGAGAGATTGTAAATGCCTTCTGCCAGGAAACATCACCTGAGATGAAGGGGAAGGTGCTCACTCGGTTAAAGCACATTGTAGAATTGCAAATAATCCTGGAAAAGTACTTGGCAGTCACCCCAGACTATGTCCCTCACTGCGGCTCCTCA
FANCD2_NM_001018115.1_bait_15	ATCGCACCAGCGTGTCTCCTCTTGGAAACTTTGATGTGGAAACTTTAGATATAACACCTCATACTGTTACTGCTATTTCAGCAAAAATCAGAAAGAAAGGAAAAATAGAAAGGAAACAAAAAACAGATGGCAGCAAGACATCCTCCTCTGACACACTTTCAGAAGAGAAAAATTCAGAATGTGACCACTGCGGCTCCTCA
FANCD2_NM_001018115.1_bait_16	ATCGCACCAGCGTGTGACCCTACGCCATCTCATAGAGGCCAGCTAAACAAGGAGTTCACAGGGAAGGAAGAAAAGACATCATTGTTACTACATAATTCCCATGCTTTTTTCCGAGAGCTGGACATTGAGGTCTTCTCTATTCTACATTGTGGACTTGTGACGAAGTTCATCTTAGATACTGAAATCACTGCGGCTCCTCA
FANCD2_NM_001018115.1_bait_17	ATCGCACCAGCGTGTAATGCACACTGAAGCTACAGAAGTTGTGCAACTTGGGCCCCCTGAGCTGCTTTTCTTGCTGGAAGATCTCTCCCAGAAGCTGGAGAGTATGCTGACACCTCCTATTGCCAGGAGAGTCCCCTTTCTCAAGAACAAAGGAAGCCGGAATATTGGATTCTCACATCTCCAACCACTGCGGCTCCTCA
FANCD2_NM_001018115.1_bait_18	ATCGCACCAGCGTGTACAGAGATCTGCCCAAGAAATTGTTCATTGTGTTTTTCAACTGCTGACCCCAATGTGTAACCACCTGGAGAACATTCACAACTATTTTCAGTGTTTAGCTGCTGAGAATCACGGTGTAGTTGATGGACCAGGAGTGAAAGTTCAGGAGTACCACATAATGTCTTCCTGCTCACTGCGGCTCCTCA
FANCD2_NM_001018115.1_bait_19	ATCGCACCAGCGTGTGCTATCAGAGGCTGCTGCAGATTTTTCATGGGCTTTTTGCTTGGAGTGGATTTTCTCAACCTGAAAATCAGAATTTACTGTATTCAGCCCTCCATGTCCTTAGTAGCCGACTGAAACAGGGAGAACACAGCCAGCCTTTGGAGGAACTACTCAGCCAGAGCGTCCATTACCACTGCGGCTCCTCA
FANCD2_NM_001018115.1_bait_20	ATCGCACCAGCGTGTACTTGCAGAATTTCCATCAAAGCATTCCCAGTTTCCAGTGTGCTCTTTATCTCATCAGACTTTTGATGGTTATTTTGGAGAAATCAACAGCTTCTGCTCAGAACAAAGAAAAAATTGCTTCCCTTGCCAGACAATTCCTCTGTCGGGTGTGGCCAAGTGGGGATAAAGAGCACTGCGGCTCCTCA
FANCD2_NM_001018115.1_bait_21	ATCGCACCAGCGTGTGAGAAGAGCAACATCTCTAATGACCAGCTCCATGCTCTGCTCTGTATCTACCTGGAGCACACAGAGAGCATTCTGAAGGCCATAGAGGAGATTGCTGGTGTTGGTGTCCCAGAACTGATCAACTCTCCTAAAGATGCATCTTCCTCCACATTCCCTACACTGACCAGGCACACTGCGGCTCCTCA
FANCD2_NM_001018115.1_bait_22	ATCGCACCAGCGTGTCATACTTTTGTTGTTTTCTTCCGTGTGATGATGGCTGAACTAGAGAAGACGGTGAAAAAAATTGAGCCTGGCACAGCAGCAGACTCGCAGCAGATTCATGAAGAGAAACTCCTCTACTGGAACATGGCTGTTCGAGACTTCAGTATCCTCATCAACTTGATAAAGGTATTCACTGCGGCTCCTCA
FANCD2_NM_001018115.1_bait_23	ATCGCACCAGCGTGTATTTGATAGTCATCCTGTTCTGCATGTATGTTTGAAGTATGGGCGTCTCTTTGTGGAAGCATTTCTGAAGCAATGTATGCCGCTCCTAGACTTCAGTTTTAGAAAACACCGGGAAGATGTTCTGAGCTTACTGGAAACCTTCCAGTTGGACACAAGGCTGCTTCATCACCCACTGCGGCTCCTCA
FANCD2_NM_001018115.1_bait_24	ATCGCACCAGCGTGTCCTGTGTGGGCATTCCAAGATTCACCAGGACACGAGACTCACCCAACATGTGCCTCTGCTCAAAAAGACCCTGGAACTTTTAGTTTGCAGAGTCAAAGCTATGCTCACTCTCAACAATTGTAGAGAGGCTTTCTGGCTGGGCAATCTAAAAAACCGGGACTTGCAGGGTGCACTGCGGCTCCTCA
FANCD2_NM_001018115.1_bait_25	ATCGCACCAGCGTGTGTGAAGAGATTAAGTCCCAAAATTCCCAGGAGAGCACAGCAGATGAGAGTGAGGATGACATGTCATCCCAGGCCTCCAAGAGCAAAGCCACTGAGGATGGTGAAGAAGACGAAGTAAGTGCTGGAGAAAAGGAGCAAGATAGTGATGAGAGTTATGATGACTCTGATTAGCACTGCGGCTCCTCA
NR3C1_NM_001020825.1_bait_0	ATCGCACCAGCGTGTATGGACTCCAAAGAATCATTAACTCCTGGTAGAGAAGAAAACCCCAGCAGTGTGCTTGCTCAGGAGAGGGGAGATGTGATGGACTTCTATAAAACCCTAAGAGGAGGAGCTACTGTGAAGGTTTCTGCGTCTTCACCCTCACTGGCTGTCGCTTCTCAATCAGACTCCAACACTGCGGCTCCTCA
NR3C1_NM_001020825.1_bait_1	ATCGCACCAGCGTGTATCAGACTCCAAGCAGCGAAGACTTTTGGTTGATTTTCCAAAAGGCTCAGTAAGCAATGCGCAGCAGCCAGATCTGTCCAAAGCAGTTTCACTCTCAATGGGACTGTATATGGGAGAGACAGAAACAAAAGTGATGGGAAATGACCTGGGATTCCCACAGCAGGGCCAAACACTGCGGCTCCTCA
NR3C1_NM_001020825.1_bait_2	ATCGCACCAGCGTGTGCAGGGCCAAATCAGCCTTTCCTCGGGGGAAACAGACTTAAAGCTTTTGGAAGAAAGCATTGCAAACCTCAATAGGTCGACCAGTGTTCCAGAGAACCCCAAGAGTTCAGCATCCACTGCTGTGTCTGCTGCCCCCACAGAGAAGGAGTTTCCAAAAACTCACTCTGATGCACTGCGGCTCCTCA
NR3C1_NM_001020825.1_bait_3	ATCGCACCAGCGTGTCTCACTCTGATGTATCTTCAGAACAGCAACATTTGAAGGGCCAGACTGGCACCAACGGTGGCAATGTGAAATTGTATACCACAGACCAAAGCACCTTTGACATTTTGCAGGATTTGGAGTTTTCTTCTGGGTCCCCAGGTAAAGAGACGAATGAGAGTCCTTGGAGATCACACTGCGGCTCCTCA
NR3C1_NM_001020825.1_bait_4	ATCGCACCAGCGTGTCTTGGAGATCAGACCTGTTGATAGATGAAAACTGTTTGCTTTCTCCTCTGGCGGGAGAAGACGATTCATTCCTTTTGGAAGGAAACTCGAATGAGGACTGCAAGCCTCTCATTTTACCGGACACTAAACCCAAAATTAAGGATAATGGAGATCTGGTTTTGTCAAGCCCCCACTGCGGCTCCTCA
NR3C1_NM_001020825.1_bait_5	ATCGCACCAGCGTGTTTGTCAAGCCCCAGTAATGTAACACTGCCCCAAGTGAAAACAGAAAAAGAAGATTTCATCGAACTCTGCACCCCTGGGGTAATTAAGCAAGAGAAACTGGGCACAGTTTACTGTCAGGCAAGCTTTCCTGGAGCAAATATAATTGGTAATAAAATGTCTGCCATTTCTGTCACTGCGGCTCCTCA
NR3C1_NM_001020825.1_bait_6	ATCGCACCAGCGTGTTGCCATTTCTGTTCATGGTGTGAGTACCTCTGGAGGACAGATGTACCACTATGACATGAATACAGCATCCCTTTCTCAACAGCAGGATCAGAAGCCTATTTTTAATGTCATTCCACCAATTCCCGTTGGTTCCGAAAATTGGAATAGGTGCCAAGGATCTGGAGATGACACACTGCGGCTCCTCA
NR3C1_NM_001020825.1_bait_7	ATCGCACCAGCGTGTTGGAGATGACAACTTGACTTCTCTGGGGACTCTGAACTTCCCTGGTCGAACAGTTTTTTCTAATGGCTATTCAAGCCCCAGCATGAGACCAGATGTAAGCTCTCCTCCATCCAGCTCCTCAACAGCAACAACAGGACCACCTCCCAAACTCTGCCTGGTGTGCTCTGATGCACTGCGGCTCCTCA
NR3C1_NM_001020825.1_bait_8	ATCGCACCAGCGTGTTGTGCTCTGATGAAGCTTCAGGATGTCATTATGGAGTCTTAACTTGTGGAAGCTGTAAAGTTTTCTTCAAAAGAGCAGTGGAAGGACAGCACAATTACCTATGTGCTGGAAGGAATGATTGCATCATCGATAAAATTCGAAGAAAAAACTGCCCAGCATGCCGCTATCGACACTGCGGCTCCTCA
NR3C1_NM_001020825.1_bait_9	ATCGCACCAGCGTGTTGCCGCTATCGAAAATGTCTTCAGGCTGGAATGAACCTGGAAGCTCGAAAAACAAAGAAAAAAATAAAAGGAATTCAGCAGGCCACTACAGGAGTCTCACAAGAAACCTCTGAAAATCCTGGTAACAAAACAATAGTTCCTGCAACGTTACCACAACTCACCCCTACCCTCACTGCGGCTCCTCA
NR3C1_NM_001020825.1_bait_10	ATCGCACCAGCGTGTACCCCTACCCTGGTGTCACTGTTGGAGGTTATTGAACCTGAAGTGTTATATGCAGGATATGATAGCTCTGTTCCAGACTCAACTTGGAGGATCATGACTACGCTCAACATGTTAGGAGGGCGGCAAGTGATTGCAGCAGTGAAATGGGCAAAGGCAATACCAGGTTTCAGCACTGCGGCTCCTCA
NR3C1_NM_001020825.1_bait_11	ATCGCACCAGCGTGTACCAGGTTTCAGGAACTTACACCTGGATGACCAAATGACCCTACTGCAGTACTCCTGGATGTTTCTTATGGCATTTGCTCTGGGGTGGAGATCATATAGACAATCAAGTGCAAACCTGCTGTGTTTTGCTCCTGATCTGATTATTAATGAGCAGAGAATGACTCTACCCTCACTGCGGCTCCTCA
NR3C1_NM_001020825.1_bait_12	ATCGCACCAGCGTGTGACTCTACCCTGCATGTACGACCAATGTAAACACATGCTGTATGTTTCCTCTGAGTTACACAGGCTTCAGGTATCTTATGAAGAGTATCTCTGTATGAAAACCTTACTGCTTCTCTCTTCAGTTCCTAAGGACGGTCTGAAGAGCCAAGAGCTATTTGATGAAATTAGAACACTGCGGCTCCTCA
NR3C1_NM_001020825.1_bait_13	ATCGCACCAGCGTGTATGAAATTAGAATGACCTACATCAAAGAGCTAGGAAAAGCCATTGTCAAGAGGGAAGGAAACTCCAGCCAGAACTGGCAGCGGTTTTATCAACTGACAAAACTCTTGGATTCTATGCATGAAAATGTTATGTGGTTAAAACCAGAAAGCACATCTCACACATTAATCTGACACTGCGGCTCCTCA
NR3C1_NM_001024094.1_bait_0	ATCGCACCAGCGTGTATGGACTCCAAAGAATCATTAACTCCTGGTAGAGAAGAAAACCCCAGCAGTGTGCTTGCTCAGGAGAGGGGAGATGTGATGGACTTCTATAAAACCCTAAGAGGAGGAGCTACTGTGAAGGTTTCTGCGTCTTCACCCTCACTGGCTGTCGCTTCTCAATCAGACTCCAACACTGCGGCTCCTCA
NR3C1_NM_001024094.1_bait_1	ATCGCACCAGCGTGTCAAGCAGCGAAGACTTTTGGTTGATTTTCCAAAAGGCTCAGTAAGCAATGCGCAGCAGCCAGATCTGTCCAAAGCAGTTTCACTCTCAATGGGACTGTATATGGGAGAGACAGAAACAAAAGTGATGGGAAATGACCTGGGATTCCCACAGCAGGGCCAAATCAGCCTTTCACTGCGGCTCCTCA
NR3C1_NM_001024094.1_bait_2	ATCGCACCAGCGTGTCTTTCCTCGGGGGAAACAGACTTAAAGCTTTTGGAAGAAAGCATTGCAAACCTCAATAGGTCGACCAGTGTTCCAGAGAACCCCAAGAGTTCAGCATCCACTGCTGTGTCTGCTGCCCCCACAGAGAAGGAGTTTCCAAAAACTCACTCTGATGTATCTTCAGAACAGCACACTGCGGCTCCTCA
NR3C1_NM_001024094.1_bait_3	ATCGCACCAGCGTGTGCAACATTTGAAGGGCCAGACTGGCACCAACGGTGGCAATGTGAAATTGTATACCACAGACCAAAGCACCTTTGACATTTTGCAGGATTTGGAGTTTTCTTCTGGGTCCCCAGGTAAAGAGACGAATGAGAGTCCTTGGAGATCAGACCTGTTGATAGATGAAAACTGTTCACTGCGGCTCCTCA
NR3C1_NM_001024094.1_bait_4	ATCGCACCAGCGTGTGTTTGCTTTCTCCTCTGGCGGGAGAAGACGATTCATTCCTTTTGGAAGGAAACTCGAATGAGGACTGCAAGCCTCTCATTTTACCGGACACTAAACCCAAAATTAAGGATAATGGAGATCTGGTTTTGTCAAGCCCCAGTAATGTAACACTGCCCCAAGTGAAAACAGAACACTGCGGCTCCTCA
NR3C1_NM_001024094.1_bait_5	ATCGCACCAGCGTGTAGAAAAAGAAGATTTCATCGAACTCTGCACCCCTGGGGTAATTAAGCAAGAGAAACTGGGCACAGTTTACTGTCAGGCAAGCTTTCCTGGAGCAAATATAATTGGTAATAAAATGTCTGCCATTTCTGTTCATGGTGTGAGTACCTCTGGAGGACAGATGTACCACTATGCACTGCGGCTCCTCA
NR3C1_NM_001024094.1_bait_6	ATCGCACCAGCGTGTATGACATGAATACAGCATCCCTTTCTCAACAGCAGGATCAGAAGCCTATTTTTAATGTCATTCCACCAATTCCCGTTGGTTCCGAAAATTGGAATAGGTGCCAAGGATCTGGAGATGACAACTTGACTTCTCTGGGGACTCTGAACTTCCCTGGTCGAACAGTTTTTTCTCACTGCGGCTCCTCA
NR3C1_NM_001024094.1_bait_7	ATCGCACCAGCGTGTTCTAATGGCTATTCAAGCCCCAGCATGAGACCAGATGTAAGCTCTCCTCCATCCAGCTCCTCAACAGCAACAACAGGACCACCTCCCAAACTCTGCCTGGTGTGCTCTGATGAAGCTTCAGGATGTCATTATGGAGTCTTAACTTGTGGAAGCTGTAAAGTTTTCTTCAACACTGCGGCTCCTCA
NR3C1_NM_001024094.1_bait_8	ATCGCACCAGCGTGTCAAAAGAGCAGTGGAAGGTAGACAGCACAATTACCTATGTGCTGGAAGGAATGATTGCATCATCGATAAAATTCGAAGAAAAAACTGCCCAGCATGCCGCTATCGAAAATGTCTTCAGGCTGGAATGAACCTGGAAGCTCGAAAAACAAAGAAAAAAATAAAAGGAATTCCACTGCGGCTCCTCA
NR3C1_NM_001024094.1_bait_9	ATCGCACCAGCGTGTATTCAGCAGGCCACTACAGGAGTCTCACAAGAAACCTCTGAAAATCCTGGTAACAAAACAATAGTTCCTGCAACGTTACCACAACTCACCCCTACCCTGGTGTCACTGTTGGAGGTTATTGAACCTGAAGTGTTATATGCAGGATATGATAGCTCTGTTCCAGACTCAACCACTGCGGCTCCTCA
NR3C1_NM_001024094.1_bait_10	ATCGCACCAGCGTGTAACTTGGAGGATCATGACTACGCTCAACATGTTAGGAGGGCGGCAAGTGATTGCAGCAGTGAAATGGGCAAAGGCAATACCAGGTTTCAGGAACTTACACCTGGATGACCAAATGACCCTACTGCAGTACTCCTGGATGTTTCTTATGGCATTTGCTCTGGGGTGGAGATCACTGCGGCTCCTCA
NR3C1_NM_001024094.1_bait_11	ATCGCACCAGCGTGTGATCATATAGACAATCAAGTGCAAACCTGCTGTGTTTTGCTCCTGATCTGATTATTAATGAGCAGAGAATGACTCTACCCTGCATGTACGACCAATGTAAACACATGCTGTATGTTTCCTCTGAGTTACACAGGCTTCAGGTATCTTATGAAGAGTATCTCTGTATGAAACACTGCGGCTCCTCA
NR3C1_NM_001024094.1_bait_12	ATCGCACCAGCGTGTGAAAACCTTACTGCTTCTCTCTTCAGTTCCTAAGGACGGTCTGAAGAGCCAAGAGCTATTTGATGAAATTAGAATGACCTACATCAAAGAGCTAGGAAAAGCCATTGTCAAGAGGGAAGGAAACTCCAGCCAGAACTGGCAGCGGTTTTATCAACTGACAAAACTCTTGGCACTGCGGCTCCTCA
NR3C1_NM_001024094.1_bait_13	ATCGCACCAGCGTGTTGGATTCTATGCATGAAGTGGTTGAAAATCTCCTTAACTATTGCTTCCAAACATTTTTGGATAAGACCATGAGTATTGAATTCCCCGAGATGTTAGCTGAAATCATCACCAATCAGATACCAAAATATTCAAATGGAAATATCAAAAAACTTCTGTTTCATCAAAAGTGACACTGCGGCTCCTCA
GPHN_NM_001024218.1_bait_0	ATCGCACCAGCGTGTATGGCGACCGAGGGAATGATCCTTACTAACCACGACCATCAAATCCGTGTCGGAGTCCTTACAGTGAGTGATAGTTGCTTCAGGAATCTTGCAGAAGACCGCAGTGGGATAAATCTCAAAGATCTCGTACAAGATCCTTCTTTGTTGGGTGGGACTATATCAGCATACAACACTGCGGCTCCTCA
GPHN_NM_001024218.1_bait_1	ATCGCACCAGCGTGTTATCAGCATACAAGATAGTACCAGATGAAATAGAAGAAATCAAGGAAACCCTGATAGATTGGTGTGATGAAAAGGAACTTAATTTGATATTAACAACTGGAGGAACAGGATTTGCACCACGAGATGTCACTCCAGAGGCCACAAAAGAAGTAATAGAACGGGAAGCACCACACTGCGGCTCCTCA
GPHN_NM_001024218.1_bait_2	ATCGCACCAGCGTGTACGGGAAGCACCAGGGATGGCCCTGGCAATGCTGATGGGATCACTTAATGTTACACCTCTGGGCATGCTCTCTAGGCCTGTATGTGGAATCAGAGGGAAAACGCTCATAATTAACCTGCCAGGTAGCAAGAAAGGATCTCAGGAATGCTTTCAATTCATACTGCCAGCTCCACTGCGGCTCCTCA
GPHN_NM_001024218.1_bait_3	ATCGCACCAGCGTGTATACTGCCAGCTCTACCTCATGCCATTGACCTTTTACGTGATGCCATTGTAAAAGTAAAGGAGGTGCATGATGAACTTGAAGATTTGCCTTCCCCACCTCCCCCTCTTTCCCCTCCTCCTACTACCAGCCCCCATAAACAGACAGAAGACAAAGGAGTTCAATGTGAGGACACTGCGGCTCCTCA
GPHN_NM_001024218.1_bait_4	ATCGCACCAGCGTGTTTCAATGTGAGGAAGAGGAAGAAGAGAAGAAAGACAGTGGTGTTGCTTCAACAGAAGATAGTTCCTCATCACATATAACTGCAGCAGCCATTGCTGCCAAGATTCCAGACTCCATCATTTCTCGTGGTGTTCAGGTGCTCCCACGAGACACAGCCTCCCTCAGCACTACTCACTGCGGCTCCTCA
GPHN_NM_001024218.1_bait_5	ATCGCACCAGCGTGTCCTCAGCACTACTCCTTCAGAATCGCCTCGTGCTCAGGCTACATCTCGCCTCTCTACAGCTTCCTGCCCAACACCAAAAGTCCAGTCCAGGTGCAGCAGCAAGGAGAACATTCTCAGAGCCAGTCACAGTGCTGTCGATATCACCAAGGTGGCTAGAAGACATCGCATGTCACTGCGGCTCCTCA
GPHN_NM_001024218.1_bait_6	ATCGCACCAGCGTGTAGACATCGCATGTCTCCTTTTCCTCTGACATCTATGGACAAAGCCTTTATCACAGTCCTGGAGATGACTCCGGTGCTTGGGACAGAAATCATCAATTACCGAGATGGAATGGGGCGAGTCCTTGCTCAAGATGTATATGCAAAAGACAATTTACCCCCCTTCCCAGCATCCACTGCGGCTCCTCA
GPHN_NM_001024218.1_bait_7	ATCGCACCAGCGTGTCCTTCCCAGCATCAGTAAAAGATGGCTATGCTGTCCGAGCTGCTGATGGCCCAGGAGATCGTTTCATCATTGGGGAATCCCAAGCTGGTGAACAGCCAACTCAGACAGTAATGCCAGGACAAGTCATGCGGGTTACAACAGGTGCTCCAATACCCTGCGGTGCTGATGCACACTGCGGCTCCTCA
GPHN_NM_001024218.1_bait_8	ATCGCACCAGCGTGTCGGTGCTGATGCAGTAGTACAAGTGGAAGATACCGAACTTATCAGGGAATCAGATGATGGCACTGAAGAACTTGAAGTGCGAATTCTGGTGCAAGCTCGGCCAGGCCAAGATATCAGACCCATCGGCCATGACATTAAAAGAGGGGAATGTGTTTTGGCCAAAGGAACCCCACTGCGGCTCCTCA
GPHN_NM_001024218.1_bait_9	ATCGCACCAGCGTGTGCCAAAGGAACCCACATGGGCCCCTCAGAGATTGGTCTTCTGGCAACTGTAGGTGTCACAGAGGTTGAAGTTAATAAGTTTCCAGTGGTTGCAGTCATGTCAACAGGGAATGAGCTGCTAAATCCTGAAGATGACCTCTTACCAGGGAAGATTCGAGACAGCAATCGTTCCACTGCGGCTCCTCA
GPHN_NM_001024218.1_bait_10	ATCGCACCAGCGTGTACAGCAATCGTTCAACTCTTCTAGCAACAATTCAGGAACATGGTTACCCCACGATCAACTTGGGTATTGTAGGAGACAACCCAGATGACTTACTCAATGCCTTGAATGAGGGTATCAGTCGTGCTGATGTCATCATCACATCAGGGGGTGTATCCATGGGGGAAAAGGACCACTGCGGCTCCTCA
GPHN_NM_001024218.1_bait_11	ATCGCACCAGCGTGTGGGGGAAAAGGACTATCTCAAGCAGGTGCTGGACATTGATCTTCATGCTCAGATCCATTTTGGCAGGGTTTTTATGAAACCAGGCTTGCCAACAACATTTGCAACTTTGGATATTGATGGTGTAAGAAAAATAATCTTTGCACTACCTGGGAATCCTGTATCGGCTGTGGCACTGCGGCTCCTCA
GPHN_NM_001024218.1_bait_12	ATCGCACCAGCGTGTGTATCGGCTGTGGTCACCTGCAATCTCTTTGTTGTGCCTGCACTGAGGAAAATGCAGGGCATCTTGGATCCTCGGCCAACCATCATCAAAGCAAGGTTATCATGTGATGTAAAACTTGATCCTCGTCCAGAATACCATCGGTGTATACTAACTTGGCATCACCAAGAACCCACTGCGGCTCCTCA
GPHN_NM_001024218.1_bait_13	ATCGCACCAGCGTGTATCACCAAGAACCACTACCTTGGGCACAGAGTACAGGTAATCAAATGAGCAGCCGTCTGATGAGCATGCGCAGTGCCAATGGATTGTTGATGCTACCTCCAAAGACAGAACAGTACGTGGAGCTCCACAAAGGCGAGGTGGTGGATGTCATGGTCATTGGACGGCTATGACACTGCGGCTCCTCA
BCL7A_NM_001024808.1_bait_0	ATCGCACCAGCGTGTATGTCGGGCAGGTCGGTTCGAGCCGAGACGAGGAGCCGGGCCAAAGATGATATCAAGAGGGTCATGGCGGCGATCGAGAAAGTGCGCAAATGGGAGAAGAAATGGGTGACCGTTGGTGACACATCCCTACGAATCTACAAATGGGTCCCTGTGACGGAGCCCAAGGTTGACACTGCGGCTCCTCA
BCL7A_NM_001024808.1_bait_1	ATCGCACCAGCGTGTCGGAGCCCAAGGTTGATGACAAAAACAAGAATAAGAAAAAAGGCAAGGACGAGAAGTGTGGCTCAGAGGTGACCACTCCGGAGAACAGTTCCTCCCCAGGGATGATGGACATGCATGACGATAACAGCAACCAGAGCTCCATCGCAGATGCCTCCCCCATCAAACAGGAGCACTGCGGCTCCTCA
BCL7A_NM_001024808.1_bait_2	ATCGCACCAGCGTGTCCCATCAAACAGGAGAACAGCAGCAACTCCAGCCCCGCTCCAGAGCCCAACTCGGCTGTGCCCAGCGACGGCACCGAGGCCAAGGTGGATGAGGCCCAGGCTGATGGGAAGGAGCACCCAGGAGCTGAAGATGCTTCTGATGAGCAGAATTCACAGTCCTCGATGGAACACACTGCGGCTCCTCA
BCL7A_NM_001024808.1_bait_3	ATCGCACCAGCGTGTAGTCCTCGATGGAACATTCGATGAACAGCTCAGAGAAAGTAGATCGGCAGCCGTCTGGAGACTCGGGTCTGGCCGCAGAGACGTCTGCAATCTCTCAGGATCTGGAAGGAGTGCCACCCTCTAAAAAGATGAAACTGGAGGCCTCTCAACAAAACTCCGAAGAGATGTAGCACTGCGGCTCCTCA
RARA_NM_001024809.2_bait_0	ATCGCACCAGCGTGTATGTACGAGAGTGTAGAAGTGGGGGGTCCCACCCCTAATCCCTTCCTAGTGGTGGATTTTTATAACCAGAACCGGGCCTGTTTGCTCCCAGAGAAGGGGCTCCCCGCCCCGGGTCCGTACTCCACCCCGCTCCGGACTCCGCTTTGGAATGGCTCAAACCACTCCATTGACACTGCGGCTCCTCA
RARA_NM_001024809.2_bait_1	ATCGCACCAGCGTGTGCTCAAACCACTCCATTGAGACCCAGAGCAGCAGTTCTGAAGAGATAGTGCCCAGCCCTCCCTCGCCACCCCCTCTACCCCGCATCTACAAGCCTTGCTTTGTCTGTCAGGACAAGTCCTCAGGCTACCACTATGGGGTCAGCGCCTGTGAGGGCTGCAAGGGCTTCTTCCACTGCGGCTCCTCA
RARA_NM_001024809.2_bait_2	ATCGCACCAGCGTGTAGGGCTGCAAGGGCTTCTTCCGCCGCAGCATCCAGAAGAACATGGTGTACACGTGTCACCGGGACAAGAACTGCATCATCAACAAGGTGACCCGGAACCGCTGCCAGTACTGCCGACTGCAGAAGTGCTTTGAAGTGGGCATGTCCAAGGAGTCTGTGAGAAACGACCGACACTGCGGCTCCTCA
RARA_NM_001024809.2_bait_3	ATCGCACCAGCGTGTGTCTGTGAGAAACGACCGAAACAAGAAGAAGAAGGAGGTGCCCAAGCCCGAGTGCTCTGAGAGCTACACGCTGACGCCGGAGGTGGGGGAGCTCATTGAGAAGGTGCGCAAAGCGCACCAGGAAACCTTCCCTGCCCTCTGCCAGCTGGGCAAATACACTACGAACAACACACTGCGGCTCCTCA
RARA_NM_001024809.2_bait_4	ATCGCACCAGCGTGTCAAATACACTACGAACAACAGCTCAGAACAACGTGTCTCTCTGGACATTGACCTCTGGGACAAGTTCAGTGAACTCTCCACCAAGTGCATCATTAAGACTGTGGAGTTCGCCAAGCAGCTGCCCGGCTTCACCACCCTCACCATCGCCGACCAGATCACCCTCCTCAAGGCACTGCGGCTCCTCA
RARA_NM_001024809.2_bait_5	ATCGCACCAGCGTGTCAGATCACCCTCCTCAAGGCTGCCTGCCTGGACATCCTGATCCTGCGGATCTGCACGCGGTACACGCCCGAGCAGGACACCATGACCTTCTCGGACGGGCTGACCCTGAACCGGACCCAGATGCACAACGCTGGCTTCGGCCCCCTCACCGACCTGGTCTTTGCCTTCGCCACTGCGGCTCCTCA
RARA_NM_001024809.2_bait_6	ATCGCACCAGCGTGTGACCTGGTCTTTGCCTTCGCCAACCAGCTGCTGCCCCTGGAGATGGATGATGCGGAGACGGGGCTGCTCAGCGCCATCTGCCTCATCTGCGGAGACCGCCAGGACCTGGAGCAGCCGGACCGGGTGGACATGCTGCAGGAGCCGCTGCTGGAGGCGCTAAAGGTCTACGTCACTGCGGCTCCTCA
RARA_NM_001024809.2_bait_7	ATCGCACCAGCGTGTAGGCGCTAAAGGTCTACGTGCGGAAGCGGAGGCCCAGCCGCCCCCACATGTTCCCCAAGATGCTAATGAAGATTACTGACCTGCGAAGCATCAGCGCCAAGGGGGCTGAGCGGGTGATCACGCTGAAGATGGAGATCCCGGGCTCCATGCCGCCTCTCATCCAGGAAATGCACTGCGGCTCCTCA
RARA_NM_001024809.2_bait_8	ATCGCACCAGCGTGTCGCCTCTCATCCAGGAAATGTTGGAGAACTCAGAGGGCCTGGACACTCTGAGCGGACAGCCGGGGGGTGGGGGGCGGGACGGGGGTGGCCTGGCCCCCCCGCCAGGCAGCTGTAGCCCCAGCCTCAGCCCCAGCTCCAACAGAAGCAGCCCGGCCACCCACTCCCCGTGACACTGCGGCTCCTCA
AFF3_NM_001025108.1_bait_0	ATCGCACCAGCGTGTATGGACAGCTTCGACTTAGCCCTGCTCCAGGAATGGGACCTCGAGTCACTGTGGGGTGAAGACATCTTAAACCAGAGGAATGACTCTCTAGTTGTGGAATTTCAGTCATCAGCCAGCAGATGCAGGAGTGTCTATGAACCAGATAGAAATGCATTACGGAGGAAAGAACGCACTGCGGCTCCTCA
AFF3_NM_001025108.1_bait_1	ATCGCACCAGCGTGTAAGAACGAGAAAGAAGAAATCAAGAAACTCAACAGGATGATGGCACGTTTAATTCTAGTTACTCTCTCTTCAGTGAGCCCTACAAGACTAACAAGGGGGATGAACTCTCCAACCGGATCCAGAACACTTTAGGCAATTATGATGAAATGAAAGACTTTTTAACTGATAGACACTGCGGCTCCTCA
AFF3_NM_001025108.1_bait_2	ATCGCACCAGCGTGTTGATAGATCCAATCAGAGTCATCTCGTTGGAGTTCCCAAACCTGGGGTTCCTCAGACTCCTGTGAACAAGATCGATGAACATTTTGTTGCAGATTCAAGAGCCCAGAACCAGCCCTCGTCTATCTGTAGCACTACAACTTCCACACCAGCAGCTGTCCCCGTGCAGCAGACACTGCGGCTCCTCA
AFF3_NM_001025108.1_bait_3	ATCGCACCAGCGTGTCAGCAGAGTAAGAGAGGCACTATGGGCTGGCAGAAGGCTGGGCACCCACCCTCTGACGGCCAACAGAGAGCAACACAACAGGGCTCTCTCAGGACCTTGCTTGGAGATGGTGTTGGCAGACAGCAGCCTCGGGCCAAACAAGTGTGCAATGTGGAGGTGGGCCTTCAGACCACTGCGGCTCCTCA
AFF3_NM_001025108.1_bait_4	ATCGCACCAGCGTGTTTCAGACCCAGGAGAGGCCACCTGCCATGGCGGCCAAGCACAGCAGCAGCGGACACTGTGTTCAGAACTTTCCTCCATCCCTAGCTTCAAAACCCAGCCTGGTCCAGCAGAAACCGACCGCGTATGTGAGGCCAATGGACGGCCAAGATCAGGCCCCTGATGAGTCTCCTCACTGCGGCTCCTCA
AFF3_NM_001025108.1_bait_5	ATCGCACCAGCGTGTGTCTCCTAAGCTGAAGTCGTCTTCGGAAACCAGCGTGCACTGCACATCATACAGGGGAGTCCCTGCCAGCAAGCCGGAGCCTGCCAGAGCCAAGGCCAAGCTCTCCAAGTTCAGCATCCCCAAGCAGGGGGAGGAGAGTAGATCTGGAGAAACCAACAGCTGTGTTGAAGCACTGCGGCTCCTCA
AFF3_NM_001025108.1_bait_6	ATCGCACCAGCGTGTGTTGAAGAAATAATCCGGGAGATGACCTGGCTTCCACCACTTTCTGCTATTCAAGCACCTGGCAAAGTGGAACCAACCAAATTTCCATTTCCAAATAAGGACTCTCAGCTTGTATCCTCTGGACACAATAATCCAAAGAAAGGTGATGCAGAGCCAGAGAGTCCAGACAACACTGCGGCTCCTCA
AFF3_NM_001025108.1_bait_7	ATCGCACCAGCGTGTCAGACAATGGCACATCGAATACATCAATGCTGGAAGATGACCTTAAGCTAAGCAGTGATGAAGAGGAGAATGAACAGCAGGCAGCTCAGAGAACGGCTCTCCGCGCTCTCTCTGACAGCGCCGTGGTCCAGCAGCCCAACTGCAGAACCTCGGTGCCTTCCAGCAAGGGCCACTGCGGCTCCTCA
AFF3_NM_001025108.1_bait_8	ATCGCACCAGCGTGTCAAGGGCAGCAGCAGCAGCAGCAGCAGCGGCAGCAGCAGCTCCTCCAGCGACTCAGAGAGCAGCTCCGGATCTGACTCGGAGACCGAGAGCAGCTCCAGCGAGAGTGAGGGCAGCAAGCCCCCCCACTTCTCCAGCCCCGAGGCTGAACCGGCATCCTCTAACAAGTGGCCACTGCGGCTCCTCA
AFF3_NM_001025108.1_bait_9	ATCGCACCAGCGTGTAAGTGGCAGCTGGATAAATGGCTAAACAAAGTTAATCCCCACAAGCCTCCTATTCTGATCCAAAATGAAAGCCACGGGTCAGAGAGCAATCAGTACTACAACCCGGTGAAAGAGGACGTCCAGGACTGTGGGAAAGTCCCCGACGTTTGCCAGCCCAGCCTGAGAGAGAACACTGCGGCTCCTCA
AFF3_NM_001025108.1_bait_10	ATCGCACCAGCGTGTGAGAGAAGGAGATCAAGAGCACTTGCAAGGAGGAGCAAAGGCCAAGGACAGCCAACAAGGCCCCTGGGAGTAAAGGCGTGAAGCAGAAGTCCCCGCCCGCGGCCGTGGCCGTGGCGGTGAGCGCAGCCGCCCCGCCACCCGCAGTGCCCTGTGCGCCCGCGGAGAACGCGCACTGCGGCTCCTCA
AFF3_NM_001025108.1_bait_11	ATCGCACCAGCGTGTGAACGCGCCCGCGCCTGCCCGGAGGTCCGCGGGCAAGAAGCCCACCAGGCGCACCGAGAGGACCTCAGCCGGGGACGGCGCCAACTGCCACCGGCCCGAGGAGCCCGCGGCCGCGGACGCGCTGGGGACGAGCGTGGTGGTCCCCCCGGAGCCCACCAAAACCAGGCCCTCACTGCGGCTCCTCA
AFF3_NM_001025108.1_bait_12	ATCGCACCAGCGTGTAGGCCCTGTGGCAACAACAGAGCGAGCCACCGCAAGGAGCTGCGCTCCTCCGTGACCTGCGAGAAGCGCCGCACGCGGGGGCTAAGCAGGATCGTCCCCAAATCCAAGGAGTTCATTGAGACAGAGTCGTCATCTTCATCCTCCTCCTCGGACTCCGACCTGGAGTCCGACACTGCGGCTCCTCA
AFF3_NM_001025108.1_bait_13	ATCGCACCAGCGTGTAGTCCGAGCAGGAGGAGTACCCTCTGTCCAAAGCACAGACCGTGGCTGCCTCTGCCTCCTCCGGGAATGATCAGAGGCTGAAGGAGGCCGCTGCCAACGGGGGCAGTGGTCCTAGGGCCCCTGTAGGCTCCATCAACGCCAGGACCACCAGTGACATCGCCAAGGAGCTGCACTGCGGCTCCTCA
AFF3_NM_001025108.1_bait_14	ATCGCACCAGCGTGTGGAGCTGGAGGAGCAGTTCTACACACTGGTCCCCTTTGGCCGGAACGAACTTCTCTCCCCTCTAAAGGACAGTGATGAGATCAGGTCTCTCTGGGTCAAAATCGACCTGACCCTCCTGTCCAGGATCCCAGAACACCTGCCCCAGGAGCCAGGGGTATTGAGCGCCCCTGCACTGCGGCTCCTCA
AFF3_NM_001025108.1_bait_15	ATCGCACCAGCGTGTGCCCCTGCCACCAAGGACTCTGAGAGCGCACCGCCCAGCCACACCTCGGACACACCTGCAGAAAAGGCTTTGCCAAAATCCAAGAGGAAACGCAAGTGTGACAACGAAGACGACTACAGGGAGATCAAGAAGTCCCAGGGAGAGAAAGACAGCTCTTCAAGACTGGCCACCACTGCGGCTCCTCA
AFF3_NM_001025108.1_bait_16	ATCGCACCAGCGTGTTGGCCACCTCCACCAGTAATACTTTGTCTGCAAACCACTGCAACATGAACATCAACAGTGTGGCAATACCAATAAATAAAAATGAAAAAATGCTTCGGTCGCCCATCTCACCCCTCTCTGATGCATCTAAACACAAATACACCAGCGAGGACTTAACTTCTTCCAGCCGACACTGCGGCTCCTCA
AFF3_NM_001025108.1_bait_17	ATCGCACCAGCGTGTCAGCCGACCTAATGGCAACAGTTTGTTTACTTCAGCCTCTTCCAGCAAAAAGCCTAAGGCCGACAGCCAGCTGCAGCCTCACGGCGGAGACCTCACGAAAGCAGCTCACAACAATTCTGAAAACATTCCCCTCCACAAGTCACGGCCGCAGACGAAGCCGTGGTCTCCAGCACTGCGGCTCCTCA
AFF3_NM_001025108.1_bait_18	ATCGCACCAGCGTGTTCTCCAGGCTCCAACGGCCACAGGGACTGCAAGAGGCAGAAACTTGTCTTCGATGATATGCCTCGCAGTGCCGATTATTTTATGCAAGAAGCTAAACGAATGAAGCATAAAGCAGATGCAATGGTGGAAAAGTTTGGAAAGGCTTTGAACTATGCTGAAGCAGCATTGTCCACTGCGGCTCCTCA
AFF3_NM_001025108.1_bait_19	ATCGCACCAGCGTGTCATTGTCGTTTATCGAGTGTGGAAATGCAATGGAACAAGGCCCCATGGAATCCAAATCTCCTTATACGATGTATTCAGAAACAGTAGAGCTCATCAGGTATGCTATGAGACTAAAAACCCACTCAGGCCCCAATGCCACACCAGAAGACAAACAACTGGCTGCATTATGTCACTGCGGCTCCTCA
AFF3_NM_001025108.1_bait_20	ATCGCACCAGCGTGTATTATGTTACCGATGCCTGGCCCTCCTGTACTGGCGGATGTTTCGACTCAAAAGGGACCACGCTGTAAAGTATTCAAAAGCACTAATCGACTATTTCAAGAACTCATCTAAAGCCGCCCAAGCCCCATCTCCGTGGGGGGCCAGTGGAAAGAGCACTGGAACCCCATCCCCACTGCGGCTCCTCA
AFF3_NM_001025108.1_bait_21	ATCGCACCAGCGTGTCCATCCCCCATGTCTCCCAACCCCTCTCCCGCCAGCTCCGTGGGGTCTCAGGGCAGCCTCTCCAACGCCAGCGCCCTGTCCCCGTCGACCATCGTCAGCATCCCACAGCGCATCCACCAGATGGCGGCCAACCACGTCAGCATCACCAACAGCATCCTGCACAGCTACGACACTGCGGCTCCTCA
AFF3_NM_001025108.1_bait_22	ATCGCACCAGCGTGTGCTACGACTACTGGGAGATGGCCGACAACCTGGCCAAGGAAAACCGAGAATTCTTCAACGACCTGGATCTGCTCATGGGGCCGGTCACCCTGCACAGCAGCATGGAGCACCTGGTCCAGTACTCCCAACAGGGCCTGCACTGGCTGCGGAACAGCGCCCACCTGTCATAGCACTGCGGCTCCTCA
CHN1_NM_001025201.1_bait_0	ATCGCACCAGCGTGTATGGCCCTGACCCTGTTTGATACAGATGAATATAGACCTCCTGTTTGGAAATCTTACTTATATCAGCTACAACAGGAAGCCCCTCATCCTCGAAGAATTACCTGTACTTGCGAGGTGGAAAACAGACCAAAGTATTATGGAAGAGAGTTTCATGGCATGATCTCCAGAGACACTGCGGCTCCTCA
CHN1_NM_001025201.1_bait_1	ATCGCACCAGCGTGTATGGCATGATCTCCAGAGAAGCAGCCGACCAGCTCTTGATTGTGGCTGAGGGGAGCTACCTCATCCGGGAGAGCCAGCGGCAGCCAGGGACCTACACTTTGGCTTTAAGATTTGGAAGTCAAACCAGAAACTTCAGGCTCTACTACGATGGCAAGCACTTTGTTGGGGAGCACTGCGGCTCCTCA
CHN1_NM_001025201.1_bait_2	ATCGCACCAGCGTGTAAGCACTTTGTTGGGGAGAAACGCTTTGAGTCCATCCACGATCTGGTGACTGATGGCTTGATTACTCTCTATATTGAAACCAAGGCAGCAGAATACATTGCCAAGATGACGATAAACCCAATTTATGAGCACGTAGGATACACAACCTTAAACAGAGAGCCAGCATACAACACTGCGGCTCCTCA
CHN1_NM_001025201.1_bait_3	ATCGCACCAGCGTGTACAGAGAGCCAGCATACAAAAAACATATGCCAGTCCTGAAAGAGACACATGATGAGAGAGATTCTACAGGCCAGGATGGGGTGTCAGAGAAAAGGTTGACATCACTTGTTAGAAGAGCAACTCTGAAAGAAAACGAGCAAATTCCAAAATATGAAAAGATTCACAATTTCCACTGCGGCTCCTCA
CHN1_NM_001025201.1_bait_4	ATCGCACCAGCGTGTTGAAAAGATTCACAATTTCAAGGTGCATACATTCAGAGGGCCACACTGGTGTGAATACTGTGCCAACTTTATGTGGGGTCTCATTGCTCAGGGAGTGAAATGTGCAGATTGTGGTTTGAATGTTCATAAGCAGTGTTCCAAGATGGTCCCAAATGACTGTAAGCCAGACTCACTGCGGCTCCTCA
CHN1_NM_001025201.1_bait_5	ATCGCACCAGCGTGTAATGACTGTAAGCCAGACTTGAAGCATGTCAAAAAGGTGTACAGCTGTGACCTTACGACGCTCGTGAAAGCACATACCACTAAGCGGCCAATGGTGGTAGACATGTGCATCAGGGAGATTGAGTCTAGAGGTCTTAATTCTGAAGGACTATACCGAGTATCAGGATTTAGCACTGCGGCTCCTCA
CHN1_NM_001025201.1_bait_6	ATCGCACCAGCGTGTCCGAGTATCAGGATTTAGTGACCTAATTGAAGATGTCAAGATGGCTTTCGACAGAGATGGTGAGAAGGCAGATATTTCTGTGAACATGTATGAAGATATCAACATTATCACTGGTGCACTTAAACTGTACTTCAGGGATTTGCCAATTCCACTCATTACATATGATGCCTCACTGCGGCTCCTCA
CHN1_NM_001025201.1_bait_7	ATCGCACCAGCGTGTCTCATTACATATGATGCCTACCCTAAGTTTATAGAATCTGCCAAAATTATGGATCCGGATGAGCAATTGGAAACCCTTCATGAAGCACTGAAACTACTGCCACCTGCTCACTGCGAAACCCTCCGGTACCTCATGGCACATCTAAAGAGAGTGACCCTCCACGAAAAGGACACTGCGGCTCCTCA
CHN1_NM_001025201.1_bait_8	ATCGCACCAGCGTGTTGACCCTCCACGAAAAGGAGAATCTTATGAATGCAGAGAACCTTGGAATCGTCTTTGGACCCACCCTTATGAGATCTCCAGAACTAGACGCCATGGCTGCATTGAATGATATACGGTATCAGAGACTGGTGGTGGAGCTGCTTATCAAAAACGAAGACATTTTATTTTAACACTGCGGCTCCTCA
VRK3_NM_001025778.1_bait_0	ATCGCACCAGCGTGTATGATCTCCTTCTGTCCAGACTGTGGCAAAAGTATCCAAGCGGCATTCAAATTCTGCCCCTACTGTGGAAATTCTTTGCCTGTAGAGGAGCATGTAGGGTCCCAGACCTTTGTCAATCCACATGTGTCATCCTTCCAAGGCTCCGGGAGCAGACCCCCAACCCCCAAAAGCACTGCGGCTCCTCA
VRK3_NM_001025778.1_bait_1	ATCGCACCAGCGTGTAACCCCCAAAAGCAGCCCTCAGAAGACCAGGAAGAGCCCTCAGGTGACCAGGGGTAGCCCTCAGAAGACCAGCTGTAGCCCTCAGAAGACCAGGCAGAGCCCTCAGACGCTGAAGCGGAGCCGAGTGACCACCTCACTTGAAGCTTTGCCCACAGGGACAGTGCTGACAGCACTGCGGCTCCTCA
VRK3_NM_001025778.1_bait_2	ATCGCACCAGCGTGTCAGTGCTGACAGACAAGAGTGGGCGACAGTGGAAGCTGAAGTCCTTCCAGACCAGGGACAACCAGGGCATTCTCTATGAAGCTGCACCCACCTCCACCCTCACCTGTGACTCAGGACCACAGAAGCAAAAGTTCTCACTCAAACTGGATGCCAAGGATGGGCGCTTGTTCCACTGCGGCTCCTCA
VRK3_NM_001025778.1_bait_3	ATCGCACCAGCGTGTGGGCGCTTGTTCAATGAGCAGAACTTCTTCCAGCGGGCCGCCAAGCCTCTGCAAGTCAACAAGTGGAAGAAGCTGTACTCGACCCCACTGCTGGCCATCCCTACCTGCATGGGTTTCGGTGTTCACCAGGACAAATACAGGTTCTTGGTGTTACCCAGCCTGGGGAGGAGCACTGCGGCTCCTCA
VRK3_NM_001025778.1_bait_4	ATCGCACCAGCGTGTGCCTGGGGAGGAGCCTTCAGTCGGCCCTGGATGTCAGCCCAAAGCATGTGCTGTCAGAGAGGTCTGTGCTGCAGGTGGCCTGCCGGCTGCTGGATGCCCTGGAGTTCCTCCATGAGAATGAGTATGTTCATGGAAATGTGACAGCTGAAAATATCTTTGTGGATCCAGAGCACTGCGGCTCCTCA
VRK3_NM_001025778.1_bait_5	ATCGCACCAGCGTGTGTGGATCCAGAGGACCAGAGTCAGGTGACTTTGGCAGGCTATGGCTTCGCCTTCCGCTATTGCCCAAGTGGCAAACACGTGGCCTACGTGGAAGGCAGCAGGAGCCCTCACGAGGGGGACCTTGAGTTCATTAGCATGGACCTGCACAAGGGATGCGGGCCCTCCCGCCGCACTGCGGCTCCTCA
VRK3_NM_001025778.1_bait_6	ATCGCACCAGCGTGTGCCCTCCCGCCGCAGCGACCTCCAGAGCCTGGGCTACTGCATGCTGAAGTGGCTCTACGGGTTTCTGCCATGGACAAATTGCCTTCCCAACACTGAGGACATCATGAAGCAAAAACAGAAGTTTGTTGATAAGCCGGGGCCCTTCGTGGGACCCTGCGGTCACTGGATCACACTGCGGCTCCTCA
VRK3_NM_001025778.1_bait_7	ATCGCACCAGCGTGTGTCACTGGATCAGGCCCTCAGAGACCCTGCAGAAGTACCTGAAGGTGGTGATGGCCCTCACGTATGAGGAGAAGCCGCCCTACGCCATGCTGAGGAACAACCTAGAAGCTTTGCTGCAGGATCTGCGTGTGTCTCCATATGACCCCATTGGCCTCCCGATGGTGCCCTAGCACTGCGGCTCCTCA
HNF4A_NM_001030003.1_bait_0	ATCGCACCAGCGTGTATGGTCAGCGTGAACGCGCCCCTCGGGGCTCCAGTGGAGAGTTCTTACGACACGTCCCCATCAGAAGGCACCAACCTCAACGCGCCCAACAGCCTGGGTGTCAGCGCCCTGTGTGCCATCTGCGGGGACCGGGCCACGGGCAAACACTACGGTGCCTCGAGCTGTGACGGCACTGCGGCTCCTCA
HNF4A_NM_001030003.1_bait_1	ATCGCACCAGCGTGTACGGCTGCAAGGGCTTCTTCCGGAGGAGCGTGCGGAAGAACCACATGTACTCCTGCAGATTTAGCCGGCAGTGCGTGGTGGACAAAGACAAGAGGAACCAGTGCCGCTACTGCAGGCTCAAGAAATGCTTCCGGGCTGGCATGAAGAAGGAAGCCGTCCAGAATGAGCGGCACTGCGGCTCCTCA
HNF4A_NM_001030003.1_bait_2	ATCGCACCAGCGTGTAGCGGGACCGGATCAGCACTCGAAGGTCAAGCTATGAGGACAGCAGCCTGCCCTCCATCAATGCGCTCCTGCAGGCGGAGGTCCTGTCCCGACAGATCACCTCCCCCGTCTCCGGGATCAACGGCGACATTCGGGCGAAGAAGATTGCCAGCATCGCAGATGTGTGTGAGCACTGCGGCTCCTCA
HNF4A_NM_001030003.1_bait_3	ATCGCACCAGCGTGTTGAGTCCATGAAGGAGCAGCTGCTGGTTCTCGTTGAGTGGGCCAAGTACATCCCAGCTTTCTGCGAGCTCCCCCTGGACGACCAGGTGGCCCTGCTCAGAGCCCATGCTGGCGAGCACCTGCTGCTCGGAGCCACCAAGAGATCCATGGTGTTCAAGGACGTGCTGCTCCCACTGCGGCTCCTCA
HNF4A_NM_001030003.1_bait_4	ATCGCACCAGCGTGTGCTCCTAGGCAATGACTACATTGTCCCTCGGCACTGCCCGGAGCTGGCGGAGATGAGCCGGGTGTCCATACGCATCCTTGACGAGCTGGTGCTGCCCTTCCAGGAGCTGCAGATCGATGACAATGAGTATGCCTACCTCAAAGCCATCATCTTCTTTGACCCAGATGCCACACTGCGGCTCCTCA
HNF4A_NM_001030003.1_bait_5	ATCGCACCAGCGTGTGCCAAGGGGCTGAGCGATCCAGGGAAGATCAAGCGGCTGCGTTCCCAGGTGCAGGTGAGCTTGGAGGACTACATCAACGACCGCCAGTATGACTCGCGTGGCCGCTTTGGAGAGCTGCTGCTGCTGCTGCCCACCTTGCAGAGCATCACCTGGCAGATGATCGAGCAGATCACTGCGGCTCCTCA
HNF4A_NM_001030003.1_bait_6	ATCGCACCAGCGTGTCAGATCCAGTTCATCAAGCTCTTCGGCATGGCCAAGATTGACAACCTGTTGCAGGAGATGCTGCTGGGAGGGTCCCCCAGCGATGCACCCCATGCCCACCACCCCCTGCACCCTCACCTGATGCAGGAACATATGGGAACCAACGTCATCGTTGCCAACACAATGCCCACCACTGCGGCTCCTCA
HNF4A_NM_001030003.1_bait_7	ATCGCACCAGCGTGTCCACTCACCTCAGCAACGGACAGATGTCCACCCCTGAGACCCCACAGCCCTCACCGCCAGGTGGCTCAGGGTCTGAGCCCTATAAGCTCCTGCCGGGAGCCGTCGCCACAATCGTCAAGCCCCTCTCTGCCATCCCCCAGCCGACCATCACCAAGCAGGAAGTTATCTAGCACTGCGGCTCCTCA
HNF4A_NM_001030004.1_bait_0	ATCGCACCAGCGTGTATGGTCAGCGTGAACGCGCCCCTCGGGGCTCCAGTGGAGAGTTCTTACGACACGTCCCCATCAGAAGGCACCAACCTCAACGCGCCCAACAGCCTGGGTGTCAGCGCCCTGTGTGCCATCTGCGGGGACCGGGCCACGGGCAAACACTACGGTGCCTCGAGCTGTGACGGCACTGCGGCTCCTCA
HNF4A_NM_001030004.1_bait_1	ATCGCACCAGCGTGTGCTGCAAGGGCTTCTTCCGGAGGAGCGTGCGGAAGAACCACATGTACTCCTGCAGATTTAGCCGGCAGTGCGTGGTGGACAAAGACAAGAGGAACCAGTGCCGCTACTGCAGGCTCAAGAAATGCTTCCGGGCTGGCATGAAGAAGGAAGCCGTCCAGAATGAGCGGGACCACTGCGGCTCCTCA
HNF4A_NM_001030004.1_bait_2	ATCGCACCAGCGTGTCGGATCAGCACTCGAAGGTCAAGCTATGAGGACAGCAGCCTGCCCTCCATCAATGCGCTCCTGCAGGCGGAGGTCCTGTCCCGACAGATCACCTCCCCCGTCTCCGGGATCAACGGCGACATTCGGGCGAAGAAGATTGCCAGCATCGCAGATGTGTGTGAGTCCATGAACACTGCGGCTCCTCA
HNF4A_NM_001030004.1_bait_3	ATCGCACCAGCGTGTAGGAGCAGCTGCTGGTTCTCGTTGAGTGGGCCAAGTACATCCCAGCTTTCTGCGAGCTCCCCCTGGACGACCAGGTGGCCCTGCTCAGAGCCCATGCTGGCGAGCACCTGCTGCTCGGAGCCACCAAGAGATCCATGGTGTTCAAGGACGTGCTGCTCCTAGGCAATGACCACTGCGGCTCCTCA
HNF4A_NM_001030004.1_bait_4	ATCGCACCAGCGTGTCTACATTGTCCCTCGGCACTGCCCGGAGCTGGCGGAGATGAGCCGGGTGTCCATACGCATCCTTGACGAGCTGGTGCTGCCCTTCCAGGAGCTGCAGATCGATGACAATGAGTATGCCTACCTCAAAGCCATCATCTTCTTTGACCCAGATGCCAAGGGGCTGAGCGATCCACTGCGGCTCCTCA
HNF4A_NM_001030004.1_bait_5	ATCGCACCAGCGTGTCAGGGAAGATCAAGCGGCTGCGTTCCCAGGTGCAGGTGAGCTTGGAGGACTACATCAACGACCGCCAGTATGACTCGCGTGGCCGCTTTGGAGAGCTGCTGCTGCTGCTGCCCACCTTGCAGAGCATCACCTGGCAGATGATCGAGCAGATCCAGTTCATCAAGCTCTTCCACTGCGGCTCCTCA
HNF4A_NM_001030004.1_bait_6	ATCGCACCAGCGTGTCGGCATGGCCAAGATTGACAACCTGTTGCAGGAGATGCTGCTGGGAGGTCCGTGCCAAGCCCAGGAGGGGCGGGGTTGGAGTGGGGACTCCCCAGGAGACAGGCCTCACACAGTGAGCTCACCCCTCAGCTCCTTGGCTTCCCCACTGTGCCGCTTTGGGCAAGTTGCTTCACTGCGGCTCCTCA
MAF_NM_001031804.1_bait_0	ATCGCACCAGCGTGTATGGCATCAGAACTGGCAATGAGCAACTCCGACCTGCCCACCAGTCCCCTGGCCATGGAATATGTTAATGACTTCGATCTGATGAAGTTTGAAGTGAAAAAGGAACCGGTGGAGACCGACCGCATCATCAGCCAGTGCGGCCGTCTCATCGCCGGGGGCTCGCTGTCCTCCACTGCGGCTCCTCA
MAF_NM_001031804.1_bait_1	ATCGCACCAGCGTGTTCGCTGTCCTCCACCCCCATGAGCACGCCGTGCAGCTCGGTGCCCCCTTCCCCCAGCTTCTCGGCGCCCAGCCCGGGCTCGGGCAGCGAGCAGAAGGCGCACCTGGAAGACTACTACTGGATGACCGGCTACCCGCAGCAGCTGAACCCCGAGGCGCTGGGCTTCAGCCCCACTGCGGCTCCTCA
MAF_NM_001031804.1_bait_2	ATCGCACCAGCGTGTGGGCTTCAGCCCCGAGGACGCGGTCGAGGCGCTCATCAGCAACAGCCACCAGCTCCAGGGCGGCTTCGATGGCTACGCGCGCGGGGCGCAGCAGCTGGCCGCGGCGGCCGGGGCCGGTGCCGGCGCCTCCTTGGGCGGCAGCGGCGAGGAGATGGGCCCCGCCGCCGCCGCACTGCGGCTCCTCA
MAF_NM_001031804.1_bait_3	ATCGCACCAGCGTGTCGCCGCCGCCGTGGTGTCCGCCGTGATCGCCGCGGCCGCCGCGCAGAGCGGCGCGGGCCCGCACTACCACCACCACCACCACCACGCCGCCGGCCACCACCACCACCCGACGGCCGGCGCGCCCGGCGCCGCGGGCAGCGCGGCCGCCTCGGCCGGTGGCGCTGGGGGCGCACTGCGGCTCCTCA
MAF_NM_001031804.1_bait_4	ATCGCACCAGCGTGTCGCTGGGGGCGCGGGCGGCGGTGGCCCGGCCAGCGCTGGGGGCGGCGGCGGCGGCGGCGGCGGCGGAGGCGGCGGGGGCGCGGCGGGGGCGGGGGGCGCCCTGCACCCGCACCACGCCGCCGGCGGCCTGCACTTCGACGACCGCTTCTCCGACGAGCAGCTGGTGACCACACTGCGGCTCCTCA
MAF_NM_001031804.1_bait_5	ATCGCACCAGCGTGTAGCTGGTGACCATGTCTGTGCGCGAGCTGAACCGGCAGCTGCGCGGGGTCAGCAAGGAGGAGGTGATCCGGCTGAAGCAGAAGAGGCGGACCCTGAAAAACCGCGGCTATGCCCAGTCCTGCCGCTTCAAGAGGGTGCAGCAGAGACACGTCCTGGAGTCGGAGAAGAACCACTGCGGCTCCTCA
MAF_NM_001031804.1_bait_6	ATCGCACCAGCGTGTCGGAGAAGAACCAGCTGCTGCAGCAAGTCGACCACCTCAAGCAGGAGATCTCCAGGCTGGTGCGCGAGAGGGACGCGTACAAGGAGAAATACGAGAAGTTGGTGAGCAGCGGCTTCCGAGAAAACGGCTCGAGCAGCGACAACCCGTCCTCTCCCGAGTTTTTCATGTGACACTGCGGCTCCTCA
MYCL1_NM_001033081.1_bait_0	ATCGCACCAGCGTGTATGGACTACGACTCGTACCAGCACTATTTCTACGACTATGACTGCGGGGAGGATTTCTACCGCTCCACGGCGCCCAGCGAGGACATCTGGAAGAAATTCGAGCTGGTGCCATCGCCCCCCACGTCGCCGCCCTGGGGCTTGGGTCCCGGCGCAGGGGACCCGGCCCCCGGCACTGCGGCTCCTCA
MYCL1_NM_001033081.1_bait_1	ATCGCACCAGCGTGTGGGACCCGGCCCCCGGGATTGGTCCCCCGGAGCCGTGGCCCGGAGGGTGCACCGGAGACGAAGCGGAATCCCGGGGCCACTCGAAAGGCTGGGGCAGGAACTACGCCTCCATCATACGCCGTGACTGCATGTGGAGCGGCTTCTCGGCCCGGGAACGGCTGGAGAGAGCTCACTGCGGCTCCTCA
MYCL1_NM_001033081.1_bait_2	ATCGCACCAGCGTGTACGGCTGGAGAGAGCTGTGAGCGACCGGCTCGCTCCTGGCGCGCCCCGGGGGAACCCGCCCAAGGCGTCCGCCGCCCCGGACTGCACTCCCAGCCTCGAAGCCGGCAACCCGGCGCCCGCCGCCCCCTGTCCGCTGGGCGAACCCAAGACCCAGGCCTGCTCCGGGTCCGCACTGCGGCTCCTCA
MYCL1_NM_001033081.1_bait_3	ATCGCACCAGCGTGTCCTGCTCCGGGTCCGAGAGCCCAAGCGACTCGGAGAATGAAGAAATTGATGTTGTGACAGTAGAGAAGAGGCAGTCTCTGGGTATTCGGAAGCCGGTCACCATCACGGTGCGAGCAGACCCCCTGGATCCCTGCATGAAGCATTTCCACATCTCCATCCATCAGCAACAGCACTGCGGCTCCTCA
MYCL1_NM_001033081.1_bait_4	ATCGCACCAGCGTGTCATCCATCAGCAACAGCACAACTATGCTGCCCGTTTTCCTCCAGAAAGCTGCTCCCAAGAAGAGGCTTCAGAGAGGGGTCCCCAAGAAGAGGTTCTGGAGAGAGATGCTGCAGGGGAAAAGGAAGATGAGGAGGATGAAGAGATTGTGAGTCCCCCACCTGTAGAAAGTGCACTGCGGCTCCTCA
MYCL1_NM_001033081.1_bait_5	ATCGCACCAGCGTGTCCACCTGTAGAAAGTGAGGCTGCCCAGTCCTGCCACCCCAAACCTGTCAGTTCTGATACTGAGGATGTGACCAAGAGGAAGAATCACAACTTCCTGGAGCGCAAGAGGCGGAATGACCTGCGTTCGCGATTCTTGGCGCTGAGGGACCAGGTGCCCACCCTGGCCAGCTGCACTGCGGCTCCTCA
MYCL1_NM_001033081.1_bait_6	ATCGCACCAGCGTGTCCACCCTGGCCAGCTGCTCCAAGGCCCCCAAAGTAGTGATCCTAAGCAAGGCCTTGGAATACTTGCAAGCCCTGGTGGGGGCTGAGAAGAGGATGGCTACAGAGAAAAGACAGCTCCGATGCCGGCAGCAGCAGTTGCAGAAAAGAATTGCATACCTCACTGGCTACTAACACTGCGGCTCCTCA
MYCL1_NM_001033082.1_bait_0	ATCGCACCAGCGTGTATGGACTACGACTCGTACCAGCACTATTTCTACGACTATGACTGCGGGGAGGATTTCTACCGCTCCACGGCGCCCAGCGAGGACATCTGGAAGAAATTCGAGCTGGTGCCATCGCCCCCCACGTCGCCGCCCTGGGGCTTGGGTCCCGGCGCAGGGGACCCGGCCCCCGGCACTGCGGCTCCTCA
MYCL1_NM_001033082.1_bait_1	ATCGCACCAGCGTGTGGGACCCGGCCCCCGGGATTGGTCCCCCGGAGCCGTGGCCCGGAGGGTGCACCGGAGACGAAGCGGAATCCCGGGGCCACTCGAAAGGCTGGGGCAGGAACTACGCCTCCATCATACGCCGTGACTGCATGTGGAGCGGCTTCTCGGCCCGGGAACGGCTGGAGAGAGCTCACTGCGGCTCCTCA
MYCL1_NM_001033082.1_bait_2	ATCGCACCAGCGTGTACGGCTGGAGAGAGCTGTGAGCGACCGGCTCGCTCCTGGCGCGCCCCGGGGGAACCCGCCCAAGGCGTCCGCCGCCCCGGACTGCACTCCCAGCCTCGAAGCCGGCAACCCGGCGCCCGCCGCCCCCTGTCCGCTGGGCGAACCCAAGACCCAGGCCTGCTCCGGGTCCGCACTGCGGCTCCTCA
MYCL1_NM_001033082.1_bait_3	ATCGCACCAGCGTGTCCTGCTCCGGGTCCGAGAGCCCAAGCGACTCGGAGAATGAAGAAATTGATGTTGTGACAGTAGAGAAGAGGCAGTCTCTGGGTATTCGGAAGCCGGTCACCATCACGGTGCGAGCAGACCCCCTGGATCCCTGCATGAAGCATTTCCACATCTCCATCCATCAGCAACAGCACTGCGGCTCCTCA
MYCL1_NM_001033082.1_bait_4	ATCGCACCAGCGTGTCATCCATCAGCAACAGCACAACTATGCTGCCCGTTTTCCTCCAGAAAGCTGCTCCCAAGAAGAGGCTTCAGAGAGGGGTCCCCAAGAAGAGGTTCTGGAGAGAGATGCTGCAGGGGAAAAGGAAGATGAGGAGGATGAAGAGATTGTGAGTCCCCCACCTGTAGAAAGTGCACTGCGGCTCCTCA
MYCL1_NM_001033082.1_bait_5	ATCGCACCAGCGTGTCCACCTGTAGAAAGTGAGGCTGCCCAGTCCTGCCACCCCAAACCTGTCAGTTCTGATACTGAGGATGTGACCAAGAGGAAGAATCACAACTTCCTGGAGCGCAAGAGGCGGAATGACCTGCGTTCGCGATTCTTGGCGCTGAGGGACCAGGTGCCCACCCTGGCCAGCTGCACTGCGGCTCCTCA
MYCL1_NM_001033082.1_bait_6	ATCGCACCAGCGTGTCCACCCTGGCCAGCTGCTCCAAGGCCCCCAAAGTAGTGATCCTAAGCAAGGCCTTGGAATACTTGCAAGCCCTGGTGGGGGCTGAGAAGAGGATGGCTACAGAGAAAAGACAGCTCCGATGCCGGCAGCAGCAGTTGCAGAAAAGAATTGCATACCTCACTGGCTACTAACACTGCGGCTCCTCA
SPECC1_NM_001033553.1_bait_0	ATCGCACCAGCGTGTATGCGGAGTGCAGCCAAGCCCTGGAACCCAGCCATCAGAGCAGGGGGCCACGGCCCAGACCGGGTGCGGCCTCTGCCTGCAGCCTCTTCCGGCATGAAGAGTTCTAAGTCTTCAACTTCCTTGGCTTTTGAGTCCCGACTCAGCAGGCTCAAGAGGGCCAGCAGTGAGGACACTGCGGCTCCTCA
SPECC1_NM_001033553.1_bait_1	ATCGCACCAGCGTGTACACGCTCAACAAGCCAGGAAGTACCGCTGCATCGGGGGTGGTTCGCCTGAAGAAGACCGCCACTGCCGGAGCCATCTCGGAGCTCACGGAGAGCCGCCTGAGGAGCGGCACAGGGGCCTTTACAACAACTAAACGGACAGGCATTCCAGCCCCACGGGAATTTTCAGTACACTGCGGCTCCTCA
SPECC1_NM_001033553.1_bait_2	ATCGCACCAGCGTGTTAACTGTCTCAAGAGAGAGGTCTGTGCCACGTGGTCCCTCCAACCCCAGGAAATCAGTGTCCAGTCCAACTTCTTCCAACACTCCCACTCCTACGAAACACCTGAGGACCCCTTCCACAAAGCCCAAGCAAGAGAATGAAGGTGGAGAAAAGGCTGCGCTTGAGTCCCAACACTGCGGCTCCTCA
SPECC1_NM_001033553.1_bait_3	ATCGCACCAGCGTGTAGTTCGGGAACTTTTGGCAGAAGCCAAAGCAAAAGATAGTGAAATTAACAGGCTTCGAAGTGAACTAAAGAAATACAAAGAGAAAAGGACTCTGAACGCTGAGGGGACTGATGCTTTGGGCCCAAATGTCGATGGAACATCAGTCTCCCCAGGTGACACGGAACCTATGACACTGCGGCTCCTCA
SPECC1_NM_001033553.1_bait_4	ATCGCACCAGCGTGTATAAGAGCTCTTGAGGAGAAGAACAAGAACTTTCAGAAAGAGCTTTCCGATCTAGAGGAAGAAAACCGGGTCCTGAAGGAGAAACTGATCTATCTTGAGCACTCCCCAAATTCAGAAGGGGCAGCAAGTCACACTGGCGACAGCAGCTGCCCAACATCCATAACTCAAGACACTGCGGCTCCTCA
SPECC1_NM_001033553.1_bait_5	ATCGCACCAGCGTGTAGTCAAGCTTCGGAAGCCCAACTGGAAATCAGATGTCCAGTGACATTGATGAGTATAAAAAAAACATACATGGAAATGCATTACGGACATCAGGCTCCTCAAGTAGCGATGTTACCAAAGCTTCTTTGTCGCCAGATGCTTCCGACTTTGAGCACATTACAGCAGAGACACACTGCGGCTCCTCA
SPECC1_NM_001033553.1_bait_6	ATCGCACCAGCGTGTCACCCTCAAGGCCCCTGTCCTCCACCAGTAACCCCTTTAAGAGTTCAAAGTGTTCTACTGCTGGGAGTTCCCCAAACAGCGTAAGTGAATTGTCCCTGGCTTCCCTCACAGAGAAGATACAAAAGATGGAAGAAAACCACCATAGCACTGCAGAAGAACTACAGGCTACTCACTGCGGCTCCTCA
SPECC1_NM_001033553.1_bait_7	ATCGCACCAGCGTGTTCTACAAGAATTATCAGACCAGCAACAAATGGTACAGGAATTGACAGCTGAAAATGAGAAGCTGGTGGATGAAAAGACGATTTTAGAGACATCCTTTCATCAGCATCGAGAGAGGGCAGAGCAGCTAAGTCAAGAAAATGAGAAGCTGATGAATCTTTTACAAGAGCGAGCACTGCGGCTCCTCA
SPECC1_NM_001033553.1_bait_8	ATCGCACCAGCGTGTGTAAAGAATGAAGAGCCCACCACTCAGGAAGGAAAAATTATTGAACTGGAGCAGAAGTGCACAGGTATTCTTGAACAGGGCCGCTTTGAAAGAGAGAAGCTACTCAACATTCAGCAGCAGTTGACCTGTAGCTTGCGGAAGGTTGAGGAAGAAAACCAAGGAGCTTTAGACACTGCGGCTCCTCA
SPECC1_NM_001033553.1_bait_9	ATCGCACCAGCGTGTAAATGATTAAACGTCTGAAGGAAGAAAATGAAAAACTGAATGAGTTTCTAGAACTGGAACGGCATAATAATAACATGATGGCCAAAACTTTGGAAGAGTGTAGAGTTACCTTGGAAGGGCTAAAAATGGAGAATGGATCTTTGAAGTCTCATTTGCAGGGTGAGAAGCAGCACTGCGGCTCCTCA
SPECC1_NM_001033553.1_bait_10	ATCGCACCAGCGTGTAGAAAGCCACAGAGGCCAGTGCTGTGGAGCAGACGGCAGAGAGCTGCGAAGTTCAAGAAATGTTGAAAGTAGCCCGAGCAGAGAAAGATCTACTGGAACTGTCTTGCAATGAGCTCAGACAAGAATTACTAAAGGCAAACGGTGAAATTAAACATGTTTCCAGTCTGCTGCACTGCGGCTCCTCA
SPECC1_NM_001033553.1_bait_11	ATCGCACCAGCGTGTGGCCAAGGTGGAAAAGGATTATTCATACCTGAAGGAGATATGTGATCACCAAGCCGAACAGCTGAGCAGAACCAGCCTAAAGCTGCAAGAAAAAGCATCAGAGAGTGATGCAGAGATCAAAGACATGAAAGAAACCATATTTGAATTGGAAGATCAGGTGGAACAGCACCCACTGCGGCTCCTCA
SPECC1_NM_001033553.1_bait_12	ATCGCACCAGCGTGTCGGGCTGTCAAGTTACACAATAATCAACTCATCAGTGAGCTAGAAAGTAGTGTGATCAAGCTGGAGGAACAGAAGTCAGACCTGGAGAGGCAGCTGAAGACTCTGACCAAGCAGATGAAGGAGGAGACCGAGGAATGGAGGCGGTTCCAGGCGGATCTGCAGACCGCAGTCACTGCGGCTCCTCA
SPECC1_NM_001033553.1_bait_13	ATCGCACCAGCGTGTGTGGTGGTGGCCAATGACATCAAGTGTGAGGCCCAGCAGGAGCTGCGCACCGTGAAGAGGAAACTGCTGGAGGAGGAGGAGAAGAATGCCCGGTTGCAGAAGGAGCTGGGGGATGTGCAGGGCCACGGCAGGGTGGTCACCAGCAGAGCCGCCCCTCCACCTGTGGATGACACTGCGGCTCCTCA
SPECC1_NM_001033553.1_bait_14	ATCGCACCAGCGTGTAAGAGCCAGAGTCCTCTGAGGTCGATGCTGCTGGTCGGTGGCCTGGTGTCTGTGTTAGCAGAACATCTCCAACACCCCCAGAGTCGGCAACCACCGTTAAGTCACTTATCAAGTCATTTGACTTGGGACGCCCAGGTGGAGCTGGACAGAATATTTCTGTCCATAAGACCCACTGCGGCTCCTCA
SPECC1_NM_001033553.1_bait_15	ATCGCACCAGCGTGTCCCCAGAAGTCCCCTAAGTGGGATACCAGTGAGGACTGCTCCAGCAGCTGCTGTCTCTCCAATGCAGAGGCATTCGACTTACAGCAGTGTGCGGCCAGCCAGCAGAGGGGTGACTCAACGCTTGGACCTTCCTGACCTTCCCCTCTCAGATATTCTAAAGGGAAGGACTGCACTGCGGCTCCTCA
SPECC1_NM_001033553.1_bait_16	ATCGCACCAGCGTGTGAGACCCTGAAGCCAGACCCCCACCTCCGCAAGAGTCCCTCACTAGAGTCACTGAGCAGACCCCCGTCTCTGGGCTTTGGGGACACAAGACTGCTGAGTGCTTCCACCCGGGCATGGAAACCACAAAGCAAACTCAGTGTGGAAAGAAAAGACCCTCTGGCAGCCTTGGCCACTGCGGCTCCTCA
SPECC1_NM_001033553.1_bait_17	ATCGCACCAGCGTGTGCCCGGGAATACGGTGGTTCCAAGCGCAATGCTCTACTGAAATGGTGCCAGAAGAAGACACAAGGTTATGCGAACATTGACATCACCAATTTCAGCAGCAGCTGGAGCGATGGCCTGGCCTTCTGTGCTCTGCTCCACACCTACCTGCCTGCCCACATCCCCTACCAGGACACTGCGGCTCCTCA
SPECC1_NM_001033553.1_bait_18	ATCGCACCAGCGTGTAGCTGAATAGTCAGGAGAAAAAGAGGAATCTCTTGTTGGCATTTGAAGCGGCTGAAAGTGTAGGCATCAAACCCAGCCTGGAACTCAGCGAGATGCTGTACACAGACCGGCCCGACTGGCAGAGTGTGATGCAGTACGTGGCCCAAATCTACAAGTACTTTGAGACGTAACACTGCGGCTCCTCA
SPECC1_NM_001033554.1_bait_0	ATCGCACCAGCGTGTATGGGCAACCACTCAGGACGGCCCGAGGATCCGGAACCAGGGGCCTTTACAACAACTAAACGGACAGGCATTCCAGCCCCACGGGAATTTTCAGTAACTGTCTCAAGAGAGAGGTCTGTGCCACGTGGTCCCTCCAACCCCAGGAAATCAGTGTCCAGTCCAACTTCTTCCACTGCGGCTCCTCA
SPECC1_NM_001033554.1_bait_1	ATCGCACCAGCGTGTCTTCTTCCAACACTCCCACTCCTACGAAACACCTGAGGACCCCTTCCACAAAGCCCAAGCAAGAGAATGAAGGTGGAGAAAAGGCTGCGCTTGAGTCCCAAGTTCGGGAACTTTTGGCAGAAGCCAAAGCAAAAGATAGTGAAATTAACAGGCTTCGAAGTGAACTAAAGCACTGCGGCTCCTCA
SPECC1_NM_001033554.1_bait_2	ATCGCACCAGCGTGTCTAAAGAAATACAAAGAGAAAAGGACTCTGAACGCTGAGGGGACTGATGCTTTGGGCCCAAATGTCGATGGAACATCAGTCTCCCCAGGTGACACGGAACCTATGATAAGAGCTCTTGAGGAGAAGAACAAGAACTTTCAGAAAGAGCTTTCCGATCTAGAGGAAGAAAACACTGCGGCTCCTCA
SPECC1_NM_001033554.1_bait_3	ATCGCACCAGCGTGTAAGAAAACCGGGTCCTGAAGGAGAAACTGATCTATCTTGAGCACTCCCCAAATTCAGAAGGGGCAGCAAGTCACACTGGCGACAGCAGCTGCCCAACATCCATAACTCAAGAGTCAAGCTTCGGAAGCCCAACTGGAAATCAGATGTCCAGTGACATTGATGAGTATAAACACTGCGGCTCCTCA
SPECC1_NM_001033554.1_bait_4	ATCGCACCAGCGTGTGTATAAAAAAAACATACATGGAAATGCATTACGGACATCAGGCTCCTCAAGTAGCGATGTTACCAAAGCTTCTTTGTCGCCAGATGCTTCCGACTTTGAGCACATTACAGCAGAGACACCCTCAAGGCCCCTGTCCTCCACCAGTAACCCCTTTAAGAGTTCAAAGTGTTCACTGCGGCTCCTCA
SPECC1_NM_001033554.1_bait_5	ATCGCACCAGCGTGTAGTGTTCTACTGCTGGGAGTTCCCCAAACAGCGTAAGTGAATTGTCCCTGGCTTCCCTCACAGAGAAGATACAAAAGATGGAAGAAAACCACCATAGCACTGCAGAAGAACTACAGGCTACTCTACAAGAATTATCAGACCAGCAACAAATGGTACAGGAATTGACAGCTCACTGCGGCTCCTCA
SPECC1_NM_001033554.1_bait_6	ATCGCACCAGCGTGTGACAGCTGAAAATGAGAAGCTGGTGGATGAAAAGACGATTTTAGAGACATCCTTTCATCAGCATCGAGAGAGGGCAGAGCAGCTAAGTCAAGAAAATGAGAAGCTGATGAATCTTTTACAAGAGCGAGTAAAGAATGAAGAGCCCACCACTCAGGAAGGAAAAATTATTGCACTGCGGCTCCTCA
SPECC1_NM_001033554.1_bait_7	ATCGCACCAGCGTGTATTATTGAACTGGAGCAGAAGTGCACAGGTATTCTTGAACAGGGCCGCTTTGAAAGAGAGAAGCTACTCAACATTCAGCAGCAGTTGACCTGTAGCTTGCGGAAGGTTGAGGAAGAAAACCAAGGAGCTTTAGAAATGATTAAACGTCTGAAGGAAGAAAATGAAAAACTCACTGCGGCTCCTCA
SPECC1_NM_001033554.1_bait_8	ATCGCACCAGCGTGTAAAACTGAATGAGTTTCTAGAACTGGAACGGCATAATAATAACATGATGGCCAAAACTTTGGAAGAGTGTAGAGTTACCTTGGAAGGGCTAAAAATGGAGAATGGATCTTTGAAGTCTCATTTGCAGGGTGAGAAGCAGAAAGCCACAGAGGCCAGTGCTGTGGAGCAGACACTGCGGCTCCTCA
SPECC1_NM_001033554.1_bait_9	ATCGCACCAGCGTGTGAGCAGACGGCAGAGAGCTGCGAAGTTCAAGAAATGTTGAAAGTAGCCCGAGCAGAGAAAGATCTACTGGAACTGTCTTGCAATGAGCTCAGACAAGAATTACTAAAGGCAAACGGTGAAATTAAACATGTTTCCAGTCTGCTGGCCAAGGTGGAAAAGGATTATTCATACACTGCGGCTCCTCA
SPECC1_NM_001033554.1_bait_10	ATCGCACCAGCGTGTATTCATACCTGAAGGAGATATGTGATCACCAAGCCGAACAGCTGAGCAGAACCAGCCTAAAGCTGCAAGAAAAAGCATCAGAGAGTGATGCAGAGATCAAAGACATGAAAGAAACCATATTTGAATTGGAAGATCAGGTGGAACAGCACCGGGCTGTCAAGTTACACAATCACTGCGGCTCCTCA
SPECC1_NM_001033554.1_bait_11	ATCGCACCAGCGTGTCACAATAATCAACTCATCAGTGAGCTAGAAAGTAGTGTGATCAAGCTGGAGGAACAGAAGTCAGACCTGGAGAGGCAGCTGAAGACTCTGACCAAGCAGATGAAGGAGGAGACCGAGGAATGGAGGCGGTTCCAGGCGGATCTGCAGACCGCAGTGGTGGTGGCCAATGACACTGCGGCTCCTCA
SPECC1_NM_001033554.1_bait_12	ATCGCACCAGCGTGTCCAATGACATCAAGTGTGAGGCCCAGCAGGAGCTGCGCACCGTGAAGAGGAAACTGCTGGAGGAGGAGGAGAAGAATGCCCGGTTGCAGAAGGAGCTGGGGGATGTGCAGGGCCACGGCAGGGTGGTCACCAGCAGAGCCGCCCCTCCCTCCCTGGGCTCTGTCAGCTAGCACTGCGGCTCCTCA
SPECC1_NM_001033555.1_bait_0	ATCGCACCAGCGTGTATGGGCAACCACTCAGGACGGCCCGAGGATCCGGAACCAGGGGCCTTTACAACAACTAAACGGACAGGCATTCCAGCCCCACGGGAATTTTCAGTAACTGTCTCAAGAGAGAGGTCTGTGCCACGTGGTCCCTCCAACCCCAGGAAATCAGTGTCCAGTCCAACTTCTTCCACTGCGGCTCCTCA
SPECC1_NM_001033555.1_bait_1	ATCGCACCAGCGTGTTTCTTCCAACACTCCCACTCCTACGAAACACCTGAGGACCCCTTCCACAAAGCCCAAGCAAGAGAATGAAGGTGGAGAAAAGGCTGCGCTTGAGTCCCAAGTTCGGGAACTTTTGGCAGAAGCCAAAGCAAAAGATAGTGAAATTAACAGGCTTCGAAGTGAACTAAAGACACTGCGGCTCCTCA
SPECC1_NM_001033555.1_bait_2	ATCGCACCAGCGTGTAAAGAAATACAAAGAGAAAAGGACTCTGAACGCTGAGGGGACTGATGCTTTGGGCCCAAATGTCGATGGAACATCAGTCTCCCCAGGTGACACGGAACCTATGATAAGAGCTCTTGAGGAGAAGAACAAGAACTTTCAGAAAGAGCTTTCCGATCTAGAGGAAGAAAACCCACTGCGGCTCCTCA
SPECC1_NM_001033555.1_bait_3	ATCGCACCAGCGTGTAAAACCGGGTCCTGAAGGAGAAACTGATCTATCTTGAGCACTCCCCAAATTCAGAAGGGGCAGCAAGTCACACTGGCGACAGCAGCTGCCCAACATCCATAACTCAAGAGTCAAGCTTCGGAAGCCCAACTGGAAATCAGATGTCCAGTGACATTGATGAGTATAAAAAACACTGCGGCTCCTCA
SPECC1_NM_001033555.1_bait_4	ATCGCACCAGCGTGTAAAAAAAACATACATGGAAATGCATTACGGACATCAGGCTCCTCAAGTAGCGATGTTACCAAAGCTTCTTTGTCGCCAGATGCTTCCGACTTTGAGCACATTACAGCAGAGACACCCTCAAGGCCCCTGTCCTCCACCAGTAACCCCTTTAAGAGTTCAAAGTGTTCTACCACTGCGGCTCCTCA
SPECC1_NM_001033555.1_bait_5	ATCGCACCAGCGTGTTCTACTGCTGGGAGTTCCCCAAACAGCGTAAGTGAATTGTCCCTGGCTTCCCTCACAGAGAAGATACAAAAGATGGAAGAAAACCACCATAGCACTGCAGAAGAACTACAGGCTACTCTACAAGAATTATCAGACCAGCAACAAATGGTACAGGAATTGACAGCTGAAAACACTGCGGCTCCTCA
SPECC1_NM_001033555.1_bait_6	ATCGCACCAGCGTGTTGAAAATGAGAAGCTGGTGGATGAAAAGACGATTTTAGAGACATCCTTTCATCAGCATCGAGAGAGGGCAGAGCAGCTAAGTCAAGAAAATGAGAAGCTGATGAATCTTTTACAAGAGCGAGTAAAGAATGAAGAGCCCACCACTCAGGAAGGAAAAATTATTGAACTGGCACTGCGGCTCCTCA
SPECC1_NM_001033555.1_bait_7	ATCGCACCAGCGTGTAACTGGAGCAGAAGTGCACAGGTATTCTTGAACAGGGCCGCTTTGAAAGAGAGAAGCTACTCAACATTCAGCAGCAGTTGACCTGTAGCTTGCGGAAGGTTGAGGAAGAAAACCAAGGAGCTTTAGAAATGATTAAACGTCTGAAGGAAGAAAATGAAAAACTGAATGAGCACTGCGGCTCCTCA
SPECC1_NM_001033555.1_bait_8	ATCGCACCAGCGTGTATGAGTTTCTAGAACTGGAACGGCATAATAATAACATGATGGCCAAAACTTTGGAAGAGTGTAGAGTTACCTTGGAAGGGCTAAAAATGGAGAATGGATCTTTGAAGTCTCATTTGCAGGGTGAGAAGCAGAAAGCCACAGAGGCCAGTGCTGTGGAGCAGACGGCAGAGCACTGCGGCTCCTCA
SPECC1_NM_001033555.1_bait_9	ATCGCACCAGCGTGTGCAGAGAGCTGCGAAGTTCAAGAAATGTTGAAAGTAGCCCGAGCAGAGAAAGATCTACTGGAACTGTCTTGCAATGAGCTCAGACAAGAATTACTAAAGGCAAACGGTGAAATTAAACATGTTTCCAGTCTGCTGGCCAAGGTGGAAAAGGATTATTCATACCTGAAGGACACTGCGGCTCCTCA
SPECC1_NM_001033555.1_bait_10	ATCGCACCAGCGTGTAAGGAGATATGTGATCACCAAGCCGAACAGCTGAGCAGAACCAGCCTAAAGCTGCAAGAAAAAGCATCAGAGAGTGATGCAGAGATCAAAGACATGAAAGAAACCATATTTGAATTGGAAGATCAGGTGGAACAGCACCGGGCTGTCAAGTTACACAATAATCAACTCATCACTGCGGCTCCTCA
SPECC1_NM_001033555.1_bait_11	ATCGCACCAGCGTGTACTCATCAGTGAGCTAGAAAGTAGTGTGATCAAGCTGGAGGAACAGAAGTCAGACCTGGAGAGGCAGCTGAAGACTCTGACCAAGCAGATGAAGGAGGAGACCGAGGAATGGAGGCGGTTCCAGGCGGATCTGCAGACCGCAGTGGTGGTGGCCAATGACATCAAGTGTGCACTGCGGCTCCTCA
SPECC1_NM_001033555.1_bait_12	ATCGCACCAGCGTGTAGTGTGAGGCCCAGCAGGAGCTGCGCACCGTGAAGAGGAAACTGCTGGAGGAGGAGGAGAAGAATGCCCGGTTGCAGAAGGAGCTGGGGGATGTGCAGGGCCACGGCAGGGTGGTCACCAGCAGAGCCGCCCCTCCACCTGTGGATGAAGAGCCAGAGTCCTCTGAGGTCCACTGCGGCTCCTCA
SPECC1_NM_001033555.1_bait_13	ATCGCACCAGCGTGTAGGTCGATGCTGCTGGTCGGTGGCCTGGTGTCTGTGTTAGCAGAACATCTCCAACACCCCCAGAGTCGGCAACCACCGTTAAGTCACTTATCAAGTCATTTGACTTGGGACGCCCAGGTGGAGCTGGACAGAATATTTCTGTCCATAAGACCCCCAGAAGTCCCCTAAGTCACTGCGGCTCCTCA
SPECC1_NM_001033555.1_bait_14	ATCGCACCAGCGTGTCTAAGTGGGATACCAGTGAGGACTGCTCCAGCAGCTGCTGTCTCTCCAATGCAGAGGCATTCGACTTACAGCAGTGTGCGGCCAGCCAGCAGAGGGGTGACTCAACGCTTGGACCTTCCTGACCTTCCCCTCTCAGATATTCTAAAGGGAAGGACTGAGACCCTGAAGCCCACTGCGGCTCCTCA
SPECC1_NM_001033555.1_bait_15	ATCGCACCAGCGTGTGAAGCCAGACCCCCACCTCCGCAAGAGTCCCTCACTAGAGTCACTGAGCAGACCCCCGTCTCTGGGCTTTGGGGACACAAGACTGCTGAGTGCTTCCACCCGGGCATGGAAACCACAAAGCAAACTCAGTGTGGAAAGAAAAGACCCTCTGGCAGCCTTGGCCCGGGAATCACTGCGGCTCCTCA
SPECC1_NM_001033555.1_bait_16	ATCGCACCAGCGTGTGGAATACGGTGGTTCCAAGCGCAATGCTCTACTGAAATGGTGCCAGAAGAAGACACAAGGTTATGCGAACATTGACATCACCAATTTCAGCAGCAGCTGGAGCGATGGCCTGGCCTTCTGTGCTCTGCTCCACACCTACCTGCCTGCCCACATCCCCTACCAGGAGCTGACACTGCGGCTCCTCA
SPECC1_NM_001033555.1_bait_17	ATCGCACCAGCGTGTAGCTGAATAGTCAGGAGAAAAAGAGGAATCTCTTGTTGGCATTTGAAGCGGCTGAAAGTGTAGGCATCAAACCCAGCCTGGAACTCAGCGAGATGCTGTACACAGACCGGCCCGACTGGCAGAGTGTGATGCAGTACGTGGCCCAAATCTACAAGTACTTTGAGACGTAACACTGCGGCTCCTCA
SDHC_NM_001035511.1_bait_0	ATCGCACCAGCGTGTATGGCTGCGCTGTTGCTGAGACACGTTGGTCGTCATTGCCTCCGAGCCCACTTTAGCCCTCAGCTCTGTATCAGAAATGCTGTTCCTTTGGGAACCACGGCCAAAGAAGAGATGGAGCGGTTCTGGAATAAGAATATAGGTTCAAACCGTCCTCTGTCTCCCCACATTACCACTGCGGCTCCTCA
SDHC_NM_001035511.1_bait_1	ATCGCACCAGCGTGTCAAACCGTCCTCTGTCTCCCCACATTACTATCTACAGTTGGTCTCTTCCCATGGCGATGTCCATCTGCCACCGTGGCACTGGTATTGCTTTGAGTGCAGATGTGGGACCTAGGAAAAGGCCTGAAGATTCCCCAGCTATACCAGTCTGGAGTGGTTGTCCTGGTTCTTACCACTGCGGCTCCTCA
SDHC_NM_001035511.1_bait_2	ATCGCACCAGCGTGTCAGTCTGGAGTGGTTGTCCTGGTTCTTACTGTGTTGTCCTCTATGGGGCTGGCAGCCATGTGAAGAAAGGAGGCTCCCAGCATCATCTTCCTACACATTATTACATTCACCCATCTTTCTGTTTGTCATTCTTATCTCCAGCCTGGGAAAAGTTCTCCTTATTTGTTTAGCACTGCGGCTCCTCA
SDHC_NM_001035512.1_bait_0	ATCGCACCAGCGTGTATGGCTGCGCTGTTGCTGAGACACGTTGGTCGTCATTGCCTCCGAGCCCACTTTAGCCCTCAGCTCTGTATCAGAAATTGGTCTCTTCCCATGGCGATGTCCATCTGCCACCGTGGCACTGGTATTGCTTTGAGTGCAGGGGTCTCTCTTTTTGGCATGTCGGCCCTGTTCACTGCGGCTCCTCA
SDHC_NM_001035512.1_bait_1	ATCGCACCAGCGTGTTGGTATTGCTTTGAGTGCAGGGGTCTCTCTTTTTGGCATGTCGGCCCTGTTACTCCCTGGGAACTTTGAGTCTTATTTGGAACTTGTGAAGTCCCTGTGTCTGGGGCCAGCACTGATCCACACAGCTAAGTTTGCACTTGTCTTCCCTCTCATGTATCATACCTGGAATGCACTGCGGCTCCTCA
SDHC_NM_001035512.1_bait_2	ATCGCACCAGCGTGTACACAGCTAAGTTTGCACTTGTCTTCCCTCTCATGTATCATACCTGGAATGGGATCCGACACTTGATGTGGGACCTAGGAAAAGGCCTGAAGATTCCCCAGCTATACCAGTCTGGAGTGGTTGTCCTGGTTCTTACTGTGTTGTCCTCTATGGGGCTGGCAGCCATGTGACACTGCGGCTCCTCA
SDHC_NM_001035513.1_bait_0	ATCGCACCAGCGTGTATGGCTGCGCTGTTGCTGAGTTGGTCTCTTCCCATGGCGATGTCCATCTGCCACCGTGGCACTGGTATTGCTTTGAGTGCAGGGGTCTCTCTTTTTGGCATGTCGGCCCTGTTACTCCCTGGGAACTTTGAGTCTTATTTGGAACTTGTGAAGTCCCTGTGTCTGGGGCCCACTGCGGCTCCTCA
SDHC_NM_001035513.1_bait_1	ATCGCACCAGCGTGTTTTTTGGCATGTCGGCCCTGTTACTCCCTGGGAACTTTGAGTCTTATTTGGAACTTGTGAAGTCCCTGTGTCTGGGGCCAGCACTGATCCACACAGCTAAGTTTGCACTTGTCTTCCCTCTCATGTATCATACCTGGAATGGGATCCGACACTTGATGTGGGACCTAGGACACTGCGGCTCCTCA
SDHC_NM_001035513.1_bait_2	ATCGCACCAGCGTGTACACAGCTAAGTTTGCACTTGTCTTCCCTCTCATGTATCATACCTGGAATGGGATCCGACACTTGATGTGGGACCTAGGAAAAGGCCTGAAGATTCCCCAGCTATACCAGTCTGGAGTGGTTGTCCTGGTTCTTACTGTGTTGTCCTCTATGGGGCTGGCAGCCATGTGACACTGCGGCTCCTCA
NPM1_NM_001037738.1_bait_0	ATCGCACCAGCGTGTATGGAAGATTCGATGGACATGGACATGAGCCCCCTGAGGCCCCAGAACTATCTTTTCGGTTGTGAACTAAAGGCCGACAAAGATTATCACTTTAAGGTGGATAATGATGAAAATGAGCACCAGTTATCTTTAAGAACGGTCAGTTTAGGGGCTGGTGCAAAGGATGAGTTCACTGCGGCTCCTCA
NPM1_NM_001037738.1_bait_1	ATCGCACCAGCGTGTGGTGCAAAGGATGAGTTGCACATTGTTGAAGCAGAGGCAATGAATTACGAAGGCAGTCCAATTAAAGTAACACTGGCAACTTTGAAAATGTCTGTACAGCCAACGGTTTCCCTTGGGGGCTTTGAAATAACACCACCAGTGGTCTTAAGGTTGAAGTGTGGTTCAGGGCCCACTGCGGCTCCTCA
NPM1_NM_001037738.1_bait_2	ATCGCACCAGCGTGTGAAGTGTGGTTCAGGGCCAGTGCATATTAGTGGACAGCACTTAGTAGCTGTGGAGGAAGATGCAGAGTCAGAAGATGAAGAGGAGGAGGATGTGAAACTCTTAAGTATATCTGGAAAGCGGTCTGCCCCTGGAGGTGGTAGCAAGGTTCCACAGAAAAAAGTAAAACTTGCACTGCGGCTCCTCA
NPM1_NM_001037738.1_bait_3	ATCGCACCAGCGTGTGAAAAAAGTAAAACTTGCTGCTGATGAAGATGATGACGATGATGATGAAGAGGATGATGATGAAGATGATGATGATGATGATTTTGATGATGAGGAAGCTGAAGAAAAAGCGCCAGTGAAGAAATCTATACGAGATACTCCAGCCAAAAATGCACAAAAGTCAAATCAGACACTGCGGCTCCTCA
NPM1_NM_001037738.1_bait_4	ATCGCACCAGCGTGTCACAAAAGTCAAATCAGAATGGAAAAGACTCAAAACCATCATCAACACCAAGATCAAAAGGACAAGAATCCTTCAAGAAACAGGAAAAAACTCCTAAAACACCAAAAGGACCTAGTTCTGTAGAAGACATTAAAGCAAAAATGCAAGCAAGTATAGAAAAAGCGCATTGACACTGCGGCTCCTCA
ZNF384_NM_001039916.1_bait_0	ATCGCACCAGCGTGTATGGAAGAATCTCACTTCAATTCTAACCCGTACTTCTGGCCTTCTATCCCCACAGTCTCAGGTCAGATCGAGAACACAATGTTCATCAACAAGATGAAGGATCAGCTGTTGCCAGAGAAGGGCTGTGGTCTGGCCCCACCTCACTACCCCACCTTGCTGACAGTGCCTGCCACTGCGGCTCCTCA
ZNF384_NM_001039916.1_bait_1	ATCGCACCAGCGTGTTTGCTGACAGTGCCTGCCTCAGTGTCCCTGCCCTCAGGCATCAGTATGGACACAGAGTCCAAGTCAGACCAGCTGACCCCACACAGCCAAGCGTCCGTTACCCAGAATATCACGGTGGTCCCTGTGCCGTCTACAGGACTGATGACTGCTGGAGTCTCCTGTTCTCAGAGCACTGCGGCTCCTCA
ZNF384_NM_001039916.1_bait_2	ATCGCACCAGCGTGTTCTCCTGTTCTCAGAGGTGGAGAAGAGAAGGGAGTCAATCAAGGGGTCCGGGTTTGGTAATCACGTCCCCCTCAGGCTCTCTTGTGACCACAGCATCATCAGCTCAGACCTTCCCCATTTCGGCTCCCATGATTGTCTCAGCTCTTCCCCCTGGCTCACAAGCCCTGCAGCACTGCGGCTCCTCA
ZNF384_NM_001039916.1_bait_3	ATCGCACCAGCGTGTGCTCACAAGCCCTGCAGGTTGTCCCTGACCTCTCCAAGAAGGTAGCATCGACCCTAACCGAGGAAGGAGGCGGAGGTGGTGGTGGAGGTGGCAGTGTGGCTCCTAAGCCACCCCGGGGCCGGAAGAAGAAGCGGATGCTGGAATCAGGGCTGCCCGAGATGAATGACCCTCACTGCGGCTCCTCA
ZNF384_NM_001039916.1_bait_4	ATCGCACCAGCGTGTCGAGATGAATGACCCTTATGTCCTCTCCCCTGAGGATGATGATGACCATCAGAAAGACGGCAAGACCTACAGGTGCCGGATGTGCTCACTGACATTCTACTCCAAGTCGGAGATGCAGATCCACTCCAAGTCACACACCGAGACCAAGCCCCACAAGTGCCCACATTGCTCACTGCGGCTCCTCA
ZNF384_NM_001039916.1_bait_5	ATCGCACCAGCGTGTCAAGTGCCCACATTGCTCCAAGACCTTCGCCAACAGCTCCTACCTGGCCCAGCACATCCGTATACACTCAGGGGCTAAGCCCTACAGTTGTAACTTCTGTGAGAAATCCTTCCGCCAGCTCTCCCACCTTCAGCAGCACACCCGAATCCACACTGGTGATAGACCATACACACTGCGGCTCCTCA
ZNF384_NM_001039916.1_bait_6	ATCGCACCAGCGTGTGGTGATAGACCATACAAATGTGCACACCCAGGCTGTGAGAAAGCCTTCACACAACTCTCCAATCTGCAGTCCCACAGACGGCAACACAACAAAGATAAACCCTTCAAGTGCCACAACTGTCATCGGGCGTACACGGATGCAGCCTCACTAGAGGTGCACCTGTCTACGCACACTGCGGCTCCTCA
ZNF384_NM_001039916.1_bait_7	ATCGCACCAGCGTGTGTGCACCTGTCTACGCACACAGTGAAGCATGCCAAGGTGTACACCTGCACTATCTGCAGTCGGGCATACACATCAGAAACATACCTTATGAAACATATGCGCAAACACAACCCGCCTGATCTTCAGCAACAGGTGCAGGCAGCAGCAGCAGCGGCAGCAGTGGCCCAGGCCACTGCGGCTCCTCA
ZNF384_NM_001039916.1_bait_8	ATCGCACCAGCGTGTCAGCAGTGGCCCAGGCCCAGGCTCAAGCTCAAGCCCAGGCTCAGGCTCAGGCTCAAGCCCAGGCCCAGGCCCAGGCCTCCCAGGCATCACAGCAGCAGCAGCAGCAGCAGCAGCAGCAGCAGCAGCAGCAGCAACAGCCACCACCACACTTCCAGTCTCCTGGGGCAGCCCACTGCGGCTCCTCA
ZNF384_NM_001039916.1_bait_9	ATCGCACCAGCGTGTAGTCTCCTGGGGCAGCCCCCCAGGGTGGGGGTGGTGGGGACAGCAATCCCAACCCTCCACCCCAGTGTTCCTTTGACCTGACCCCGTATAAGACGGCGGAGCATCATAAGGACATCTGCCTCACTGTCACCACCAGCACCATCCAGGTGGAGCACCTGGCCAGCTCTTAGCACTGCGGCTCCTCA
[truncated: 9,825 more rows]
